# Supplementary material for: RNA-Sequencing Characterization of lncRNA and mRNA Functions in Septic Pig Liver Injury
Source: Genes (Basel). 2023 Apr 20;14(4):945. doi: 10.3390/genes14040945 (PMC10137529; doi:10.3390/genes14040945)
Supplement: Supplementary file 1 [file genes-14-00945-s001.zip]

Archive with 4 entries (4 files):
- Supplementary File S1.pdf
- Supplementary Table S1.pdf
- Supplementary Table S2.xlsx
- Supplementary Table S3.xlsx
