# Supplementary material for: RNA-Sequencing Characterization of lncRNA and mRNA Functions in Septic Pig Liver Injury
Source: Genes (Basel). 2023 Apr 20;14(4):945. doi: 10.3390/genes14040945 (PMC10137529; doi:10.3390/genes14040945)
Supplement: Supplementary file 1 [file genes-14-00945-s001.zip › Supplementary Table S2.xlsx]

## Sheet: DE lncRNAs
Table S2.The DE lncRNAs and DE mRNAs in procine liver tissues after LPS challenge
transcript_id	gene_id	gene_location	liver_LPS_FPKM	liver_control_FPKM	log2(foldchange)	pvalue	qvalue
LNC_003307	XLOC_077129	9:41850618-41884736	272.26	61.8278	2.13866	5e-05	0.000249496
LNC_002814	XLOC_067359	6:150835486-151229442	15.5746	37.2039	-1.25626	5e-05	0.000249496
LNC_002495	XLOC_058076	5:81454729-81459001	13.6656	32.3223	-1.24198	0.0001	0.000480016
LNC_001034	XLOC_026290	14:4420973-4433001	6.56286	25.9666	-1.98426	0.00465	0.0159756
LNC_000416	XLOC_012272	11:9676406-9912756	4.60465	21.7599	-2.24051	5e-05	0.000249496
LNC_002438	XLOC_057193	5:49160510-49706178	8.32807	20.498	-1.29943	5e-05	0.000249496
LNC_000423	XLOC_012287	11:9676406-9912756	3.62565	20.2369	-2.48068	5e-05	0.000249496
LNC_000482	XLOC_013491	12:1159186-1160865	2.70627	19.2852	-2.83312	5e-05	0.000249496
LNC_000422	XLOC_012283	11:9650681-9676262	4.24041	18.174	-2.0996	5e-05	0.000249496
LNC_001077	XLOC_027102	14:40847262-40899050	3.56298	17.2604	-2.27631	5e-05	0.000249496
LNC_003319	XLOC_077164	9:42102034-42151732	4.73113	16.2347	-1.77882	5e-05	0.000249496
LNC_002154	XLOC_049878	3:52245113-52297100	117.128	16.2001	2.85402	5e-05	0.000249496
LNC_000421	XLOC_012281	11:9630942-9632776	3.21457	15.8678	-2.3034	5e-05	0.000249496
LNC_003316	XLOC_077138	9:42102034-42151732	5.12223	14.2232	-1.4734	0.0001	0.000480016
LNC_003317	XLOC_077138	9:42102034-42151732	3.71083	13.7842	-1.89321	5e-05	0.000249496
LNC_001557	XLOC_037923	17:51921858-51930169	59.7971	13.5664	2.14003	5e-05	0.000249496
LNC_002153	XLOC_049873	3:52245113-52297100	96.8559	13.3595	2.85797	5e-05	0.000249496
LNC_000402	XLOC_012204	11:6768616-6932661	0.378233	12.4218	-5.03746	0.00015	0.000701654
LNC_002261	XLOC_052582	4:82911576-83091915	3.91167	12.0177	-1.61931	0.0001	0.000480016
LNC_003391	XLOC_078840	9:129588321-129592327	4.01217	11.7754	-1.55332	5e-05	0.000249496
LNC_000369	XLOC_011994	11:76514151-76516965	30.0403	11.0103	1.44804	5e-05	0.000249496
LNC_000134	XLOC_007413	1:253694248-253715978	2.54198	10.0634	-1.98508	0.00015	0.000701654
LNC_000706	XLOC_019234	13:145309674-145312557	1.60597	9.59117	-2.57826	5e-05	0.000249496
LNC_000420	XLOC_012280	11:9619172-9630833	1.86815	9.34372	-2.32239	5e-05	0.000249496
LNC_003261	XLOC_076162	8:121121070-121266601	1.45544	9.20216	-2.66052	0.0006	0.002517
LNC_000418	XLOC_012278	11:9605883-9615039	3.15764	8.72331	-1.46603	5e-05	0.000249496
LNC_003392	XLOC_078843	9:129594649-129597799	3.72187	8.67908	-1.22152	5e-05	0.000249496
LNC_003035	XLOC_072070	7:91197925-91200706	0.57631	8.0406	-3.80238	5e-05	0.000249496
LNC_000318	XLOC_010340	10:57116027-57117026	3.86385	7.75625	-1.00532	0.0006	0.002517
LNC_000929	XLOC_024702	14:55352906-55366369	1.92635	6.9431	-1.84971	5e-05	0.000249496
LNC_002699	XLOC_065064	6:31672390-31705416	0.660886	6.86395	-3.37656	5e-05	0.000249496
LNC_000696	XLOC_019010	13:139974452-140074173	0.371865	6.61097	-4.15201	5e-05	0.000249496
LNC_000016	XLOC_004802	1:51343573-51375298	2.02559	6.44954	-1.67086	5e-05	0.000249496
LNC_000158	XLOC_008152	10:13748024-13749017	1.21579	6.42337	-2.40143	5e-05	0.000249496
LNC_000417	XLOC_012274	11:9586773-9589048	1.93411	6.28195	-1.69954	5e-05	0.000249496
LNC_002901	XLOC_068841	7:32357933-32359242	14.9564	6.19867	1.27073	5e-05	0.000249496
LNC_003394	XLOC_078856	9:129614628-129620499	3.03956	6.12573	-1.01102	0.0014	0.0054309
LNC_001906	XLOC_046040	2:114438708-114496336	1.76087	5.49024	-1.64058	5e-05	0.000249496
LNC_000424	XLOC_012287	11:9676406-9912756	1.24491	5.34298	-2.1016	0.0011	0.00436717
LNC_000842	XLOC_022919	13:147996730-148019137	1.41616	5.29223	-1.90189	5e-05	0.000249496
LNC_001458	XLOC_035944	17:17097760-17144759	2.0343	5.13701	-1.3364	0.00145	0.00560682
LNC_000701	XLOC_019090	13:145043038-145058046	2.11952	5.07217	-1.25886	5e-05	0.000249496
LNC_003393	XLOC_078856	9:129614628-129620499	1.60353	4.99982	-1.64063	0.0015	0.00578074
LNC_001597	XLOC_038503	18:16639554-16654354	0.680339	4.99191	-2.87527	5e-05	0.000249496
LNC_002688	XLOC_064855	6:14957449-14963040	28.7641	4.84203	2.57059	0.0018	0.00682539
LNC_003065	XLOC_072819	8:25403243-25434158	24.8115	4.83751	2.35867	0.0115	0.0356626
LNC_000021	XLOC_004920	1:58237535-58247592	1.87116	4.8063	-1.36099	5e-05	0.000249496
LNC_000702	XLOC_019123	13:145106563-145108483	1.831	4.7029	-1.36092	5e-05	0.000249496
LNC_003397	XLOC_078871	9:129737389-129764392	1.54541	4.64543	-1.58782	0.01145	0.0355306
LNC_001746	XLOC_041372	2:49241932-49691760	1.64286	4.55429	-1.47102	5e-05	0.000249496
LNC_001596	XLOC_038492	18:16620375-16622858	0.858003	4.50541	-2.3926	5e-05	0.000249496
LNC_003493	XLOC_080032	9:46777135-46782344	1.92391	4.49511	-1.22432	0.00085	0.00345527
LNC_003314	XLOC_077138	9:42102034-42151732	0.90707	4.48296	-2.30516	0.0113	0.0351142
LNC_001690	XLOC_040527	18:53933844-53939148	0.549765	4.4472	-3.01601	5e-05	0.000249496
LNC_003395	XLOC_078862	9:129668954-129672751	1.45122	4.42631	-1.60884	5e-05	0.000249496
LNC_001459	XLOC_035954	17:17156671-17162848	1.51222	4.3998	-1.54077	5e-05	0.000249496
LNC_000670	XLOC_016719	13:18243373-18350381	0.676261	4.3777	-2.69452	0.0002	0.000916498
LNC_000626	XLOC_015885	12:45916231-45925052	8.82732	4.3479	1.02166	5e-05	0.000249496
LNC_002584	XLOC_059323	5:21100684-21116980	0.928368	4.30804	-2.21426	5e-05	0.000249496
LNC_000503	XLOC_013735	12:13696000-13840301	9.35444	4.27684	1.12911	0.00865	0.0277154
LNC_000157	XLOC_008147	10:13742600-13743366	0.658888	4.26966	-2.69602	0.0041	0.0142857
LNC_000705	XLOC_019173	13:145196332-145199114	1.55652	4.25494	-1.45081	5e-05	0.000249496
LNC_001268	XLOC_031896	15:45449929-45532298	1.0225	4.06584	-1.99146	5e-05	0.000249496
LNC_000156	XLOC_008144	10:13738138-13738972	0.999118	4.03639	-2.01434	0.00445	0.0153657
LNC_001245	XLOC_030494	15:106469166-106476740	0.729013	4.03564	-2.46878	0.00865	0.0277154
LNC_000501	XLOC_013728	12:13696000-13840301	8.94588	4.00449	1.1596	0.016	0.0474907
LNC_001576	XLOC_038167	18:5475409-5746613	0.309821	3.9839	-3.68467	0.0024	0.0088583
LNC_000545	XLOC_014562	12:51986688-51995506	0.666746	3.95433	-2.56822	5e-05	0.000249496
LNC_001494	XLOC_036881	17:53705211-54557486	8.352	3.91486	1.09316	0.00225	0.00835806
LNC_000020	XLOC_004917	1:58225001-58227515	1.30159	3.88088	-1.57611	5e-05	0.000249496
LNC_000282	XLOC_009926	10:31259985-31274327	1.47598	3.73903	-1.34099	5e-05	0.000249496
LNC_002858	XLOC_068034	7:4459849-4549423	1.75965	3.70353	-1.07361	0.00815	0.0262966
LNC_003088	XLOC_073381	8:72222261-72234936	0.0542961	3.66276	-6.07594	5e-05	0.000249496
LNC_000703	XLOC_019140	13:145132156-145133721	1.03975	3.61041	-1.79593	5e-05	0.000249496
LNC_001588	XLOC_038407	18:14128382-14248899	0.804409	3.605	-2.164	5e-05	0.000249496
LNC_000268	XLOC_009813	10:28856992-28995520	0.627521	3.60474	-2.52216	5e-05	0.000249496
LNC_000528	XLOC_014165	12:27169160-27175199	1.59304	3.59961	-1.17606	5e-05	0.000249496
LNC_003199	XLOC_075125	8:70046749-70163415	20.8705	3.55729	2.55262	5e-05	0.000249496
LNC_003398	XLOC_078872	9:129764465-129766076	1.16154	3.48994	-1.58716	5e-05	0.000249496
LNC_000019	XLOC_004915	1:58205738-58218328	1.06785	3.44682	-1.69056	5e-05	0.000249496
LNC_001258	XLOC_031602	15:25077042-25086907	1.38865	3.42235	-1.3013	5e-05	0.000249496
LNC_001272	XLOC_031925	15:45861163-45862441	0.426174	3.35522	-2.97689	0.0001	0.000480016
LNC_002585	XLOC_059323	5:21100684-21116980	0.718625	3.27899	-2.18994	5e-05	0.000249496
LNC_001460	XLOC_035967	17:17197543-17199826	0.789919	3.26992	-2.04948	5e-05	0.000249496
LNC_000403	XLOC_012217	11:6768616-6932661	0.105136	3.25267	-4.9513	5e-05	0.000249496
LNC_003436	XLOC_079067	9:214969-223776	1.20223	3.20384	-1.41409	0.00065	0.00270761
LNC_001166	XLOC_028375	14:101270122-101271286	0.631226	3.16613	-2.32649	0.00015	0.000701654
LNC_000625	XLOC_015883	12:45911778-45915303	6.62517	3.14291	1.07586	5e-05	0.000249496
LNC_000267	XLOC_009813	10:28856992-28995520	0.618125	3.13508	-2.34253	5e-05	0.000249496
LNC_001225	XLOC_029755	15:71258504-71498401	0.376425	3.12134	-3.05173	5e-05	0.000249496
LNC_002233	XLOC_051918	4:34235085-34240528	6.50451	3.12104	1.05941	5e-05	0.000249496
LNC_003522	XLOC_082421	AEMK02000282.1:2359-20244	6.96148	3.11032	1.16233	0.00185	0.00699869
LNC_003520	XLOC_082379	AEMK02000276.1:121290-122694	1.32501	3.0771	-1.21557	0.00585	0.0195747
LNC_001745	XLOC_041359	2:48666762-48667321	6.80434	3.03079	1.16676	0.01055	0.0330607
LNC_001495	XLOC_036888	17:53705211-54557486	6.8343	3.0283	1.17429	0.00465	0.0159756
LNC_000624	XLOC_015882	12:45907925-45911727	6.39926	3.02561	1.08068	5e-05	0.000249496
LNC_001200	XLOC_029274	15:33497267-33501277	0.850518	3.0081	-1.82244	5e-05	0.000249496
LNC_003270	XLOC_076329	8:131358058-131371674	0.512933	2.99525	-2.54584	5e-05	0.000249496
LNC_000623	XLOC_015836	12:44655810-44675237	0.428243	2.99144	-2.80434	5e-05	0.000249496
LNC_003090	XLOC_073388	8:72255473-72262189	0.494894	2.96265	-2.5817	5e-05	0.000249496
LNC_003505	XLOC_081750	9:136850271-136887936	0.381243	2.95145	-2.95264	0.00695	0.0228416
LNC_003066	XLOC_072827	8:29110747-29113238	0.812212	2.91845	-1.84527	5e-05	0.000249496
LNC_000679	XLOC_018555	13:113254289-113270267	0.442158	2.84958	-2.68812	5e-05	0.000249496
LNC_000589	XLOC_015197	12:11839241-11843867	0.752279	2.7809	-1.88621	0.0007	0.00289682
LNC_000794	XLOC_021173	13:47162450-47176862	1.04337	2.77522	-1.41135	5e-05	0.000249496
LNC_003586	XLOC_083507	AEMK02000522.1:9442-43544	1.13653	2.73916	-1.26909	0.01305	0.0398216
LNC_002700	XLOC_065070	6:31989430-31992443	5.55743	2.73045	1.02528	0.0004	0.00173885
LNC_001723	XLOC_041159	2:27780194-27849866	5.97502	2.69223	1.15014	0.00185	0.00699869
LNC_002275	XLOC_053086	4:101150509-101152444	8.40138	2.68552	1.64542	5e-05	0.000249496
LNC_000949	XLOC_025081	14:78058950-78081827	1.2028	2.68009	-1.15589	5e-05	0.000249496
LNC_003091	XLOC_073392	8:72304418-72309472	0.461578	2.67783	-2.53642	5e-05	0.000249496
LNC_003005	XLOC_071454	7:57102756-57194404	1.29393	2.66755	-1.04376	0.00495	0.0168888
LNC_002601	XLOC_059659	5:42424081-42517893	1.112	2.65621	-1.25621	5e-05	0.000249496
LNC_003683	XLOC_085540	X:92255561-92261002	0.322811	2.65056	-3.03754	5e-05	0.000249496
LNC_003530	XLOC_082518	AEMK02000328.1:312203-330116	0.740926	2.61816	-1.82115	5e-05	0.000249496
LNC_003089	XLOC_073382	8:72234990-72242616	0.0472653	2.60262	-5.78304	5e-05	0.000249496
LNC_000661	XLOC_016545	13:11782571-11807918	0.356148	2.59633	-2.86592	5e-05	0.000249496
LNC_000948	XLOC_025080	14:77957672-78058756	1.16843	2.57941	-1.14247	5e-05	0.000249496
LNC_001892	XLOC_045807	2:100293524-100444647	0.268053	2.57751	-3.26539	5e-05	0.000249496
LNC_000483	XLOC_013492	12:1161111-1170830	1.026	2.57608	-1.32815	0.001	0.00400788
LNC_001606	XLOC_038702	18:25046119-25228232	5.68772	2.57576	1.14285	5e-05	0.000249496
LNC_000726	XLOC_019514	13:171615376-172059830	0.120287	2.51019	-4.38325	5e-05	0.000249496
LNC_000093	XLOC_006580	1:193906032-193910689	0.928603	2.50792	-1.43336	5e-05	0.000249496
LNC_001246	XLOC_030496	15:106469166-106476740	0.409962	2.5033	-2.61027	0.0003	0.00133448
LNC_000461	XLOC_013048	11:55638300-55696209	0.0655183	2.4908	-5.24857	0.00555	0.018691
LNC_003299	XLOC_076861	9:21021666-21027695	0.472275	2.48971	-2.39828	5e-05	0.000249496
LNC_001301	XLOC_033119	15:131757903-131761600	0.17905	2.46669	-3.78415	5e-05	0.000249496
LNC_000680	XLOC_018580	13:113359968-113363362	0.41692	2.46248	-2.56227	5e-05	0.000249496
LNC_002589	XLOC_059341	5:21550913-21559106	0.572301	2.45687	-2.10198	5e-05	0.000249496
LNC_002773	XLOC_066246	6:79470556-79472258	1.02818	2.42756	-1.23941	0.0013	0.0050794
LNC_003465	XLOC_079700	9:25960753-25961946	0.898617	2.42417	-1.43171	0.002	0.00751471
LNC_000591	XLOC_015216	12:12816813-12821096	0.614141	2.40285	-1.9681	0.0098	0.0309742
LNC_001086	XLOC_027233	14:46643710-46653626	0.339739	2.37371	-2.80465	5e-05	0.000249496
LNC_003229	XLOC_075707	8:101053964-101059355	5.07048	2.34611	1.11185	5e-05	0.000249496
LNC_001250	XLOC_030577	15:108073258-108081355	1.15821	2.33764	-1.01316	5e-05	0.000249496
LNC_000737	XLOC_019906	13:181189479-181248771	0.52824	2.32199	-2.13609	0.0002	0.000916498
LNC_001965	XLOC_047041	3:14550763-14583321	1.11855	2.31537	-1.04961	5e-05	0.000249496
LNC_000397	XLOC_012204	11:6768616-6932661	0.0692646	2.29187	-5.04826	5e-05	0.000249496
LNC_003560	XLOC_083195	AEMK02000452.1:2499750-2527263	0.301326	2.28934	-2.92553	0.00835	0.0268626
LNC_001969	XLOC_047151	3:18007171-18010503	0.175922	2.28848	-3.70138	0.00065	0.00270761
LNC_001976	XLOC_047390	3:37602688-37605587	0.726667	2.2695	-1.64301	5e-05	0.000249496
LNC_003670	XLOC_085253	X:59361118-59540880	0.999592	2.25826	-1.1758	5e-05	0.000249496
LNC_001416	XLOC_035198	16:52003735-52166161	0.963686	2.19243	-1.1859	0.0114	0.0353933
LNC_001518	XLOC_037275	17:10677565-10683155	0.110037	2.16261	-4.29671	5e-05	0.000249496
LNC_003301	XLOC_076871	9:21787768-21849352	0.14556	2.1587	-3.89048	0.00355	0.0125664
LNC_003113	XLOC_073722	8:88382188-88478435	0.0757533	2.12707	-4.81141	5e-05	0.000249496
LNC_001351	XLOC_033934	16:39405731-39411131	0.154683	2.11502	-3.77329	5e-05	0.000249496
LNC_000577	XLOC_014952	12:1180332-1197275	1.00668	2.10751	-1.06593	0.00715	0.0234315
LNC_003114	XLOC_073729	8:88479465-88492317	0.11049	2.10203	-4.24979	5e-05	0.000249496
LNC_001750	XLOC_041397	2:51321655-51325490	0.925527	2.09577	-1.17914	0.00915	0.0291327
LNC_000254	XLOC_009659	10:19407206-19409722	0.533855	2.09352	-1.97141	5e-05	0.000249496
LNC_001254	XLOC_031591	15:24890807-24895267	0.974592	2.05704	-1.0777	0.001	0.00400788
LNC_002059	XLOC_048878	3:127890414-127944756	11.3334	2.0412	2.47309	5e-05	0.000249496
LNC_002389	XLOC_056300	5:6437835-6446892	4.03964	2.01911	1.00051	5e-05	0.000249496
LNC_001434	XLOC_035604	16:76241381-76254024	4.39437	2.0174	1.12316	5e-05	0.000249496
LNC_002294	XLOC_053411	4:115350604-115369438	0.586551	2.00938	-1.77642	5e-05	0.000249496
LNC_001085	XLOC_027233	14:46643710-46653626	0.311392	1.97146	-2.66246	0.00015	0.000701654
LNC_001500	XLOC_036926	17:53705211-54557486	5.53453	1.97113	1.48944	0.0098	0.0309742
LNC_001891	XLOC_045797	2:100293524-100444647	0.302611	1.96154	-2.69645	0.0016	0.00613263
LNC_000987	XLOC_025973	14:125328701-125341460	0.231404	1.9534	-3.0775	5e-05	0.000249496
LNC_000630	XLOC_015936	12:47745401-47751504	4.74664	1.93133	1.29731	0.0001	0.000480016
LNC_002127	XLOC_049448	3:28890875-28898173	0.36318	1.92856	-2.40877	5e-05	0.000249496
LNC_000460	XLOC_013041	11:55499952-55617024	0.0780214	1.90739	-4.61159	0.00265	0.00967884
LNC_003130	XLOC_074090	8:121409715-121466897	5.92991	1.8986	1.64307	5e-05	0.000249496
LNC_000740	XLOC_019933	13:180981223-181103611	0.0597409	1.86947	-4.96776	0.001	0.00400788
LNC_003557	XLOC_083183	AEMK02000452.1:1895384-1899903	0.150307	1.85446	-3.62501	0.0017	0.00647748
LNC_003681	XLOC_085537	X:92200202-92255473	0.173035	1.83733	-3.40848	5e-05	0.000249496
LNC_000741	XLOC_020006	13:181189479-181248771	0.377778	1.8333	-2.27883	5e-05	0.000249496
LNC_003225	XLOC_075675	8:100973008-100983402	4.57513	1.83004	1.32194	5e-05	0.000249496
LNC_000629	XLOC_015935	12:47745401-47751504	3.82999	1.82869	1.06653	0.00435	0.015054
LNC_000892	XLOC_023955	14:13720518-13733358	0.714306	1.80613	-1.33829	0.0035	0.0124046
LNC_000197	XLOC_008975	10:53958706-53967985	0.517078	1.80285	-1.80182	5e-05	0.000249496
LNC_002360	XLOC_054261	4:19650507-19658783	0.836336	1.79682	-1.10329	5e-05	0.000249496
LNC_002624	XLOC_062496	6:61695138-61720132	4.01333	1.79309	1.16235	5e-05	0.000249496
LNC_003332	XLOC_077494	9:67708281-67709149	3.88393	1.79095	1.1168	0.00715	0.0234315
LNC_000253	XLOC_009620	10:17154402-17156527	0.218328	1.77835	-3.02597	0.01185	0.0366152
LNC_003463	XLOC_079693	9:25918829-25920594	0.713596	1.77699	-1.31625	0.0022	0.00818961
LNC_003087	XLOC_073339	8:72150598-72152609	0.194357	1.76883	-3.18602	0.00045	0.00193826
LNC_001056	XLOC_026677	14:17957258-17962804	0.168086	1.76426	-3.3918	5e-05	0.000249496
LNC_003684	XLOC_085541	X:92261718-92292609	0.24728	1.75598	-2.82806	5e-05	0.000249496
LNC_002312	XLOC_053645	4:128066439-128090521	0.0660872	1.75062	-4.72735	0.00205	0.00768071
LNC_001647	XLOC_038965	18:38942886-39347876	0.685341	1.74754	-1.35043	0.0019	0.00716942
LNC_003336	XLOC_077787	9:76349330-76356803	0.201345	1.7433	-3.11408	5e-05	0.000249496
LNC_001044	XLOC_026461	14:16363880-16459113	0.42164	1.73865	-2.04388	0.00565	0.018991
LNC_000017	XLOC_004811	1:51492742-51499558	0.0964745	1.72013	-4.15622	5e-05	0.000249496
LNC_000905	XLOC_024245	14:31057004-31229484	0.192872	1.71353	-3.15126	0.00525	0.0177914
LNC_000867	XLOC_023597	13:205359007-205365052	4.0497	1.71202	1.24211	0.0006	0.002517
LNC_003230	XLOC_075716	8:101077207-101122606	3.89143	1.71182	1.18477	0.00015	0.000701654
LNC_000472	XLOC_013394	11:77423351-77426797	0.132065	1.7059	-3.69122	5e-05	0.000249496
LNC_002359	XLOC_054254	4:19582574-19637000	0.501747	1.70282	-1.76289	0.0002	0.000916498
LNC_000061	XLOC_005940	1:145734255-145749248	0.0576392	1.67163	-4.85806	5e-05	0.000249496
LNC_001990	XLOC_047577	3:43910195-43974260	0.618709	1.6666	-1.42957	0.0002	0.000916498
LNC_000749	XLOC_020213	13:196981864-196982256	8.65664	1.66402	2.37914	0.0044	0.0152133
LNC_002765	XLOC_066229	6:79289073-79295591	3.30831	1.65404	1.0001	5e-05	0.000249496
LNC_003224	XLOC_075672	8:100898553-100965603	4.14541	1.64903	1.3299	5e-05	0.000249496
LNC_001820	XLOC_043072	2:116257219-116277916	0.253511	1.63926	-2.69293	0.0151	0.0451572
LNC_003525	XLOC_082426	AEMK02000282.1:21379-44562	0.551535	1.62494	-1.55887	5e-05	0.000249496
LNC_000882	XLOC_023663	13:207669050-207676678	0.233409	1.61524	-2.79081	5e-05	0.000249496
LNC_000734	XLOC_019906	13:180981223-181103611	0.102546	1.60711	-3.97012	0.00915	0.0291327
LNC_002193	XLOC_051427	4:3221928-3229221	0.755526	1.58782	-1.07149	5e-05	0.000249496
LNC_002054	XLOC_048862	3:127515515-127527489	0.491008	1.58094	-1.68697	5e-05	0.000249496
LNC_003405	XLOC_078938	9:131523592-131527903	0.356915	1.57335	-2.14019	5e-05	0.000249496
LNC_003322	XLOC_077220	9:46178384-46186571	0.132982	1.565	-3.55686	5e-05	0.000249496
LNC_002588	XLOC_059340	5:21518069-21550801	0.539989	1.55839	-1.52906	0.00015	0.000701654
LNC_000664	XLOC_016610	13:12202843-12206461	0.140814	1.55404	-3.46416	5e-05	0.000249496
LNC_002718	XLOC_065381	6:45852346-45927769	3.641	1.5385	1.24281	0.0087	0.0278598
LNC_001327	XLOC_033506	16:20487769-20500588	0.176737	1.53747	-3.12088	5e-05	0.000249496
LNC_003189	XLOC_074892	8:38869124-38982669	3.67054	1.53409	1.25861	5e-05	0.000249496
LNC_003171	XLOC_074470	8:4113470-4118925	0.698887	1.52939	-1.12983	0.0001	0.000480016
LNC_000265	XLOC_009789	10:27577029-27585554	0.401732	1.51679	-1.91671	5e-05	0.000249496
LNC_002822	XLOC_067571	6:157044234-157052417	0.28548	1.51318	-2.40612	5e-05	0.000249496
LNC_003161	XLOC_074425	8:1383876-1387556	0.627572	1.50398	-1.26093	0.00055	0.00232586
LNC_002071	XLOC_048935	3:129691-140482	0.697824	1.50286	-1.10677	0.0008	0.00327148
LNC_003192	XLOC_074931	8:39849356-39880659	4.83443	1.50168	1.68677	5e-05	0.000249496
LNC_003081	XLOC_073207	8:65859032-65878388	0.529333	1.48935	-1.49244	5e-05	0.000249496
LNC_001850	XLOC_043593	2:141385651-141392638	0.34151	1.48001	-2.11561	5e-05	0.000249496
LNC_002749	XLOC_066059	6:69220119-69222471	0.516105	1.47488	-1.51486	0.00475	0.0162844
LNC_003300	XLOC_076868	9:21787768-21849352	0.342111	1.46878	-2.10209	5e-05	0.000249496
LNC_001055	XLOC_026674	14:17933995-17944855	0.215613	1.46789	-2.76723	5e-05	0.000249496
LNC_003372	XLOC_078661	9:123462842-123487100	4.13288	1.4515	1.5096	5e-05	0.000249496
LNC_002284	XLOC_053295	4:110233043-110270472	0.475764	1.44522	-1.60298	0.0153	0.045684
LNC_001938	XLOC_046530	2:147548614-147552938	3.7834	1.44142	1.39219	5e-05	0.000249496
LNC_002999	XLOC_071368	7:52916079-52919640	0.620642	1.43879	-1.21302	0.0006	0.002517
LNC_003509	XLOC_081765	9:139157609-139160777	0.358754	1.43815	-2.00315	5e-05	0.000249496
LNC_000332	XLOC_010452	10:57787993-57829425	3.22588	1.42644	1.17727	0.0132	0.0402216
LNC_003344	XLOC_078017	9:93310098-93321645	0.0495834	1.42343	-4.84337	5e-05	0.000249496
LNC_000896	XLOC_024047	14:18145172-18153558	0.504192	1.42088	-1.49474	5e-05	0.000249496
LNC_002586	XLOC_059340	5:21518069-21550801	0.463602	1.41942	-1.61434	0.00155	0.00595709
LNC_002579	XLOC_059225	5:20424457-20488888	0.292137	1.41865	-2.2798	0.0024	0.0088583
LNC_002690	XLOC_064881	6:17059840-17067563	0.70682	1.41553	-1.00193	0.00015	0.000701654
LNC_002317	XLOC_053712	4:128136151-128150392	0.184215	1.40843	-2.93462	5e-05	0.000249496
LNC_003527	XLOC_082479	AEMK02000312.1:12358-18491	0.397157	1.4079	-1.82576	5e-05	0.000249496
LNC_003227	XLOC_075694	8:101025354-101029986	3.22026	1.40198	1.1997	5e-05	0.000249496
LNC_002823	XLOC_067575	6:157069118-157220285	0.247389	1.39941	-2.49996	0.0033	0.0117699
LNC_002297	XLOC_053428	4:115452121-115457143	0.358202	1.36587	-1.93098	5e-05	0.000249496
LNC_003497	XLOC_081575	9:122615161-122633690	5.82904	1.34958	2.11075	0.00165	0.00630344
LNC_003435	XLOC_079043	9:139169878-139187536	0.529432	1.34899	-1.34936	0.0022	0.00818961
LNC_001365	XLOC_034199	16:71859547-71863483	2.78674	1.34162	1.05461	0.0001	0.000480016
LNC_002670	XLOC_063274	6:101884324-101890148	0.0322372	1.33282	-5.36961	0.0018	0.00682539
LNC_000812	XLOC_021853	13:80365359-80366768	0.23657	1.33078	-2.49194	0.00455	0.0156711
LNC_002051	XLOC_048627	3:118768433-118820486	0.428817	1.32332	-1.62572	0.0044	0.0152133
LNC_001905	XLOC_046036	2:114419693-114426656	0.484847	1.32078	-1.44579	5e-05	0.000249496
LNC_002408	XLOC_056634	5:16177335-16283896	0.069325	1.31648	-4.24716	0.00015	0.000701654
LNC_000849	XLOC_023081	13:157401788-157411750	0.487828	1.29848	-1.41238	5e-05	0.000249496
LNC_002914	XLOC_068942	7:37222698-37264999	0.287476	1.28607	-2.16145	0.0001	0.000480016
LNC_003092	XLOC_073402	8:72346258-72355800	0.126104	1.28209	-3.34581	5e-05	0.000249496
LNC_003337	XLOC_077791	9:76369432-76455692	0.139562	1.2766	-3.19333	5e-05	0.000249496
LNC_000876	XLOC_023636	13:207032785-207042801	0.433018	1.27304	-1.55578	5e-05	0.000249496
LNC_000538	XLOC_014369	12:39143120-39205830	0.171851	1.27117	-2.88693	0.009	0.0287058
LNC_001524	XLOC_037357	17:16733031-16745470	0.103346	1.26277	-3.61104	5e-05	0.000249496
LNC_002928	XLOC_069184	7:52202717-52203681	0.260573	1.25217	-2.26467	0.01265	0.0387609
LNC_003059	XLOC_072574	8:9254576-9489078	0.375476	1.25143	-1.73678	0.00665	0.0219522
LNC_001141	XLOC_028132	14:96477927-97038967	0.23926	1.24938	-2.38456	0.0023	0.00852579
LNC_003407	XLOC_078948	9:131650438-131659202	0.2735	1.24719	-2.18907	0.00015	0.000701654
LNC_003715	XLOC_086331	X:7571195-7583186	0.200505	1.24679	-2.63651	5e-05	0.000249496
LNC_001970	XLOC_047231	3:24235807-24472148	0.128644	1.24363	-3.27311	0.00025	0.0011267
LNC_000946	XLOC_025013	14:75793871-75797122	0.260622	1.22468	-2.23237	5e-05	0.000249496
LNC_002821	XLOC_067565	6:157030227-157033069	0.29421	1.21844	-2.05011	0.0001	0.000480016
LNC_002381	XLOC_055090	4:78089693-78099001	0.279877	1.21683	-2.12027	5e-05	0.000249496
LNC_000955	XLOC_025287	14:81459946-81464299	2.98494	1.21387	1.29809	5e-05	0.000249496
LNC_002162	XLOC_049987	3:58158078-58160365	0.15054	1.20947	-3.00615	0.00665	0.0219522
LNC_002511	XLOC_058330	5:88507983-88512157	0.416688	1.20898	-1.53675	5e-05	0.000249496
LNC_003718	XLOC_086374	X:8246679-8262026	0.251051	1.19239	-2.2478	5e-05	0.000249496
LNC_002248	XLOC_052295	4:69857556-69859430	0.314341	1.18904	-1.91939	0.0027	0.00983799
LNC_000673	XLOC_018428	13:109632022-110052259	0.376831	1.18774	-1.65622	0.00415	0.0144428
LNC_001058	XLOC_026749	14:19766600-19821089	0.0796948	1.17981	-3.88793	0.0002	0.000916498
LNC_003228	XLOC_075698	8:101034946-101035932	2.88032	1.17584	1.29253	0.00285	0.0103226
LNC_001519	XLOC_037275	17:10677565-10683155	0.110037	1.16296	-3.40174	5e-05	0.000249496
LNC_003160	XLOC_074424	8:1381389-1383338	0.473379	1.15282	-1.2841	0.0054	0.0182412
LNC_001054	XLOC_026665	14:17883141-17898084	0.115821	1.14692	-3.3078	5e-05	0.000249496
LNC_002512	XLOC_058388	5:89689830-89691530	3.68945	1.14511	1.68792	0.0012	0.00472315
LNC_000678	XLOC_018533	13:113159642-113179543	0.284616	1.14379	-2.00674	5e-05	0.000249496
LNC_002195	XLOC_051436	4:3239882-3243468	0.460373	1.13859	-1.30638	0.00055	0.00232586
LNC_000173	XLOC_008448	10:33566047-33570253	0.34569	1.13301	-1.71261	5e-05	0.000249496
LNC_000117	XLOC_007216	1:243218946-243225631	0.286808	1.12767	-1.97519	5e-05	0.000249496
LNC_000677	XLOC_018508	13:113012202-113018217	0.223022	1.12719	-2.33747	5e-05	0.000249496
LNC_000153	XLOC_007940	10:4793884-4803256	0.0824949	1.12692	-3.77193	5e-05	0.000249496
LNC_001886	XLOC_045640	2:88104494-88116095	0.278991	1.12578	-2.01264	5e-05	0.000249496
LNC_003561	XLOC_083205	AEMK02000452.1:3192778-3195860	3.35296	1.12192	1.57947	5e-05	0.000249496
LNC_002602	XLOC_059755	5:54936018-54955399	0.0330263	1.12067	-5.0846	0.00015	0.000701654
LNC_003558	XLOC_083183	AEMK02000452.1:1895384-1899903	0.19866	1.12044	-2.4957	0.0031	0.0111307
LNC_002097	XLOC_049134	3:8763331-8786804	0.219177	1.11989	-2.35319	0.0003	0.00133448
LNC_002319	XLOC_053736	4:128333688-128342613	0.279943	1.09714	-1.97054	5e-05	0.000249496
LNC_001910	XLOC_046132	2:119926383-119927397	2.32592	1.09678	1.08452	0.0143	0.0431228
LNC_000908	XLOC_024301	14:32387861-32402369	3.72104	1.09625	1.76313	5e-05	0.000249496
LNC_002553	XLOC_058705	5:101805625-102394307	0.424301	1.09607	-1.36918	5e-05	0.000249496
LNC_003115	XLOC_073735	8:88559573-88564469	0.0449369	1.09571	-4.60782	0.00035	0.00153813
LNC_001468	XLOC_036298	17:27379438-27384738	0.204274	1.09513	-2.42252	5e-05	0.000249496
LNC_003380	XLOC_078755	9:126758416-126782542	2.48487	1.08759	1.19204	5e-05	0.000249496
LNC_003388	XLOC_078814	9:129094475-129096681	0.499257	1.08488	-1.11968	0.008	0.0258671
LNC_001896	XLOC_045933	2:108249416-108255937	0.381317	1.08402	-1.50733	0.0008	0.00327148
LNC_002318	XLOC_053735	4:128320203-128333411	0.28856	1.08175	-1.90642	5e-05	0.000249496
LNC_001997	XLOC_047617	3:45692157-45759734	0.372224	1.08059	-1.53758	0.00025	0.0011267
LNC_003209	XLOC_075212	8:73117946-73187290	2.42715	1.07593	1.17368	0.0159	0.0472305
LNC_000887	XLOC_023861	14:7370769-7372198	3.32384	1.07427	1.62949	0.0002	0.000916498
LNC_001879	XLOC_045526	2:82313261-82316844	0.274285	1.0656	-1.95792	0.0006	0.002517
LNC_003279	XLOC_076375	8:134892616-134909986	2.63001	1.0633	1.30653	5e-05	0.000249496
LNC_003186	XLOC_074839	8:33627778-33636940	0.313583	1.06298	-1.7612	5e-05	0.000249496
LNC_002298	XLOC_053430	4:115458714-115472069	0.298841	1.06212	-1.8295	5e-05	0.000249496
LNC_001112	XLOC_027649	14:66227559-66270873	0.452376	1.05688	-1.22421	0.0001	0.000480016
LNC_000935	XLOC_024734	14:56276194-56284020	0.023488	1.03716	-5.46458	0.00225	0.00835806
LNC_002355	XLOC_054223	4:16377862-16379354	2.51659	1.03084	1.28766	0.0009	0.00364122
LNC_003061	XLOC_072623	8:14783919-14790804	0.506177	1.02766	-1.02165	0.00015	0.000701654
LNC_002394	XLOC_056364	5:8045570-8050029	0.3287	1.02596	-1.64213	0.0054	0.0182412
LNC_002819	XLOC_067481	6:156711938-157017425	0.146104	1.02543	-2.81116	0.0013	0.0050794
LNC_000151	XLOC_007911	10:4645646-4723512	0.0646041	1.01739	-3.9771	5e-05	0.000249496
LNC_000028	XLOC_005264	1:92242714-92286617	0.218721	1.01561	-2.21518	5e-05	0.000249496
LNC_002981	XLOC_071089	7:39210674-39215944	0.161933	1.01471	-2.6476	0.0005	0.00213459
LNC_000909	XLOC_024302	14:32402453-32446995	3.5633	1.0081	1.82157	5e-05	0.000249496
LNC_000463	XLOC_013098	11:60511831-60515991	0.125559	1.00349	-2.99858	5e-05	0.000249496
LNC_000824	XLOC_022138	13:95679168-95693406	2.3106	1.00201	1.20538	5e-05	0.000249496
LNC_001801	XLOC_042727	2:103416262-103420967	0.445819	0.984989	-1.14365	0.00085	0.00345527
LNC_001895	XLOC_045932	2:108245882-108249065	0.326754	0.980164	-1.58482	0.0005	0.00213459
LNC_003719	XLOC_086388	X:8395621-8396916	0.229465	0.97238	-2.08325	0.0103	0.0323681
LNC_001849	XLOC_043593	2:141376849-141381859	0.347093	0.965217	-1.47553	0.00015	0.000701654
LNC_000897	XLOC_024052	14:19861460-19868136	0.049254	0.962369	-4.28828	5e-05	0.000249496
LNC_003182	XLOC_074770	8:29952612-30001116	0.428274	0.960828	-1.16574	0.00595	0.0198715
LNC_002096	XLOC_049134	3:8763331-8786804	0.141613	0.956198	-2.75535	0.0028	0.0101622
LNC_000143	XLOC_007701	1:270635709-270643923	0.106996	0.954122	-3.15661	5e-05	0.000249496
LNC_000154	XLOC_007944	10:4811151-4817292	0.0311797	0.951629	-4.93172	0.00635	0.0210609
LNC_000894	XLOC_024000	14:15958584-15994213	0.290088	0.947916	-1.70827	0.00025	0.0011267
LNC_001142	XLOC_028250	14:99004772-99015738	0.196367	0.945901	-2.26814	0.009	0.0287058
LNC_003162	XLOC_074445	8:3773146-3812960	1.97273	0.942489	1.06564	5e-05	0.000249496
LNC_000361	XLOC_011939	11:74267508-74273377	0.429245	0.940015	-1.13088	0.00085	0.00345527
LNC_003616	XLOC_084200	AEMK02000682.1:518733-523899	0.0971847	0.937917	-3.27066	0.00025	0.0011267
LNC_002596	XLOC_059555	5:34312940-34331630	0.330657	0.929462	-1.49106	5e-05	0.000249496
LNC_000557	XLOC_014758	12:58391868-58404363	0.442363	0.928814	-1.07016	5e-05	0.000249496
LNC_000956	XLOC_025289	14:81465394-81466240	2.32787	0.922129	1.33597	0.01115	0.0347002
LNC_001527	XLOC_037419	17:26752200-26759938	0.410199	0.921493	-1.16765	0.0008	0.00327148
LNC_002320	XLOC_053742	4:128353318-128363530	0.217227	0.921009	-2.08401	5e-05	0.000249496
LNC_002011	XLOC_047957	3:72325055-72361156	0.269054	0.919318	-1.77267	5e-05	0.000249496
LNC_000805	XLOC_021576	13:61434626-61437768	2.14537	0.915935	1.22791	0.0005	0.00213459
LNC_000825	XLOC_022292	13:108192084-108193481	0.184555	0.912395	-2.3056	0.00825	0.0265778
LNC_002941	XLOC_070427	7:4377073-4382733	0.139964	0.910816	-2.70211	5e-05	0.000249496
LNC_002115	XLOC_049288	3:17519412-17521439	0.229051	0.908146	-1.98725	0.0068	0.0223967
LNC_002984	XLOC_071193	7:42146798-42151808	0.109955	0.9045	-3.0402	0.00435	0.015054
LNC_000587	XLOC_015177	12:11499292-11504024	0.0980979	0.901359	-3.19981	0.0137	0.0415582
LNC_003462	XLOC_079684	9:23110276-23172072	3.76556	0.894073	2.0744	5e-05	0.000249496
LNC_003185	XLOC_074835	8:33607587-33625685	0.272067	0.89251	-1.71391	5e-05	0.000249496
LNC_002962	XLOC_070954	7:32782176-32787808	4.20502	0.888799	2.24218	5e-05	0.000249496
LNC_001714	XLOC_041046	2:15013877-15022008	0.322195	0.885834	-1.4591	0.0001	0.000480016
LNC_002991	XLOC_071305	7:48592439-48597111	0.199089	0.881706	-2.14688	5e-05	0.000249496
LNC_001966	XLOC_047060	3:14671145-14673605	0.29067	0.870861	-1.58306	0.0097	0.0306942
LNC_000108	XLOC_007057	1:234244782-234259743	0.226107	0.868268	-1.94114	0.00015	0.000701654
LNC_001531	XLOC_037434	17:29969190-29981639	0.204029	0.86756	-2.08819	5e-05	0.000249496
LNC_002555	XLOC_058798	5:2809325-2818563	0.252401	0.865847	-1.77839	5e-05	0.000249496
LNC_003295	XLOC_076682	9:5511150-5517118	2.12912	0.865833	1.2981	5e-05	0.000249496
LNC_000301	XLOC_010167	10:50530084-50537419	0.291784	0.865171	-1.56808	0.00145	0.00560682
LNC_000112	XLOC_007122	1:238558690-238562330	0.28932	0.860716	-1.57287	0.0044	0.0152133
LNC_000663	XLOC_016554	13:11900521-11971467	0.0788204	0.86018	-3.448	5e-05	0.000249496
LNC_001482	XLOC_036687	17:44378586-44382654	0.2426	0.854949	-1.81726	5e-05	0.000249496
LNC_002791	XLOC_066869	6:115384902-115394670	0.0317445	0.853678	-4.74911	0.0002	0.000916498
LNC_000514	XLOC_013811	12:14262395-14270622	0.220528	0.846886	-1.94121	5e-05	0.000249496
LNC_003297	XLOC_076772	9:9640327-9650460	2.70823	0.844544	1.68111	5e-05	0.000249496
LNC_003374	XLOC_078677	9:124187390-124221520	2.55489	0.84239	1.6007	5e-05	0.000249496
LNC_002917	XLOC_069011	7:39314169-39318305	0.417017	0.839049	-1.00865	0.01375	0.0416859
LNC_001489	XLOC_036746	17:47673518-47681808	5.20076	0.824672	2.65683	5e-05	0.000249496
LNC_003614	XLOC_084157	AEMK02000682.1:1086170-1089130	0.0879661	0.819356	-3.21947	0.00495	0.0168888
LNC_001655	XLOC_039036	18:39368610-39398915	0.13445	0.816644	-2.60264	5e-05	0.000249496
LNC_000851	XLOC_023235	13:173622215-173624277	0.147708	0.810483	-2.45604	0.00325	0.0116113
LNC_000072	XLOC_006313	1:177583823-177591789	0.343053	0.809256	-1.23816	5e-05	0.000249496
LNC_000457	XLOC_012932	11:55236459-55245710	0.131212	0.808804	-2.62389	5e-05	0.000249496
LNC_003680	XLOC_085537	X:92200202-92255473	0.203152	0.807853	-1.99153	0.0002	0.000916498
LNC_002321	XLOC_053771	4:128433647-128435517	0.142181	0.807427	-2.5056	0.00525	0.0177914
LNC_003044	XLOC_072381	7:115599672-115602648	1.63893	0.805055	1.0256	0.01065	0.033342
LNC_001322	XLOC_033463	16:20283085-20286030	1.69718	0.803212	1.07928	0.0022	0.00818961
LNC_001907	XLOC_046076	2:117235464-117506024	1.97981	0.799883	1.3075	0.0016	0.00613263
LNC_001098	XLOC_027449	14:56459353-56544362	4.14133	0.794539	2.3819	5e-05	0.000249496
LNC_003031	XLOC_071944	7:83028693-83036415	0.0556198	0.794105	-3.83566	0.00115	0.00454446
LNC_003541	XLOC_082725	AEMK02000400.1:179-9236	0.104461	0.787012	-2.91342	0.0007	0.00289682
LNC_000715	XLOC_019467	13:166004329-166015735	0.240766	0.780296	-1.69639	5e-05	0.000249496
LNC_001725	XLOC_041194	2:32857227-32863228	0.387962	0.776585	-1.00123	0.00185	0.00699869
LNC_003214	XLOC_075360	8:85706960-85740864	3.5305	0.776192	2.18539	0.00035	0.00153813
LNC_001652	XLOC_039029	18:39347955-39355890	0.0891995	0.771464	-3.11249	5e-05	0.000249496
LNC_000071	XLOC_006284	1:177451453-177459600	0.226191	0.765988	-1.75978	5e-05	0.000249496
LNC_003721	XLOC_086430	X:12177428-12180747	0.161106	0.762139	-2.24204	5e-05	0.000249496
LNC_002010	XLOC_047957	3:72325055-72361156	0.225929	0.76169	-1.75333	5e-05	0.000249496
LNC_000456	XLOC_012931	11:55220367-55236324	0.138053	0.756551	-2.45422	5e-05	0.000249496
LNC_002386	XLOC_055094	4:79419507-79424228	0.161391	0.754272	-2.22453	0.00225	0.00835806
LNC_002220	XLOC_051727	4:22213434-22221104	1.80562	0.747955	1.27147	5e-05	0.000249496
LNC_003104	XLOC_073547	8:84601464-84605294	0.18757	0.742832	-1.98561	0.001	0.00400788
LNC_001226	XLOC_029873	15:74036447-74045146	0.247118	0.740226	-1.58277	5e-05	0.000249496
LNC_002057	XLOC_048875	3:127890414-127944756	3.17874	0.74009	2.10268	5e-05	0.000249496
LNC_002207	XLOC_051533	4:7787448-7793246	0.230188	0.739225	-1.6832	0.00125	0.0049013
LNC_001653	XLOC_039033	18:39359162-39363072	0.05667	0.738711	-3.70435	0.00315	0.0112922
LNC_000934	XLOC_024729	14:56257176-56273986	0.160092	0.736345	-2.20148	0.00085	0.00345527
LNC_001444	XLOC_035738	17:12157262-12165560	0.353282	0.733603	-1.05418	0.0029	0.0104874
LNC_000791	XLOC_021031	13:42358493-42379027	0.255938	0.73338	-1.51877	0.0003	0.00133448
LNC_000848	XLOC_023047	13:154348863-154354236	0.0270513	0.723777	-4.74178	0.0036	0.0127245
LNC_002990	XLOC_071299	7:48574004-48577198	0.143641	0.710861	-2.3071	0.00035	0.00153813
LNC_000333	XLOC_010466	10:59647843-59650689	0.0523705	0.710585	-3.76218	0.00605	0.0201615
LNC_002112	XLOC_049250	3:16789002-16803331	0.170381	0.710034	-2.05913	0.0051	0.0173434
LNC_000087	XLOC_006520	1:186473711-186529934	0.160066	0.705076	-2.13912	5e-05	0.000249496
LNC_001744	XLOC_041343	2:44968384-45300189	2.02104	0.703713	1.52204	0.00065	0.00270761
LNC_001005	XLOC_026145	14:138799399-138804986	0.0625679	0.702056	-3.48809	0.00025	0.0011267
LNC_003713	XLOC_086308	X:7491985-7496867	0.162593	0.691271	-2.08799	0.001	0.00400788
LNC_003376	XLOC_078740	9:126538250-126565822	1.95887	0.690642	1.50401	5e-05	0.000249496
LNC_002798	XLOC_067007	6:133261221-133265300	0.317111	0.687938	-1.11729	0.00605	0.0201615
LNC_000927	XLOC_024689	14:51663232-51668055	2.33387	0.685095	1.76835	0.00015	0.000701654
LNC_000906	XLOC_024264	14:31659743-31665909	0.304407	0.685063	-1.17024	0.00095	0.00382491
LNC_002257	XLOC_052523	4:80427686-80501718	0.252585	0.66794	-1.40295	0.0008	0.00327148
LNC_003346	XLOC_078140	9:101038753-101056506	0.090554	0.664255	-2.87489	0.00095	0.00382491
LNC_001388	XLOC_034679	16:33067852-33177007	0.232716	0.662032	-1.50833	0.00035	0.00153813
LNC_001389	XLOC_034679	16:33067852-33177007	0.232716	0.662032	-1.50833	0.0002	0.000916498
LNC_001373	XLOC_034376	16:20001819-20003851	0.162989	0.658654	-2.01474	0.00845	0.0271404
LNC_003691	XLOC_085718	X:99113029-99126157	0.113376	0.654109	-2.52842	5e-05	0.000249496
LNC_002221	XLOC_051732	4:22221213-22257269	2.00477	0.646933	1.63175	5e-05	0.000249496
LNC_002218	XLOC_051655	4:16352304-16355301	1.39752	0.643304	1.11929	0.0024	0.0088583
LNC_002134	XLOC_049552	3:38923028-38927926	1.41992	0.614781	1.20767	0.0043	0.0149019
LNC_002269	XLOC_052712	4:90718830-90763825	1.95989	0.598047	1.71244	5e-05	0.000249496
LNC_002268	XLOC_052711	4:90718830-90763825	1.79866	0.583483	1.62416	5e-05	0.000249496
LNC_003371	XLOC_078647	9:121823967-121832038	2.36667	0.561313	2.07598	5e-05	0.000249496
LNC_002973	XLOC_071031	7:37140957-37210663	3.56023	0.556388	2.67781	0.001	0.00400788
LNC_001240	XLOC_030299	15:101377814-101384910	2.16051	0.554147	1.96303	5e-05	0.000249496
LNC_003550	XLOC_083072	AEMK02000452.1:2066168-2068313	1.14271	0.551522	1.05097	0.01415	0.0427319
LNC_002019	XLOC_048159	3:80313387-80327820	1.92402	0.546911	1.81474	5e-05	0.000249496
LNC_000862	XLOC_023507	13:197003116-197007135	4.08915	0.528423	2.95203	5e-05	0.000249496
LNC_003382	XLOC_078757	9:126793136-126801426	1.42329	0.517803	1.45875	5e-05	0.000249496
LNC_003443	XLOC_079283	9:7278623-7300956	2.61276	0.516476	2.3388	0.01655	0.0488806
LNC_002252	XLOC_052447	4:77651667-77666323	1.63772	0.515103	1.66876	5e-05	0.000249496
LNC_003483	XLOC_079946	9:44107349-44109661	1.45233	0.513244	1.50065	0.0011	0.00436717
LNC_000022	XLOC_004965	1:64021092-64062137	2.75752	0.511507	2.43055	5e-05	0.000249496
LNC_001069	XLOC_026936	14:31869805-31904758	1.09423	0.509781	1.10197	0.0021	0.00784942
LNC_001179	XLOC_028725	14:126273143-126275715	1.17352	0.491278	1.25623	0.00275	0.0100016
LNC_003377	XLOC_078743	9:126588148-126593746	1.21284	0.49016	1.30706	0.0003	0.00133448
LNC_000209	XLOC_009076	10:57898306-57905687	1.24428	0.487437	1.35202	5e-05	0.000249496
LNC_001755	XLOC_041537	2:59629765-59699333	1.72391	0.486247	1.82592	0.0118	0.0364776
LNC_000344	XLOC_011586	11:61598880-61604552	1.0098	0.480706	1.07085	0.0005	0.00213459
LNC_001235	XLOC_030185	15:89962291-89965432	1.19956	0.477818	1.32797	0.00655	0.0216567
LNC_002391	XLOC_056302	5:6452787-6454504	1.43601	0.473709	1.6	0.0021	0.00784942
LNC_002343	XLOC_054129	4:12217046-12219419	2.24894	0.473533	2.24771	5e-05	0.000249496
LNC_001908	XLOC_046123	2:119892574-119916901	1.33537	0.473022	1.49726	0.0001	0.000480016
LNC_002405	XLOC_056555	5:14055515-14056751	1.76327	0.47299	1.89838	0.0047	0.0161318
LNC_003284	XLOC_076500	9:381497-389643	1.19644	0.472461	1.34048	0.00025	0.0011267
LNC_000184	XLOC_008739	10:44023172-44040830	1.38489	0.469233	1.56139	5e-05	0.000249496
LNC_002347	XLOC_054147	4:12246892-12248103	2.49372	0.466936	2.417	0.0005	0.00213459
LNC_002026	XLOC_048295	3:93610453-93616091	0.948802	0.462849	1.03556	0.0024	0.0088583
LNC_002342	XLOC_054122	4:12200375-12204782	1.06073	0.457546	1.21307	0.00055	0.00232586
LNC_000813	XLOC_021896	13:81970405-82053368	1.49781	0.455496	1.71734	5e-05	0.000249496
LNC_001490	XLOC_036748	17:47686198-47729678	2.97031	0.450054	2.72244	5e-05	0.000249496
LNC_000873	XLOC_023624	13:206497342-206501183	1.61414	0.441108	1.87156	0.0005	0.00213459
LNC_001909	XLOC_046123	2:119892574-119916901	1.25517	0.440841	1.50955	0.00115	0.00454446
LNC_002351	XLOC_054171	4:12367279-12370756	2.88215	0.436004	2.72473	5e-05	0.000249496
LNC_003549	XLOC_083042	AEMK02000452.1:1478239-1498526	1.06545	0.430996	1.30572	0.00055	0.00232586
LNC_001766	XLOC_042036	2:79693799-79713889	2.84192	0.425374	2.74006	0.0008	0.00327148
LNC_002210	XLOC_051555	4:8158496-8382392	3.0908	0.422496	2.87097	0.00345	0.0122447
LNC_002836	XLOC_067789	6:165613411-165619471	1.16973	0.414962	1.49513	5e-05	0.000249496
LNC_001605	XLOC_038654	18:20073022-20078478	1.52778	0.412041	1.89058	5e-05	0.000249496
LNC_003702	XLOC_086153	X:122915614-122936328	0.944749	0.408131	1.2109	0.0026	0.00951392
LNC_001952	XLOC_046791	3:4736794-4739201	1.03752	0.406632	1.35134	0.00845	0.0271404
LNC_003124	XLOC_073962	8:118711491-118716367	0.966525	0.405356	1.25362	0.0005	0.00213459
LNC_001366	XLOC_034202	16:71914565-71919736	1.11386	0.401023	1.47381	0.001	0.00400788
LNC_001101	XLOC_027517	14:59950656-59955294	4.45777	0.393326	3.50253	5e-05	0.000249496
LNC_003457	XLOC_079433	9:17255926-17266825	1.04133	0.391487	1.41138	0.00035	0.00153813
LNC_002341	XLOC_054118	4:12285822-12298388	2.0045	0.391123	2.35755	5e-05	0.000249496
LNC_002799	XLOC_067039	6:137500176-137506870	0.8616	0.390493	1.14172	0.00435	0.015054
LNC_002383	XLOC_055093	4:79318402-79328677	9.11127	0.385269	4.56371	5e-05	0.000249496
LNC_000802	XLOC_021393	13:54038021-54054160	1.04711	0.383412	1.44945	5e-05	0.000249496
LNC_003053	XLOC_072506	8:1622142-1626876	0.988027	0.383296	1.36609	0.0005	0.00213459
LNC_001523	XLOC_037332	17:14112715-14117252	1.06754	0.38031	1.48905	0.00135	0.00525545
LNC_003008	XLOC_071516	7:59397901-59401023	0.99904	0.375892	1.41022	0.0012	0.00472315
LNC_003293	XLOC_076601	9:3160372-3169689	2.68077	0.375616	2.83532	5e-05	0.000249496
LNC_002209	XLOC_051552	4:8158496-8382392	2.58025	0.367375	2.81219	0.0006	0.002517
LNC_000350	XLOC_011634	11:61811581-61816309	0.750315	0.358645	1.06494	0.00505	0.0171924
LNC_001664	XLOC_039128	18:47175110-47178878	0.912931	0.350847	1.37966	0.0009	0.00364122
LNC_002685	XLOC_064750	6:11966761-11972840	0.885096	0.350428	1.33672	5e-05	0.000249496
LNC_002835	XLOC_067771	6:165565611-165568620	1.14717	0.349761	1.71363	0.0001	0.000480016
LNC_003122	XLOC_073932	8:116390214-116391848	0.880259	0.34817	1.33814	0.01575	0.0468494
LNC_000951	XLOC_025124	14:80525395-80534583	1.5917	0.347032	2.19742	5e-05	0.000249496
LNC_001707	XLOC_040822	2:6343963-6349075	0.828527	0.342025	1.27645	0.0004	0.00173885
LNC_002487	XLOC_057994	5:81053115-81069903	0.784225	0.337841	1.21492	5e-05	0.000249496
LNC_003445	XLOC_079296	9:8103557-8120059	0.935485	0.335284	1.48033	0.0016	0.00613263
LNC_001344	XLOC_033856	16:32325676-32331931	1.00529	0.333418	1.59221	5e-05	0.000249496
LNC_000488	XLOC_013548	12:3698829-3708523	6.31672	0.328566	4.26492	5e-05	0.000249496
LNC_002691	XLOC_064912	6:17605870-17641903	2.00207	0.325509	2.62072	5e-05	0.000249496
LNC_001144	XLOC_028260	14:99132228-99144016	1.1312	0.317323	1.83383	5e-05	0.000249496
LNC_001100	XLOC_027516	14:59937981-59949824	1.82084	0.314695	2.53258	0.0025	0.00918334
LNC_000105	XLOC_006997	1:227574690-227808547	0.875135	0.314019	1.47865	0.0028	0.0101622
LNC_002834	XLOC_067754	6:165491407-165504469	1.01944	0.313272	1.70228	5e-05	0.000249496
LNC_003245	XLOC_075837	8:110208956-110219215	0.726325	0.310731	1.22495	0.0002	0.000916498
LNC_000346	XLOC_011593	11:61616128-61618407	0.72972	0.29997	1.28252	0.0114	0.0353933
LNC_002855	XLOC_068030	7:4226870-4237241	0.741747	0.294566	1.33234	0.0115	0.0356626
LNC_000098	XLOC_006632	1:200761003-200774093	0.825544	0.293414	1.49241	0.0015	0.00578074
LNC_002119	XLOC_049332	3:18398008-18402499	0.753212	0.291786	1.36814	0.0008	0.00327148
LNC_003137	XLOC_074208	8:130218996-130220826	1.07938	0.290879	1.89171	0.00335	0.0119287
LNC_000875	XLOC_023631	13:206528844-206534212	0.76523	0.28272	1.43652	0.00015	0.000701654
LNC_002223	XLOC_051741	4:22278654-22281890	0.940029	0.272369	1.78714	0.00035	0.00153813
LNC_001974	XLOC_047359	3:32521353-32599255	1.05235	0.26961	1.96466	0.0001	0.000480016
LNC_003568	XLOC_083257	AEMK02000465.1:716687-724539	0.856081	0.259853	1.72005	0.0026	0.00951392
LNC_002164	XLOC_051093	3:117699269-117700958	1.90539	0.259135	2.87831	0.00025	0.0011267
LNC_001041	XLOC_026439	14:14537371-14560610	2.53763	0.258546	3.29499	5e-05	0.000249496
LNC_002267	XLOC_052705	4:90576812-90579254	0.949065	0.254108	1.90106	0.00155	0.00595709
LNC_000172	XLOC_008432	10:33381402-33390832	1.41823	0.238915	2.56952	5e-05	0.000249496
LNC_001074	XLOC_027050	14:39180660-39192709	0.915078	0.237694	1.94479	5e-05	0.000249496
LNC_001972	XLOC_047285	3:26838963-26841721	0.870076	0.236564	1.87891	0.005	0.0170385
LNC_000621	XLOC_015754	12:39400973-39432017	1.30708	0.233756	2.48327	0.0007	0.00289682
LNC_001767	XLOC_042042	2:79715539-79718033	0.994959	0.232528	2.09723	0.00235	0.00869283
LNC_000758	XLOC_020318	13:204118842-204121275	1.53726	0.229797	2.74193	0.0029	0.0104874
LNC_000853	XLOC_023299	13:179797751-179804198	1.97162	0.227944	3.11263	5e-05	0.000249496
LNC_000660	XLOC_016526	13:10798347-10803933	1.23944	0.22576	2.45683	5e-05	0.000249496
LNC_002573	XLOC_059115	5:16698928-16737992	0.943418	0.223057	2.08048	5e-05	0.000249496
LNC_002365	XLOC_054683	4:57599861-57744709	11.7443	0.214504	5.77482	0.00035	0.00153813
LNC_000801	XLOC_021392	13:54030107-54037962	0.749141	0.207905	1.84931	5e-05	0.000249496
LNC_001964	XLOC_047004	3:11349026-11352934	0.788149	0.206561	1.9319	0.0052	0.0176431
LNC_001932	XLOC_046436	2:142127563-142166022	0.724805	0.20628	1.81299	0.008	0.0258671
LNC_003740	XLOC_086720	X:45645381-45857821	0.829833	0.203203	2.0299	0.0118	0.0364776
LNC_002970	XLOC_071030	7:37054125-37057271	0.755645	0.194093	1.96096	0.00115	0.00454446
LNC_000368	XLOC_011991	11:76477555-76482245	2.47083	0.193894	3.67166	5e-05	0.000249496
LNC_001487	XLOC_036746	17:47673518-47681808	1.59794	0.19058	3.06775	0.00865	0.0277154
LNC_003667	XLOC_085131	X:52169943-52198683	2.8998	0.185136	3.9693	5e-05	0.000249496
LNC_002382	XLOC_055093	4:79318402-79328677	13.9648	0.184951	6.23851	5e-05	0.000249496
LNC_000631	XLOC_015940	12:47785519-47791613	0.798857	0.183985	2.11835	0.0006	0.002517
LNC_003383	XLOC_078764	9:126817365-126825540	0.870605	0.18106	2.26555	5e-05	0.000249496
LNC_002604	XLOC_062204	6:52095969-52110204	0.947676	0.176456	2.42509	0.0018	0.00682539
LNC_001833	XLOC_043341	2:131838300-131848540	1.09812	0.17128	2.68061	0.01455	0.0437423
LNC_001742	XLOC_041290	2:42045903-42056134	0.990512	0.168247	2.55759	5e-05	0.000249496
LNC_002833	XLOC_067750	6:165483417-165486201	0.828649	0.157734	2.39327	0.00405	0.0141289
LNC_001834	XLOC_043350	2:131891982-131897359	1.63268	0.153957	3.40664	5e-05	0.000249496
LNC_000567	XLOC_014848	12:60965767-60971200	0.815451	0.150653	2.43637	0.00255	0.00935175
LNC_000185	XLOC_008741	10:44041690-44045902	0.815727	0.149516	2.44779	5e-05	0.000249496
LNC_003277	XLOC_076368	8:134865613-134867188	1.09224	0.149018	2.87373	0.00955	0.0302753
LNC_000086	XLOC_006506	1:186324620-186339736	0.983995	0.144088	2.7717	5e-05	0.000249496
LNC_001433	XLOC_035589	16:76181638-76183861	1.12111	0.138363	3.01839	0.0002	0.000916498
LNC_001807	XLOC_042873	2:108760636-108892409	1.37524	0.134581	3.35314	5e-05	0.000249496
LNC_001574	XLOC_038115	18:2937715-2940480	0.704714	0.13454	2.389	0.00305	0.0109705
LNC_003278	XLOC_076369	8:134869795-134881818	0.897564	0.1338	2.74594	5e-05	0.000249496
LNC_001259	XLOC_031614	15:29675504-29682287	0.825195	0.122811	2.74829	0.0011	0.00436717
LNC_002454	XLOC_057400	5:61366797-61369375	1.08153	0.120404	3.16712	0.00045	0.00193826
LNC_000753	XLOC_020230	13:197552500-197570593	0.831387	0.112171	2.88982	0.0067	0.0220968
LNC_003205	XLOC_075164	8:71660593-71662148	11.6631	0.111132	6.71353	0.0066	0.0218036
LNC_003384	XLOC_078769	9:126833455-126836678	0.675403	0.101605	2.73278	0.0006	0.002517
LNC_001808	XLOC_042907	2:108893929-108898142	1.09774	0.0989618	3.47153	5e-05	0.000249496
LNC_003411	XLOC_078961	9:133141384-133146252	0.856583	0.0884001	3.27647	0.0014	0.0054309
LNC_001488	XLOC_036746	17:47673518-47681808	5.08702	0.0861656	5.88356	0.00995	0.0314016
LNC_002242	XLOC_052148	4:62110873-62116521	0.983177	0.0824031	3.57668	5e-05	0.000249496
LNC_000034	XLOC_005332	1:99227064-99231619	3.01308	0.0791522	5.25047	5e-05	0.000249496
LNC_002733	XLOC_065795	6:55906949-55910316	0.655003	0.0790078	3.05143	0.00055	0.00232586
LNC_003652	XLOC_084772	X:26572706-26578049	1.28886	0.0749412	4.10419	5e-05	0.000249496
LNC_001556	XLOC_037919	17:51891422-51894937	0.821712	0.0672791	3.6104	0.0008	0.00327148
LNC_001426	XLOC_035393	16:63022398-63044055	0.786638	0.0643788	3.61104	5e-05	0.000249496
LNC_000756	XLOC_020287	13:201919320-201925122	1.95995	0.0625788	4.96899	5e-05	0.000249496
LNC_003207	XLOC_075189	8:72485328-72491682	0.882699	0.0597304	3.88538	0.0125	0.0383527
LNC_002364	XLOC_054672	4:57475075-57522243	1.88262	0.0454999	5.37073	0.00725	0.023716

## Sheet: DE mRNAs
Table S2.The DE lncRNAs and DE mRNAs in procine liver tissues after LPS challenge
transcript_id	gene_id	gene_location	liver_LPS_FPKM	liver_control_FPKM	log2(foldchange)	pvalue	qvalue
ENSSSCT00000027125	ENSSSCG00000026043	17:33191908-33236609	70.4163	0.219435	8.32597	5e-05	0.000249496
ENSSSCT00000007675	ENSSSCG00000007007	17:9245134-9261748	16.8042	0.0779028	7.75293	0.0002	0.000916498
ENSSSCT00000042621	ENSSSCG00000037358	2:41020697-41027785	918.231	4.86227	7.56108	5e-05	0.000249496
ENSSSCT00000004132	ENSSSCG00000003732	6:116015157-116050038	6.88266	0.0432797	7.31313	0.00465	0.0159756
ENSSSCT00000014601	ENSSSCG00000013370	2:40972799-40976218	1011.83	8.48204	6.89834	5e-05	0.000249496
ENSSSCT00000007444	ENSSSCG00000006796	4:109079261-109096414	4.37138	0.0392705	6.7985	0.0021	0.00784942
ENSSSCT00000010382	ENSSSCG00000009469	11:49077491-49088218	53.0084	0.541492	6.61314	5e-05	0.000249496
ENSSSCT00000016670	ENSSSCG00000015299	9:68544720-68570585	796.676	9.66545	6.36501	5e-05	0.000249496
ENSSSCT00000058965	ENSSSCG00000005211	1:216660034-216682540	6.67897	0.0851346	6.29374	0.0164	0.0484946
ENSSSCT00000026956	ENSSSCG00000025698	3:8855636-8888532	160.444	2.2659	6.14584	5e-05	0.000249496
ENSSSCT00000005744	ENSSSCG00000005211	1:216660034-216682540	24.3976	0.350494	6.12121	5e-05	0.000249496
ENSSSCT00000025487	ENSSSCG00000023716	15:861895-881760	9.69151	0.141637	6.09645	0.00555	0.018691
ENSSSCT00000058054	ENSSSCG00000031106	6:78364836-78406457	15.0623	0.226396	6.05595	5e-05	0.000249496
ENSSSCT00000037150	ENSSSCG00000022849	10:64948516-65001142	5.63588	0.0867154	6.02221	5e-05	0.000249496
ENSSSCT00000062500	ENSSSCG00000032474	8:71673798-71833238	686.303	11.5354	5.8947	5e-05	0.000249496
ENSSSCT00000063059	ENSSSCG00000039626	14:49871055-49906028	6.05155	0.102775	5.87974	0.0115	0.0356626
ENSSSCT00000049718	ENSSSCG00000036445	8:73071222-73079375	2.03738	0.0365489	5.80074	0.011	0.0342954
ENSSSCT00000013426	ENSSSCG00000012277	X:42078018-42142286	77.4217	1.49848	5.69117	5e-05	0.000249496
ENSSSCT00000010501	ENSSSCG00000009580	14:659319-671691	46.1392	0.9106	5.66303	5e-05	0.000249496
ENSSSCT00000006041	ENSSSCG00000005494	1:255223686-255630963	6.84519	0.135723	5.65636	0.0046	0.0158283
ENSSSCT00000013649	ENSSSCG00000012482	X:82336743-82363867	8.47901	0.178367	5.57098	5e-05	0.000249496
ENSSSCT00000007701	ENSSSCG00000007032	17:11196252-11210458	28.9924	0.637789	5.50645	5e-05	0.000249496
ENSSSCT00000045349	ENSSSCG00000015014	9:38133466-38207027	9.34945	0.225312	5.37489	0.0077	0.0250239
ENSSSCT00000000312	ENSSSCG00000000291	5:19552812-19554796	6.16038	0.149552	5.3643	0.00045	0.00193826
ENSSSCT00000032138	ENSSSCG00000005494	1:255223686-255630963	6.56122	0.164777	5.31537	0.01445	0.0434818
ENSSSCT00000023780	ENSSSCG00000026587	9:130699195-130712358	14.979	0.387098	5.2741	5e-05	0.000249496
ENSSSCT00000061945	ENSSSCG00000024973	4:127278828-127442565	110.103	2.88686	5.25321	5e-05	0.000249496
ENSSSCT00000056447	ENSSSCG00000040317	1:7679351-7691724	792.542	21.6514	5.19396	5e-05	0.000249496
ENSSSCT00000009807	ENSSSCG00000008953	8:69932643-69935861	7.91916	0.232576	5.08958	5e-05	0.000249496
ENSSSCT00000006989	ENSSSCG00000006378	4:89764620-89785949	40.092	1.19461	5.0687	5e-05	0.000249496
ENSSSCT00000049090	ENSSSCG00000038929	7:49622341-49793052	20.2446	0.635533	4.99343	5e-05	0.000249496
ENSSSCT00000058978	ENSSSCG00000032777	8:71663500-71670271	142.902	4.82678	4.88783	5e-05	0.000249496
ENSSSCT00000054641	ENSSSCG00000037102	2:77656662-77662613	22.8445	0.784205	4.86447	5e-05	0.000249496
ENSSSCT00000028632	ENSSSCG00000030582	7:98665249-98692230	51.4177	1.84908	4.79739	5e-05	0.000249496
ENSSSCT00000063594	ENSSSCG00000014618	9:3018430-3069911	5.05584	0.182611	4.7911	0.01425	0.0429966
ENSSSCT00000040869	ENSSSCG00000011264	13:23833131-23845204	2.89526	0.106722	4.76176	0.01635	0.0483738
ENSSSCT00000013198	ENSSSCG00000012066	13:201935841-201936969	5.10935	0.190377	4.74621	0.00125	0.0049013
ENSSSCT00000002508	ENSSSCG00000002252	7:81656765-81669590	225.754	8.89202	4.6661	5e-05	0.000249496
ENSSSCT00000006045	ENSSSCG00000005498	1:256545162-256780763	1.21137	0.0477435	4.66519	5e-05	0.000249496
ENSSSCT00000053260	ENSSSCG00000003973	6:170201750-170233074	3.69791	0.146765	4.65513	0.01205	0.0371492
ENSSSCT00000062058	ENSSSCG00000039214	3:43669950-43681452	1.41958	0.0575433	4.62467	5e-05	0.000249496
ENSSSCT00000011322	ENSSSCG00000010342	14:82379175-82467221	7.63453	0.321785	4.56837	5e-05	0.000249496
ENSSSCT00000038903	ENSSSCG00000009334	11:7733877-7759528	85.5171	3.61783	4.56302	5e-05	0.000249496
ENSSSCT00000005156	ENSSSCG00000004670	1:126304055-126307812	8.66801	0.368346	4.55657	0.01515	0.0452962
ENSSSCT00000057243	ENSSSCG00000038562	5:14911452-14936489	14.9688	0.642114	4.54298	5e-05	0.000249496
ENSSSCT00000054351	ENSSSCG00000040317	1:7679351-7691724	943.341	41.3195	4.51289	5e-05	0.000249496
ENSSSCT00000026465	ENSSSCG00000025795	6:92550074-92562431	6.16798	0.279054	4.46618	5e-05	0.000249496
ENSSSCT00000018233	ENSSSCG00000016751	18:50979776-51031335	6.76205	0.317729	4.41159	5e-05	0.000249496
ENSSSCT00000060238	ENSSSCG00000034312	2:41007866-41009108	14.0719	0.674407	4.38305	5e-05	0.000249496
ENSSSCT00000065742	ENSSSCG00000033844	3:102195740-102206375	7.0026	0.338635	4.37009	5e-05	0.000249496
ENSSSCT00000007584	ENSSSCG00000024973	4:127278828-127442565	105.133	5.15957	4.34882	5e-05	0.000249496
ENSSSCT00000060561	ENSSSCG00000032438	6:44814964-44907909	0.717242	0.0361701	4.30959	0.0121	0.0372763
ENSSSCT00000047370	ENSSSCG00000035971	3:47051595-47057791	6.0288	0.305962	4.30045	5e-05	0.000249496
ENSSSCT00000035836	ENSSSCG00000001993	7:75021787-75045153	0.849454	0.0437258	4.27998	0.0011	0.00436717
ENSSSCT00000028794	ENSSSCG00000022689	2:76106915-76111479	26.8362	1.42375	4.23641	5e-05	0.000249496
ENSSSCT00000011433	ENSSSCG00000010448	14:100927111-100954882	22.0348	1.2069	4.1904	5e-05	0.000249496
ENSSSCT00000065403	ENSSSCG00000037735	14:30117073-30119292	3.68763	0.206009	4.16191	5e-05	0.000249496
ENSSSCT00000009047	ENSSSCG00000008261	3:68153823-68231615	0.895971	0.0505307	4.14822	0.0001	0.000480016
ENSSSCT00000006990	ENSSSCG00000006379	4:89828922-89844484	59.8673	3.38769	4.14339	5e-05	0.000249496
ENSSSCT00000007583	ENSSSCG00000006923	4:127278828-127442565	32.6916	1.88114	4.11925	5e-05	0.000249496
ENSSSCT00000004093	ENSSSCG00000003694	6:103730620-103786896	24.1708	1.3973	4.11255	5e-05	0.000249496
ENSSSCT00000058661	ENSSSCG00000011133	10:64776317-64859050	3.16938	0.184918	4.09924	5e-05	0.000249496
ENSSSCT00000001040	ENSSSCG00000000951	5:104273628-104295140	20.1828	1.19433	4.07885	5e-05	0.000249496
ENSSSCT00000022741	ENSSSCG00000030408	10:33866113-34001944	94.7875	5.63967	4.07101	5e-05	0.000249496
ENSSSCT00000047579	ENSSSCG00000015106	9:46262858-46276995	15.8499	0.943209	4.07076	0.0006	0.002517
ENSSSCT00000000799	ENSSSCG00000000736	5:67124725-67194381	5.48753	0.329992	4.05565	5e-05	0.000249496
ENSSSCT00000010570	ENSSSCG00000009642	14:7948654-7961629	7.91031	0.48115	4.03917	5e-05	0.000249496
ENSSSCT00000016361	ENSSSCG00000014997	9:35153268-35185804	122.046	7.49199	4.02594	5e-05	0.000249496
ENSSSCT00000015569	ENSSSCG00000014249	2:129880660-130026447	8.19959	0.513228	3.99788	5e-05	0.000249496
ENSSSCT00000032534	ENSSSCG00000021815	10:65022535-65056207	3.65786	0.24046	3.92713	5e-05	0.000249496
ENSSSCT00000045405	ENSSSCG00000024759	6:19312446-19324088	3.03736	0.202933	3.90374	5e-05	0.000249496
ENSSSCT00000042957	ENSSSCG00000007554	3:756428-776012	101.482	6.79498	3.90061	5e-05	0.000249496
ENSSSCT00000046783	ENSSSCG00000040575	6:63360576-63365916	25.5464	1.73081	3.8836	5e-05	0.000249496
ENSSSCT00000049779	ENSSSCG00000011899	13:140693431-140758627	8.59348	0.594607	3.85323	5e-05	0.000249496
ENSSSCT00000060119	ENSSSCG00000035565	5:6785946-6800834	33.511	2.32914	3.84676	5e-05	0.000249496
ENSSSCT00000012003	ENSSSCG00000010966	10:32110118-32112737	36.3097	2.52675	3.845	5e-05	0.000249496
ENSSSCT00000053032	ENSSSCG00000006919	4:127278828-127442565	16.4604	1.14877	3.84084	5e-05	0.000249496
ENSSSCT00000006309	ENSSSCG00000005738	1:272776845-272824184	12.2504	0.865784	3.82268	5e-05	0.000249496
ENSSSCT00000012332	ENSSSCG00000011264	13:23833131-23845204	7.97684	0.564889	3.81978	0.0004	0.00173885
ENSSSCT00000009461	ENSSSCG00000008648	3:128880858-128898072	151.243	10.7692	3.81188	5e-05	0.000249496
ENSSSCT00000016378	ENSSSCG00000015014	9:38133466-38207027	10.9821	0.790136	3.79691	5e-05	0.000249496
ENSSSCT00000032707	ENSSSCG00000013655	2:69097008-69108205	99.4276	7.16233	3.79514	5e-05	0.000249496
ENSSSCT00000026311	ENSSSCG00000029160	7:23915071-23929754	23.117	1.70369	3.76222	5e-05	0.000249496
ENSSSCT00000016816	ENSSSCG00000015436	9:106544339-106545053	11.0579	0.817713	3.75734	5e-05	0.000249496
ENSSSCT00000023029	ENSSSCG00000023165	7:59094970-59120257	8.5743	0.641129	3.74133	5e-05	0.000249496
ENSSSCT00000063414	ENSSSCG00000030801	4:127156734-127269038	3.03241	0.229979	3.7209	5e-05	0.000249496
ENSSSCT00000002741	ENSSSCG00000002469	7:115304814-115326047	8.90894	0.678946	3.71389	5e-05	0.000249496
ENSSSCT00000035269	ENSSSCG00000002385	7:99133510-99254302	26.8311	2.06164	3.70204	5e-05	0.000249496
ENSSSCT00000006781	ENSSSCG00000006187	4:63710044-63714793	0.715357	0.0551676	3.69677	0.00075	0.00308431
ENSSSCT00000030703	ENSSSCG00000023118	9:85850646-85947430	15.4323	1.19941	3.68556	0.00025	0.0011267
ENSSSCT00000027712	ENSSSCG00000025655	1:239209386-239251317	8.99548	0.699995	3.68378	5e-05	0.000249496
ENSSSCT00000011573	ENSSSCG00000010580	14:113405990-113464110	15.4206	1.21409	3.66692	5e-05	0.000249496
ENSSSCT00000055407	ENSSSCG00000033089	9:2931481-2981019	66.0391	5.26508	3.64879	5e-05	0.000249496
ENSSSCT00000041752	ENSSSCG00000027529	9:33003016-33063418	231.235	19.1685	3.59255	5e-05	0.000249496
ENSSSCT00000059018	ENSSSCG00000035940	6:69720805-69789567	10.6217	0.880953	3.5918	5e-05	0.000249496
ENSSSCT00000015445	ENSSSCG00000014141	2:102243471-102254255	21.2793	1.77732	3.58167	5e-05	0.000249496
ENSSSCT00000048197	ENSSSCG00000027529	9:33003016-33063418	43.0918	3.60175	3.58064	5e-05	0.000249496
ENSSSCT00000050257	ENSSSCG00000031610	9:2874247-2881512	15.6932	1.32291	3.56835	5e-05	0.000249496
ENSSSCT00000053076	ENSSSCG00000036556	13:196766081-196884929	40.7075	3.52209	3.53079	5e-05	0.000249496
ENSSSCT00000065367	ENSSSCG00000040638	7:103096416-103111385	4.00926	0.348968	3.52217	5e-05	0.000249496
ENSSSCT00000006891	ENSSSCG00000006288	4:81372748-81401289	2.00205	0.175508	3.51186	5e-05	0.000249496
ENSSSCT00000017612	ENSSSCG00000016175	15:118208683-118273707	1.23821	0.10889	3.50731	0.0004	0.00173885
ENSSSCT00000051512	ENSSSCG00000038610	15:30996207-31003726	7.19241	0.633064	3.50605	5e-05	0.000249496
ENSSSCT00000033515	ENSSSCG00000021576	7:10359210-10387002	15.0019	1.32336	3.50287	5e-05	0.000249496
ENSSSCT00000040346	ENSSSCG00000011670	13:81970405-82053368	16.1301	1.45803	3.46767	5e-05	0.000249496
ENSSSCT00000053005	ENSSSCG00000039758	13:123802606-123837658	1.46153	0.13251	3.46331	0.0063	0.0209118
ENSSSCT00000032173	ENSSSCG00000013554	2:72394262-72416169	1.50806	0.13831	3.44672	0.00315	0.0112922
ENSSSCT00000048370	ENSSSCG00000030408	10:33866113-34001944	137.437	12.6305	3.44379	5e-05	0.000249496
ENSSSCT00000033534	ENSSSCG00000003079	6:51124847-51203807	7.60939	0.700001	3.44235	5e-05	0.000249496
ENSSSCT00000001071	ENSSSCG00000000981	5:707716-716917	28.1557	2.61381	3.4292	5e-05	0.000249496
ENSSSCT00000054084	ENSSSCG00000036956	12:3643928-3647009	108.601	10.0823	3.42914	5e-05	0.000249496
ENSSSCT00000007515	ENSSSCG00000006862	4:117496916-117511211	137.557	12.803	3.42547	5e-05	0.000249496
ENSSSCT00000065688	ENSSSCG00000035565	5:6785946-6800834	5.92321	0.558206	3.40751	0.01465	0.0439911
ENSSSCT00000064942	ENSSSCG00000013332	2:32244097-32331349	0.775572	0.0734077	3.40126	0.0116	0.0359399
ENSSSCT00000001625	ENSSSCG00000001463	7:25045173-25077233	14.5967	1.41072	3.37115	5e-05	0.000249496
ENSSSCT00000030564	ENSSSCG00000029879	13:29411456-29445953	0.713472	0.0707545	3.33396	5e-05	0.000249496
ENSSSCT00000038185	ENSSSCG00000003973	6:170201750-170233074	1.5442	0.155143	3.31519	0.00015	0.000701654
ENSSSCT00000062927	ENSSSCG00000039760	2:124198243-124463885	2.45641	0.247908	3.30868	0.00145	0.00560682
ENSSSCT00000051718	ENSSSCG00000036851	AEMK02000569.1:754601-768562	0.844773	0.0854938	3.30467	0.0014	0.0054309
ENSSSCT00000053527	ENSSSCG00000016438	18:5865729-5928952	75.4694	7.68755	3.2953	5e-05	0.000249496
ENSSSCT00000036014	ENSSSCG00000027426	6:51255937-51265354	10.5176	1.07266	3.29353	5e-05	0.000249496
ENSSSCT00000000180	ENSSSCG00000000171	5:14021320-14030039	95.3703	9.72789	3.29334	5e-05	0.000249496
ENSSSCT00000044829	ENSSSCG00000014618	9:3018430-3069911	15.8273	1.62205	3.28652	5e-05	0.000249496
ENSSSCT00000065194	ENSSSCG00000011133	10:64776317-64859050	1.63687	0.167908	3.28519	5e-05	0.000249496
ENSSSCT00000034038	ENSSSCG00000012077	13:204847560-204868477	189.546	19.4968	3.28124	5e-05	0.000249496
ENSSSCT00000004560	ENSSSCG00000004125	1:21127559-21159691	20.2537	2.10027	3.26954	5e-05	0.000249496
ENSSSCT00000049320	ENSSSCG00000038879	6:51444714-51480319	15.8326	1.66141	3.25242	5e-05	0.000249496
ENSSSCT00000009859	ENSSSCG00000009002	8:75416027-75428330	53.409	5.65103	3.2405	5e-05	0.000249496
ENSSSCT00000034179	ENSSSCG00000010580	14:113405990-113464110	29.5859	3.14099	3.23562	5e-05	0.000249496
ENSSSCT00000008934	ENSSSCG00000008157	3:51762047-51794375	1.85608	0.198623	3.22416	5e-05	0.000249496
ENSSSCT00000009599	ENSSSCG00000028983	8:29307612-29590571	16.1551	1.74041	3.21449	5e-05	0.000249496
ENSSSCT00000045885	ENSSSCG00000033526	7:28667585-28680450	1.46557	0.158573	3.20825	0.00025	0.0011267
ENSSSCT00000054831	ENSSSCG00000036064	1:82085471-82091407	5.03013	0.555573	3.17855	5e-05	0.000249496
ENSSSCT00000012837	ENSSSCG00000011727	13:97078508-97366075	2.88587	0.318817	3.1782	0.00015	0.000701654
ENSSSCT00000039463	ENSSSCG00000015106	9:46262858-46276995	15.1414	1.67631	3.17514	5e-05	0.000249496
ENSSSCT00000001630	ENSSSCG00000025618	7:25045173-25077233	49.3765	5.48425	3.17046	5e-05	0.000249496
ENSSSCT00000063197	ENSSSCG00000007133	17:30800434-30839808	8.41079	0.936046	3.16759	5e-05	0.000249496
ENSSSCT00000019290	ENSSSCG00000017723	12:40798115-40800026	22.1938	2.49706	3.15186	5e-05	0.000249496
ENSSSCT00000000709	ENSSSCG00000000653	5:62077987-62085900	2.47129	0.279613	3.14376	5e-05	0.000249496
ENSSSCT00000043486	ENSSSCG00000032320	17:9441481-9443050	98.1265	11.1303	3.14015	5e-05	0.000249496
ENSSSCT00000054270	ENSSSCG00000006403	4:90782839-90805103	158.91	18.1991	3.12628	5e-05	0.000249496
ENSSSCT00000050949	ENSSSCG00000006864	4:117635856-117804573	5.39186	0.620476	3.11934	0.00035	0.00153813
ENSSSCT00000047299	ENSSSCG00000011874	13:137809502-137865762	24.3744	2.80568	3.11895	5e-05	0.000249496
ENSSSCT00000010636	ENSSSCG00000032475	14:15875789-15931699	8.38501	0.966617	3.1168	0.00255	0.00935175
ENSSSCT00000039566	ENSSSCG00000032381	3:31523433-31579082	105.61	12.2546	3.10735	5e-05	0.000249496
ENSSSCT00000055552	ENSSSCG00000002283	7:89395633-89692888	5.32817	0.622345	3.09785	0.0008	0.00327148
ENSSSCT00000042122	ENSSSCG00000008188	3:55564510-55687835	19.471	2.27706	3.09608	5e-05	0.000249496
ENSSSCT00000028943	ENSSSCG00000027806	17:40109162-40171904	45.3446	5.31761	3.09208	5e-05	0.000249496
ENSSSCT00000017899	ENSSSCG00000016438	18:5865729-5928952	51.0816	6.00111	3.0895	5e-05	0.000249496
ENSSSCT00000030523	ENSSSCG00000023379	2:13343336-13380027	42.5711	5.02772	3.0819	5e-05	0.000249496
ENSSSCT00000041361	ENSSSCG00000040344	18:29892027-29936366	5.62369	0.664175	3.08188	5e-05	0.000249496
ENSSSCT00000039236	ENSSSCG00000037234	X:87352487-87356443	46.8176	5.54289	3.07834	5e-05	0.000249496
ENSSSCT00000010897	ENSSSCG00000009945	14:42223960-42266841	23.2616	2.79322	3.05795	5e-05	0.000249496
ENSSSCT00000012988	ENSSSCG00000011874	13:137809502-137865762	54.5725	6.58316	3.05132	5e-05	0.000249496
ENSSSCT00000061675	ENSSSCG00000035598	7:8752092-8760212	2.13636	0.25861	3.04631	5e-05	0.000249496
ENSSSCT00000003476	ENSSSCG00000003135	6:53862392-53866763	0.918819	0.111345	3.04475	0.00075	0.00308431
ENSSSCT00000057531	ENSSSCG00000037102	2:77656662-77662613	34.2444	4.15578	3.04268	5e-05	0.000249496
ENSSSCT00000047896	ENSSSCG00000031154	13:26306084-26329495	4.85863	0.590535	3.04045	0.0122	0.0375413
ENSSSCT00000065636	ENSSSCG00000039751	6:18932636-19036843	2.05456	0.250123	3.03812	5e-05	0.000249496
ENSSSCT00000023651	ENSSSCG00000029754	7:78129236-78131819	0.916633	0.111597	3.03804	0.0122	0.0375413
ENSSSCT00000008326	ENSSSCG00000007586	3:4134295-4145394	2.04065	0.249758	3.03042	5e-05	0.000249496
ENSSSCT00000004344	ENSSSCG00000003928	6:166527349-166533576	7.48385	0.918391	3.0266	5e-05	0.000249496
ENSSSCT00000052132	ENSSSCG00000033844	3:102195740-102206375	0.99469	0.122255	3.02435	0.00745	0.0243059
ENSSSCT00000014049	ENSSSCG00000012853	2:341216-375429	10.3177	1.27075	3.02137	0.00015	0.000701654
ENSSSCT00000010596	ENSSSCG00000009664	14:11065210-11205513	9.42153	1.16268	3.01851	5e-05	0.000249496
ENSSSCT00000006943	ENSSSCG00000006335	4:87383289-87390514	21.2122	2.62435	3.01486	5e-05	0.000249496
ENSSSCT00000015563	ENSSSCG00000022402	2:129511066-129619687	25.2222	3.12252	3.01391	5e-05	0.000249496
ENSSSCT00000053909	ENSSSCG00000015106	9:46262858-46276995	13.4457	1.68167	2.99917	0.0001	0.000480016
ENSSSCT00000026802	ENSSSCG00000027130	3:39166291-39168358	8.91803	1.12249	2.99002	5e-05	0.000249496
ENSSSCT00000006766	ENSSSCG00000006172	4:61113291-61142867	2.40342	0.303205	2.98672	5e-05	0.000249496
ENSSSCT00000058909	ENSSSCG00000031781	6:28508790-28548152	7.14819	0.906959	2.97847	5e-05	0.000249496
ENSSSCT00000000876	ENSSSCG00000000807	5:76876997-77058427	67.0571	8.57957	2.96641	5e-05	0.000249496
ENSSSCT00000059353	ENSSSCG00000005738	1:272776845-272824184	1.48454	0.190535	2.96188	0.0078	0.025307
ENSSSCT00000063598	ENSSSCG00000036776	12:59094833-59132605	1.89221	0.2431	2.96045	5e-05	0.000249496
ENSSSCT00000040833	ENSSSCG00000007465	17:51257908-51334246	84.7326	10.9255	2.95522	5e-05	0.000249496
ENSSSCT00000039852	ENSSSCG00000025206	6:89224378-89257057	7.05794	0.916304	2.94535	5e-05	0.000249496
ENSSSCT00000062709	ENSSSCG00000033613	17:35523412-35537506	12.6683	1.66624	2.92656	5e-05	0.000249496
ENSSSCT00000053592	ENSSSCG00000013119	2:11681360-11740744	2.82525	0.373811	2.918	0.0001	0.000480016
ENSSSCT00000044089	ENSSSCG00000035940	6:69720805-69789567	4.79138	0.636776	2.91158	5e-05	0.000249496
ENSSSCT00000003010	ENSSSCG00000002716	6:12924903-12948362	6.64147	0.889435	2.90054	0.00195	0.00734108
ENSSSCT00000029101	ENSSSCG00000023165	7:59094970-59120257	5.93169	0.794579	2.90018	5e-05	0.000249496
ENSSSCT00000048563	ENSSSCG00000039568	4:79264877-79271802	6.12818	0.821486	2.89915	5e-05	0.000249496
ENSSSCT00000011953	ENSSSCG00000010922	10:24237067-24243058	3.04686	0.409075	2.89689	5e-05	0.000249496
ENSSSCT00000055973	ENSSSCG00000011496	13:46033757-46513999	6.69302	0.898871	2.89647	0.0002	0.000916498
ENSSSCT00000039329	ENSSSCG00000021443	1:29625956-29753666	7.66238	1.03749	2.8847	0.004	0.0139764
ENSSSCT00000005484	ENSSSCG00000004971	1:167808508-167855819	13.9669	1.89659	2.88054	5e-05	0.000249496
ENSSSCT00000000680	ENSSSCG00000000633	5:61337861-61361282	68.6407	9.32825	2.87938	5e-05	0.000249496
ENSSSCT00000039517	ENSSSCG00000011389	13:32214936-32253155	19.4208	2.64407	2.87678	5e-05	0.000249496
ENSSSCT00000059943	ENSSSCG00000007469	17:52017078-52087093	58.1182	7.9454	2.8708	5e-05	0.000249496
ENSSSCT00000009997	ENSSSCG00000009129	8:110378043-110384879	7.40571	1.01735	2.86383	5e-05	0.000249496
ENSSSCT00000041200	ENSSSCG00000038073	6:34132108-34167452	0.724622	0.101419	2.83691	0.00295	0.0106521
ENSSSCT00000055431	ENSSSCG00000000633	5:61337861-61361282	48.5689	6.8167	2.83289	5e-05	0.000249496
ENSSSCT00000062381	ENSSSCG00000036844	13:91271538-91603394	12.8945	1.81988	2.82484	5e-05	0.000249496
ENSSSCT00000048425	ENSSSCG00000005601	1:265930041-265947997	1386.91	195.907	2.82362	5e-05	0.000249496
ENSSSCT00000033821	ENSSSCG00000017705	12:39648597-39659121	37.6393	5.32212	2.82217	5e-05	0.000249496
ENSSSCT00000035545	ENSSSCG00000005949	4:8158496-8382392	8.14163	1.15373	2.81901	0.00015	0.000701654
ENSSSCT00000005397	ENSSSCG00000004891	1:157951128-157998842	1.44269	0.205094	2.81441	0.0015	0.00578074
ENSSSCT00000019168	ENSSSCG00000017607	12:32008011-32014009	13.6793	1.95138	2.80943	5e-05	0.000249496
ENSSSCT00000059543	ENSSSCG00000024385	11:16829672-16970802	4.11496	0.587503	2.80821	0.00725	0.023716
ENSSSCT00000062006	ENSSSCG00000039760	2:124198243-124463885	8.7358	1.25246	2.80217	5e-05	0.000249496
ENSSSCT00000048542	ENSSSCG00000034044	12:60922421-60934004	4.97543	0.715063	2.79868	0.0005	0.00213459
ENSSSCT00000064506	ENSSSCG00000011496	13:46033757-46513999	4.83686	0.696068	2.79677	0.00305	0.0109705
ENSSSCT00000055212	ENSSSCG00000012076	13:204798301-204831975	79.1395	11.5161	2.78074	5e-05	0.000249496
ENSSSCT00000062435	ENSSSCG00000001398	7:23631151-23649347	2.26009	0.329943	2.77609	0.0001	0.000480016
ENSSSCT00000001903	ENSSSCG00000001703	7:39255074-39263367	11.8478	1.73106	2.77489	5e-05	0.000249496
ENSSSCT00000051921	ENSSSCG00000013296	2:25604949-25769339	33.4905	4.9216	2.76655	5e-05	0.000249496
ENSSSCT00000028674	ENSSSCG00000027806	17:40109162-40171904	132.603	19.6202	2.7567	5e-05	0.000249496
ENSSSCT00000051169	ENSSSCG00000039252	2:11633002-11647728	2.09211	0.309694	2.75605	0.00075	0.00308431
ENSSSCT00000042212	ENSSSCG00000032914	13:33658235-33664328	63.9142	9.48128	2.75298	5e-05	0.000249496
ENSSSCT00000057269	ENSSSCG00000033703	2:12250154-12260985	21.5485	3.19934	2.75174	5e-05	0.000249496
ENSSSCT00000011046	ENSSSCG00000010085	14:50249609-50251642	37.1144	5.52005	2.74923	5e-05	0.000249496
ENSSSCT00000007866	ENSSSCG00000007189	17:33968085-33989694	0.676381	0.101001	2.74346	0.0141	0.0426061
ENSSSCT00000045204	ENSSSCG00000022780	1:252652193-252691024	6.59688	0.989801	2.73657	5e-05	0.000249496
ENSSSCT00000051336	ENSSSCG00000022925	5:62963639-63041739	19.05	2.85909	2.73616	5e-05	0.000249496
ENSSSCT00000025596	ENSSSCG00000021161	14:904622-912000	5.62477	0.852345	2.72229	5e-05	0.000249496
ENSSSCT00000035671	ENSSSCG00000024310	7:3750641-3901444	3.40135	0.51647	2.71935	5e-05	0.000249496
ENSSSCT00000035232	ENSSSCG00000012853	2:341216-375429	4.50401	0.684048	2.71904	0.00085	0.00345527
ENSSSCT00000053125	ENSSSCG00000036990	AEMK02000452.1:470639-505142	4.75459	0.731201	2.70098	5e-05	0.000249496
ENSSSCT00000005288	ENSSSCG00000004789	1:131728783-131746115	48.8966	7.56272	2.69276	5e-05	0.000249496
ENSSSCT00000054146	ENSSSCG00000033276	X:87311612-87318630	0.823093	0.127945	2.68553	0.0002	0.000916498
ENSSSCT00000064694	ENSSSCG00000032360	9:26443651-26491004	3.78702	0.58901	2.6847	5e-05	0.000249496
ENSSSCT00000016420	ENSSSCG00000015054	9:41850618-41884736	1472.38	229.303	2.68282	5e-05	0.000249496
ENSSSCT00000006061	ENSSSCG00000005511	1:260949109-260973730	5.41717	0.845343	2.67993	5e-05	0.000249496
ENSSSCT00000063191	ENSSSCG00000040350	13:142031613-142033578	1.08782	0.170015	2.67771	0.00145	0.00560682
ENSSSCT00000015610	ENSSSCG00000014287	2:135148992-135152494	27.2858	4.28127	2.67204	5e-05	0.000249496
ENSSSCT00000052109	ENSSSCG00000025206	6:89224378-89257057	26.2929	4.14079	2.6667	5e-05	0.000249496
ENSSSCT00000026750	ENSSSCG00000028056	6:48046496-48066259	73.3197	11.5708	2.66372	5e-05	0.000249496
ENSSSCT00000056464	ENSSSCG00000040815	14:120906038-120921985	2.82731	0.447342	2.65998	5e-05	0.000249496
ENSSSCT00000005624	ENSSSCG00000005102	1:191197507-191211879	47.7341	7.57976	2.6548	5e-05	0.000249496
ENSSSCT00000003979	ENSSSCG00000003584	6:85010745-85030723	3.05746	0.486468	2.65192	5e-05	0.000249496
ENSSSCT00000025376	ENSSSCG00000023178	2:7180258-7188989	4.3886	0.700441	2.64743	5e-05	0.000249496
ENSSSCT00000006255	ENSSSCG00000005688	1:269911792-269924481	8.06604	1.29753	2.6361	5e-05	0.000249496
ENSSSCT00000017310	ENSSSCG00000015897	15:68928253-68985492	6.46139	1.04014	2.63507	0.006	0.0200184
ENSSSCT00000026224	ENSSSCG00000021712	8:130594936-130665145	3.29067	0.530393	2.63325	0.00125	0.0049013
ENSSSCT00000054113	ENSSSCG00000006197	4:65595948-65778884	3.36123	0.542364	2.63166	0.00295	0.0106521
ENSSSCT00000029052	ENSSSCG00000023972	5:82264417-82326150	17.9991	2.90443	2.6316	5e-05	0.000249496
ENSSSCT00000022347	ENSSSCG00000026454	1:161169591-161207533	7.64285	1.24757	2.61499	5e-05	0.000249496
ENSSSCT00000055788	ENSSSCG00000031462	6:12555658-12668810	11.7077	1.91226	2.61411	5e-05	0.000249496
ENSSSCT00000043896	ENSSSCG00000030548	8:130527542-130590841	27.2071	4.44466	2.61384	5e-05	0.000249496
ENSSSCT00000064096	ENSSSCG00000027529	9:33003016-33063418	35.4019	5.7935	2.61132	5e-05	0.000249496
ENSSSCT00000010091	ENSSSCG00000009216	8:131077025-131085759	24.199	3.96234	2.61052	5e-05	0.000249496
ENSSSCT00000064428	ENSSSCG00000009002	8:75416027-75428330	10.5029	1.72082	2.60963	5e-05	0.000249496
ENSSSCT00000035845	ENSSSCG00000015567	9:126007492-126172579	9.89679	1.63132	2.60092	5e-05	0.000249496
ENSSSCT00000035593	ENSSSCG00000035249	14:1165164-1167124	18.0107	2.97557	2.59762	5e-05	0.000249496
ENSSSCT00000046710	ENSSSCG00000017912	12:52072710-52087785	2.62332	0.434331	2.59453	5e-05	0.000249496
ENSSSCT00000024601	ENSSSCG00000028978	3:111887293-111914302	6.65623	1.1025	2.59393	5e-05	0.000249496
ENSSSCT00000008095	ENSSSCG00000007395	17:47686198-47729678	66.8789	11.0793	2.59368	5e-05	0.000249496
ENSSSCT00000019232	ENSSSCG00000017668	12:35848534-36065956	115.16	19.1157	2.59081	5e-05	0.000249496
ENSSSCT00000029896	ENSSSCG00000027689	6:71246875-71253539	18.4928	3.07632	2.58769	5e-05	0.000249496
ENSSSCT00000016472	ENSSSCG00000015106	9:46262858-46276995	136.612	22.7908	2.58356	5e-05	0.000249496
ENSSSCT00000063009	ENSSSCG00000036060	6:27600829-27605186	1.11148	0.1859	2.57988	0.00035	0.00153813
ENSSSCT00000012975	ENSSSCG00000011862	13:135416252-135442691	47.6725	7.98031	2.57864	5e-05	0.000249496
ENSSSCT00000007351	ENSSSCG00000006704	4:100424588-100471357	9.77218	1.63833	2.57645	0.0006	0.002517
ENSSSCT00000066152	ENSSSCG00000033120	1:250680932-251190886	26.634	4.46784	2.57562	5e-05	0.000249496
ENSSSCT00000008727	ENSSSCG00000007964	3:38934598-38951526	2.98273	0.500452	2.57533	0.00075	0.00308431
ENSSSCT00000014804	ENSSSCG00000013554	2:72394262-72416169	8.04923	1.35073	2.57511	5e-05	0.000249496
ENSSSCT00000009110	ENSSSCG00000008319	3:71668222-71675181	1.33936	0.225059	2.57317	0.00175	0.00665194
ENSSSCT00000056449	ENSSSCG00000025206	6:89224378-89257057	18.5085	3.11418	2.57127	5e-05	0.000249496
ENSSSCT00000011568	ENSSSCG00000010575	14:113137065-113152531	24.795	4.20834	2.55872	5e-05	0.000249496
ENSSSCT00000061120	ENSSSCG00000022536	9:52237272-52272692	3.81846	0.648955	2.5568	0.01005	0.0316813
ENSSSCT00000059569	ENSSSCG00000002516	7:121212979-121238132	9.68866	1.64663	2.55678	5e-05	0.000249496
ENSSSCT00000061811	ENSSSCG00000039947	12:10351714-10362244	1.38021	0.23469	2.55606	5e-05	0.000249496
ENSSSCT00000011111	ENSSSCG00000010148	14:55057058-55122171	50.8458	8.65097	2.55519	5e-05	0.000249496
ENSSSCT00000015009	ENSSSCG00000013735	2:66195322-66239669	76.6382	13.0743	2.55133	0.0048	0.0164345
ENSSSCT00000014648	ENSSSCG00000013408	2:49228609-49231446	4.07535	0.69961	2.5423	5e-05	0.000249496
ENSSSCT00000018960	ENSSSCG00000017416	12:20613901-20658777	10.9462	1.88528	2.53758	5e-05	0.000249496
ENSSSCT00000039859	ENSSSCG00000037598	18:46061610-46143002	3.55454	0.613767	2.5339	0.0014	0.0054309
ENSSSCT00000035519	ENSSSCG00000011106	10:57829542-57895765	22.8383	3.94559	2.53314	5e-05	0.000249496
ENSSSCT00000006536	ENSSSCG00000005953	4:8721327-8970114	6.79425	1.18139	2.52382	5e-05	0.000249496
ENSSSCT00000058775	ENSSSCG00000015453	9:109252010-109280324	82.8492	14.4405	2.52037	0.00015	0.000701654
ENSSSCT00000050695	ENSSSCG00000030042	2:77275012-77323938	18.2888	3.19562	2.51679	5e-05	0.000249496
ENSSSCT00000001629	ENSSSCG00000025593	7:25045173-25077233	10.4743	1.83408	2.51373	5e-05	0.000249496
ENSSSCT00000022577	ENSSSCG00000030108	17:50925790-50958879	66.9735	11.7387	2.51232	5e-05	0.000249496
ENSSSCT00000035768	ENSSSCG00000012110	X:7237937-7421430	6.52921	1.14593	2.51039	5e-05	0.000249496
ENSSSCT00000011045	ENSSSCG00000010084	14:50234155-50244784	0.845382	0.148583	2.50833	0.0005	0.00213459
ENSSSCT00000016581	ENSSSCG00000015215	9:52759309-52790704	4.82312	0.849788	2.50479	5e-05	0.000249496
ENSSSCT00000037694	ENSSSCG00000033778	4:90942303-90943230	2.28886	0.403461	2.50413	0.00165	0.00630344
ENSSSCT00000017182	ENSSSCG00000015781	15:45357679-45441075	14.5877	2.58873	2.49443	5e-05	0.000249496
ENSSSCT00000026460	ENSSSCG00000023171	6:127866245-127952556	34.3522	6.12051	2.48868	5e-05	0.000249496
ENSSSCT00000041053	ENSSSCG00000022402	2:129511066-129619687	8.7936	1.56775	2.48776	0.00055	0.00232586
ENSSSCT00000054773	ENSSSCG00000016057	15:95512868-95646293	23.2204	4.14426	2.48621	0.00025	0.0011267
ENSSSCT00000030140	ENSSSCG00000030548	8:130527542-130590841	2.9492	0.527067	2.48427	0.00035	0.00153813
ENSSSCT00000004311	ENSSSCG00000003897	6:164875650-164884337	10.8413	1.93979	2.48256	5e-05	0.000249496
ENSSSCT00000025862	ENSSSCG00000023374	14:72183362-72199259	145.306	26.1711	2.47305	5e-05	0.000249496
ENSSSCT00000012494	ENSSSCG00000040581	13:33081636-33125825	21.8031	3.93868	2.46875	0.0005	0.00213459
ENSSSCT00000037392	ENSSSCG00000040663	6:18844798-18916601	135.739	24.56	2.46645	5e-05	0.000249496
ENSSSCT00000006159	ENSSSCG00000005601	1:265930041-265947997	169.454	30.6684	2.46607	0.0064	0.0212106
ENSSSCT00000058852	ENSSSCG00000023171	6:127866245-127952556	39.4862	7.16153	2.46301	5e-05	0.000249496
ENSSSCT00000056153	ENSSSCG00000017066	16:68279184-68350260	4.64486	0.84447	2.45952	5e-05	0.000249496
ENSSSCT00000051374	ENSSSCG00000040751	5:22732515-22789825	15.0863	2.74629	2.45768	0.00475	0.0162844
ENSSSCT00000044104	ENSSSCG00000038598	2:150033549-150035599	39.6271	7.2178	2.45686	5e-05	0.000249496
ENSSSCT00000001623	ENSSSCG00000026951	7:25045173-25077233	19.9603	3.6487	2.45168	5e-05	0.000249496
ENSSSCT00000016988	ENSSSCG00000015595	9:130772261-130785599	37.4264	6.85504	2.44882	5e-05	0.000249496
ENSSSCT00000048531	ENSSSCG00000037184	6:51968821-51979432	2.41506	0.443198	2.44603	5e-05	0.000249496
ENSSSCT00000064697	ENSSSCG00000020754	6:51730881-51798558	8.58764	1.57846	2.44375	5e-05	0.000249496
ENSSSCT00000025405	ENSSSCG00000012315	1:9014208-9109066	12.8223	2.35905	2.44238	5e-05	0.000249496
ENSSSCT00000025318	ENSSSCG00000021738	6:96770224-96847128	19.2138	3.53866	2.44087	5e-05	0.000249496
ENSSSCT00000052075	ENSSSCG00000015872	15:63592293-63729441	4.35635	0.803285	2.43914	5e-05	0.000249496
ENSSSCT00000043994	ENSSSCG00000032490	2:135194447-135283923	42.656	7.88667	2.43526	5e-05	0.000249496
ENSSSCT00000005511	ENSSSCG00000004997	1:175285242-175317242	10.9439	2.03492	2.42709	0.00315	0.0112922
ENSSSCT00000048135	ENSSSCG00000014997	9:35153268-35185804	30.2927	5.64665	2.42351	5e-05	0.000249496
ENSSSCT00000004592	ENSSSCG00000004154	1:26473934-26489776	14.8793	2.7752	2.42264	5e-05	0.000249496
ENSSSCT00000065040	ENSSSCG00000014351	2:141341595-141352643	1.18663	0.221399	2.42215	0.0001	0.000480016
ENSSSCT00000001533	ENSSSCG00000001404	7:23687547-23706738	1.38382	0.258329	2.42137	0.0004	0.00173885
ENSSSCT00000056522	ENSSSCG00000034378	13:197007155-197037676	47.3417	8.85658	2.41829	5e-05	0.000249496
ENSSSCT00000047816	ENSSSCG00000016717	18:47593298-47711918	8.04886	1.50742	2.41671	5e-05	0.000249496
ENSSSCT00000012910	ENSSSCG00000011798	13:124355011-124410686	45.9554	8.63108	2.41262	5e-05	0.000249496
ENSSSCT00000005394	ENSSSCG00000004888	1:157820647-157836836	4.99415	0.94193	2.40655	5e-05	0.000249496
ENSSSCT00000054937	ENSSSCG00000021712	8:130594936-130665145	41.3343	7.80937	2.40406	5e-05	0.000249496
ENSSSCT00000035929	ENSSSCG00000001727	7:42020226-42091516	40.6322	7.68113	2.40323	5e-05	0.000249496
ENSSSCT00000056075	ENSSSCG00000002755	6:17313412-17434951	6.61243	1.25213	2.4008	0.01565	0.0465936
ENSSSCT00000016930	ENSSSCG00000015541	9:122633780-122635948	15.953	3.02103	2.40072	5e-05	0.000249496
ENSSSCT00000004688	ENSSSCG00000004241	1:40988527-41002189	15.6202	2.97551	2.3922	5e-05	0.000249496
ENSSSCT00000029234	ENSSSCG00000040663	6:18844798-18916601	298.462	56.9179	2.39059	5e-05	0.000249496
ENSSSCT00000011217	ENSSSCG00000010247	14:72040082-72061392	101.232	19.32	2.3895	5e-05	0.000249496
ENSSSCT00000011231	ENSSSCG00000010261	14:73132681-73168144	289.937	55.4659	2.38607	5e-05	0.000249496
ENSSSCT00000048062	ENSSSCG00000010203	14:61646717-61667950	23.1312	4.42644	2.38562	0.00785	0.025452
ENSSSCT00000048191	ENSSSCG00000024152	5:60394655-60776762	37.0505	7.09227	2.38517	5e-05	0.000249496
ENSSSCT00000010898	ENSSSCG00000009946	14:42223960-42266841	7.48595	1.43465	2.38349	5e-05	0.000249496
ENSSSCT00000011438	ENSSSCG00000010452	14:101123408-101267659	48.416	9.2876	2.38211	0.001	0.00400788
ENSSSCT00000000142	ENSSSCG00000000136	5:10814007-10992803	11.1557	2.14131	2.38121	5e-05	0.000249496
ENSSSCT00000001744	ENSSSCG00000001565	7:32359454-32362271	55.9761	10.7584	2.37935	5e-05	0.000249496
ENSSSCT00000054020	ENSSSCG00000008892	8:42180810-42382865	3.03762	0.585196	2.37595	0.0002	0.000916498
ENSSSCT00000065112	ENSSSCG00000007030	17:11289612-11348554	2.9196	0.564589	2.3705	0.0014	0.0054309
ENSSSCT00000056481	ENSSSCG00000031733	1:14906822-15016841	23.0641	4.47475	2.36577	5e-05	0.000249496
ENSSSCT00000054953	ENSSSCG00000002716	6:12924903-12948362	9.1735	1.78915	2.3582	5e-05	0.000249496
ENSSSCT00000011321	ENSSSCG00000010341	14:82306260-82366546	40.8557	7.99761	2.3529	5e-05	0.000249496
ENSSSCT00000001620	ENSSSCG00000025593	7:25045173-25077233	17.589	3.47999	2.33752	5e-05	0.000249496
ENSSSCT00000034482	ENSSSCG00000011393	13:32322031-32379748	3.07527	0.61305	2.32664	0.00295	0.0106521
ENSSSCT00000008895	ENSSSCG00000008119	3:45906678-46023501	7.29594	1.45574	2.32534	5e-05	0.000249496
ENSSSCT00000017482	ENSSSCG00000016057	15:95512868-95646293	110.963	22.1529	2.32452	5e-05	0.000249496
ENSSSCT00000023900	ENSSSCG00000004509	1:99081903-99110876	145.331	29.0395	2.32326	5e-05	0.000249496
ENSSSCT00000059162	ENSSSCG00000017991	12:53979206-54054533	1.8305	0.365765	2.32325	5e-05	0.000249496
ENSSSCT00000039929	ENSSSCG00000016441	18:5995017-6019680	1.34565	0.27028	2.31578	0.0008	0.00327148
ENSSSCT00000001336	ENSSSCG00000001398	7:23631151-23649347	7.25875	1.46145	2.31232	0.0012	0.00472315
ENSSSCT00000059795	ENSSSCG00000036723	5:59244701-59268025	6.71871	1.35388	2.31108	5e-05	0.000249496
ENSSSCT00000056807	ENSSSCG00000008334	3:72517836-72545288	13.0724	2.63968	2.30809	5e-05	0.000249496
ENSSSCT00000011687	ENSSSCG00000010686	14:129441210-129533996	85.1068	17.1936	2.3074	5e-05	0.000249496
ENSSSCT00000004681	ENSSSCG00000004236	1:39913722-40022976	1.00499	0.203223	2.30605	0.01105	0.0344289
ENSSSCT00000060676	ENSSSCG00000003730	6:115905472-115976709	12.6222	2.55311	2.30563	0.00015	0.000701654
ENSSSCT00000028726	ENSSSCG00000026962	5:6083856-6105924	1.07552	0.217932	2.30308	0.0079	0.0255962
ENSSSCT00000065858	ENSSSCG00000011676	13:82680416-82937686	13.7269	2.78265	2.30247	0.0004	0.00173885
ENSSSCT00000052048	ENSSSCG00000033327	5:8986461-9007462	5.94515	1.20557	2.302	5e-05	0.000249496
ENSSSCT00000054646	ENSSSCG00000032561	1:216548131-216621471	11.2335	2.27802	2.30196	5e-05	0.000249496
ENSSSCT00000012534	ENSSSCG00000011453	13:34689710-34948931	1806.89	366.548	2.30143	0.00575	0.0192839
ENSSSCT00000042414	ENSSSCG00000035537	13:198371836-198635596	2.04897	0.415665	2.3014	5e-05	0.000249496
ENSSSCT00000000698	ENSSSCG00000000647	5:61799355-61809691	17.4334	3.53746	2.30106	5e-05	0.000249496
ENSSSCT00000001939	ENSSSCG00000001734	7:43669510-43674357	2.24769	0.456362	2.30019	0.0003	0.00133448
ENSSSCT00000000563	ENSSSCG00000000521	5:39314594-39315761	6.86909	1.3955	2.29934	5e-05	0.000249496
ENSSSCT00000035827	ENSSSCG00000000656	5:61989411-62044336	7.70189	1.5692	2.29519	5e-05	0.000249496
ENSSSCT00000055236	ENSSSCG00000031147	13:132273876-132431933	11.1439	2.27399	2.29295	5e-05	0.000249496
ENSSSCT00000055703	ENSSSCG00000031893	12:17429401-17448022	6.89482	1.40774	2.29214	5e-05	0.000249496
ENSSSCT00000014457	ENSSSCG00000013237	2:15227828-15245667	12.4589	2.54992	2.28865	5e-05	0.000249496
ENSSSCT00000014490	ENSSSCG00000013266	2:16545447-16550888	1.41151	0.289795	2.28413	5e-05	0.000249496
ENSSSCT00000015477	ENSSSCG00000014168	2:102519576-102591421	23.5475	4.85048	2.27937	0.00035	0.00153813
ENSSSCT00000019041	ENSSSCG00000017488	12:22333895-22335949	2.41669	0.498297	2.27796	0.0003	0.00133448
ENSSSCT00000038674	ENSSSCG00000037803	1:79789751-79796128	91.9851	18.9709	2.27761	5e-05	0.000249496
ENSSSCT00000018668	ENSSSCG00000017146	12:2079913-2212102	45.603	9.41147	2.27664	5e-05	0.000249496
ENSSSCT00000016961	ENSSSCG00000015570	9:126302339-126480546	124.453	25.699	2.27582	5e-05	0.000249496
ENSSSCT00000029343	ENSSSCG00000020835	2:142303858-142305716	5.74008	1.187	2.27375	0.00015	0.000701654
ENSSSCT00000051854	ENSSSCG00000031866	5:12185818-12242604	101.109	20.9216	2.27284	5e-05	0.000249496
ENSSSCT00000006810	ENSSSCG00000006214	4:68286990-68288088	13.5052	2.79848	2.2708	5e-05	0.000249496
ENSSSCT00000060056	ENSSSCG00000022402	2:129511066-129619687	58.6273	12.1634	2.26903	5e-05	0.000249496
ENSSSCT00000062489	ENSSSCG00000016262	15:131169916-131291822	33.9027	7.03618	2.26854	5e-05	0.000249496
ENSSSCT00000040750	ENSSSCG00000038138	18:30122493-30169386	13.6718	2.86382	2.25519	5e-05	0.000249496
ENSSSCT00000046078	ENSSSCG00000016057	15:95512868-95646293	64.1138	13.4449	2.25357	5e-05	0.000249496
ENSSSCT00000000758	ENSSSCG00000000696	5:64106097-64133991	24.408	5.12274	2.25237	0.01155	0.0358024
ENSSSCT00000049501	ENSSSCG00000011569	13:66421527-66441980	2.89087	0.607442	2.25068	5e-05	0.000249496
ENSSSCT00000037321	ENSSSCG00000039998	X:125542609-125560000	3.66133	0.771297	2.24701	5e-05	0.000249496
ENSSSCT00000010831	ENSSSCG00000009881	14:38827672-38860820	21.2861	4.49315	2.24411	0.0054	0.0182412
ENSSSCT00000056851	ENSSSCG00000014048	2:80871594-81126118	3.19276	0.675244	2.24133	0.00235	0.00869283
ENSSSCT00000013158	ENSSSCG00000012026	13:190273998-190285720	18.7507	3.96644	2.24103	5e-05	0.000249496
ENSSSCT00000051003	ENSSSCG00000013296	2:25604949-25769339	53.5758	11.3757	2.23563	5e-05	0.000249496
ENSSSCT00000028972	ENSSSCG00000030165	5:9683656-9695934	14.7684	3.14891	2.22959	5e-05	0.000249496
ENSSSCT00000039657	ENSSSCG00000010686	14:129441210-129533996	70.8737	15.1315	2.22769	5e-05	0.000249496
ENSSSCT00000057160	ENSSSCG00000006337	4:87720126-87743069	47.4856	10.1445	2.22679	5e-05	0.000249496
ENSSSCT00000049492	ENSSSCG00000033115	13:196925706-196950532	91.3785	19.5484	2.2248	5e-05	0.000249496
ENSSSCT00000039512	ENSSSCG00000002516	7:121212979-121238132	11.4631	2.45478	2.22333	5e-05	0.000249496
ENSSSCT00000029798	ENSSSCG00000009633	14:7256592-7358614	5.62556	1.20508	2.22287	0.00055	0.00232586
ENSSSCT00000008939	ENSSSCG00000008162	3:52192908-52234138	591.028	126.627	2.22264	5e-05	0.000249496
ENSSSCT00000013014	ENSSSCG00000011893	13:140567469-140621938	135.85	29.23	2.2165	5e-05	0.000249496
ENSSSCT00000010295	ENSSSCG00000009396	11:18205077-18297826	67.4164	14.5105	2.216	5e-05	0.000249496
ENSSSCT00000018351	ENSSSCG00000016851	16:23944068-24508504	60.5232	13.0297	2.21568	5e-05	0.000249496
ENSSSCT00000045330	ENSSSCG00000021457	6:88922794-88960980	3.24902	0.70004	2.2145	0.00885	0.0282857
ENSSSCT00000056915	ENSSSCG00000032436	2:123429-161421	16.2292	3.50314	2.21187	0.00165	0.00630344
ENSSSCT00000022514	ENSSSCG00000023880	9:3144164-3159868	11.8359	2.55626	2.21107	0.0002	0.000916498
ENSSSCT00000010460	ENSSSCG00000009542	11:75589369-75646113	5.54021	1.1985	2.20871	5e-05	0.000249496
ENSSSCT00000022376	ENSSSCG00000017146	12:2079913-2212102	41.477	8.97664	2.20806	5e-05	0.000249496
ENSSSCT00000031942	ENSSSCG00000024001	13:73053093-73094627	6.94778	1.51173	2.20035	5e-05	0.000249496
ENSSSCT00000064420	ENSSSCG00000037065	3:32450509-32493247	5.48033	1.19345	2.19913	5e-05	0.000249496
ENSSSCT00000010381	ENSSSCG00000009468	11:48946451-49031093	10.2711	2.24065	2.1966	5e-05	0.000249496
ENSSSCT00000035454	ENSSSCG00000013297	2:25775074-25884257	39.4585	8.61192	2.19593	5e-05	0.000249496
ENSSSCT00000066222	ENSSSCG00000008812	8:36978060-37875676	3.89536	0.854077	2.18932	0.0031	0.0111307
ENSSSCT00000036821	ENSSSCG00000015664	9:67933080-67959721	2.37749	0.521385	2.18902	0.00265	0.00967884
ENSSSCT00000037077	ENSSSCG00000040711	1:239152050-239202703	86.3156	18.9317	2.18882	5e-05	0.000249496
ENSSSCT00000007924	ENSSSCG00000007243	17:35840632-35856472	3.64125	0.798668	2.18877	0.00045	0.00193826
ENSSSCT00000022592	ENSSSCG00000028878	6:12369732-12404809	9.69962	2.12794	2.18847	5e-05	0.000249496
ENSSSCT00000049336	ENSSSCG00000038594	17:47646932-47670461	184.204	40.4385	2.1875	5e-05	0.000249496
ENSSSCT00000022980	ENSSSCG00000000107	5:9581996-9623906	2.2422	0.494636	2.18047	0.0002	0.000916498
ENSSSCT00000065032	ENSSSCG00000037572	11:24090051-24216215	18.9474	4.19641	2.17477	0.0004	0.00173885
ENSSSCT00000058938	ENSSSCG00000011186	13:2029942-2173774	3.24278	0.719724	2.17172	5e-05	0.000249496
ENSSSCT00000056497	ENSSSCG00000005301	1:235895614-235907128	1.69114	0.376664	2.16665	0.0071	0.0232841
ENSSSCT00000018666	ENSSSCG00000017146	12:2079913-2212102	27.8642	6.23194	2.16066	5e-05	0.000249496
ENSSSCT00000005069	ENSSSCG00000004588	1:112907048-112942219	4.82275	1.08289	2.15497	5e-05	0.000249496
ENSSSCT00000032709	ENSSSCG00000008208	3:57423942-57506246	18.0152	4.04944	2.15342	5e-05	0.000249496
ENSSSCT00000043921	ENSSSCG00000035037	13:206451885-206465260	41.2729	9.29564	2.15057	5e-05	0.000249496
ENSSSCT00000039167	ENSSSCG00000037322	5:92185217-92226496	1.8046	0.406998	2.14859	5e-05	0.000249496
ENSSSCT00000042469	ENSSSCG00000011264	13:23833131-23845204	5.62962	1.2744	2.14322	5e-05	0.000249496
ENSSSCT00000015127	ENSSSCG00000013849	2:61450735-61476814	136.714	31.0389	2.13901	5e-05	0.000249496
ENSSSCT00000033303	ENSSSCG00000016832	16:21300140-21330156	2.24937	0.511147	2.13771	5e-05	0.000249496
ENSSSCT00000048049	ENSSSCG00000010655	14:126277874-126499830	1.32085	0.300342	2.13679	0.0034	0.0120846
ENSSSCT00000062989	ENSSSCG00000033009	7:7328278-7422238	44.3247	10.1072	2.13273	5e-05	0.000249496
ENSSSCT00000007517	ENSSSCG00000006864	4:117635856-117804573	7.21713	1.64833	2.13042	5e-05	0.000249496
ENSSSCT00000034495	ENSSSCG00000010452	14:101123408-101267659	15.073	3.45222	2.12637	0.01495	0.044762
ENSSSCT00000025774	ENSSSCG00000023192	2:98111190-98274747	2.00901	0.460264	2.12595	0.0027	0.00983799
ENSSSCT00000053371	ENSSSCG00000038506	9:135025440-135078907	53.2149	12.1994	2.12502	5e-05	0.000249496
ENSSSCT00000058007	ENSSSCG00000028637	5:23050113-23058435	1.34034	0.309826	2.11307	5e-05	0.000249496
ENSSSCT00000052067	ENSSSCG00000009664	14:11065210-11205513	1.13637	0.263182	2.1103	0.0005	0.00213459
ENSSSCT00000008291	ENSSSCG00000007559	3:1031351-1032670	30.2673	7.01079	2.11011	5e-05	0.000249496
ENSSSCT00000063559	ENSSSCG00000031733	1:14906822-15016841	1.5864	0.3684	2.10641	0.00325	0.0116113
ENSSSCT00000030602	ENSSSCG00000030108	17:50925790-50958879	20.0969	4.67674	2.1034	5e-05	0.000249496
ENSSSCT00000033253	ENSSSCG00000012258	X:39726078-39737626	21.0715	4.90445	2.10313	0.0007	0.00289682
ENSSSCT00000016983	ENSSSCG00000015590	9:130541634-130570702	45.319	10.5533	2.10242	5e-05	0.000249496
ENSSSCT00000034056	ENSSSCG00000016657	18:37377923-37599931	2.87373	0.670633	2.09933	0.00585	0.0195747
ENSSSCT00000061832	ENSSSCG00000037964	1:252453002-252459308	28.5998	6.67469	2.09923	5e-05	0.000249496
ENSSSCT00000057543	ENSSSCG00000011198	13:3454448-3675078	4.47091	1.04444	2.09783	0.00605	0.0201615
ENSSSCT00000022256	ENSSSCG00000022011	15:941192-966709	23.6934	5.57126	2.08841	5e-05	0.000249496
ENSSSCT00000012397	ENSSSCG00000011322	13:29227221-29233960	9.74713	2.29353	2.08741	5e-05	0.000249496
ENSSSCT00000007608	ENSSSCG00000026772	4:130659897-130679605	3.42596	0.806531	2.08671	5e-05	0.000249496
ENSSSCT00000059855	ENSSSCG00000023785	8:30287161-30342780	0.683561	0.160997	2.08604	0.00165	0.00630344
ENSSSCT00000008849	ENSSSCG00000030204	3:42306218-42368224	3.36795	0.79362	2.08535	0.0003	0.00133448
ENSSSCT00000057988	ENSSSCG00000036684	17:46884880-46902359	16.552	3.90254	2.08452	5e-05	0.000249496
ENSSSCT00000007099	ENSSSCG00000006481	4:93486364-93557075	6.03649	1.43155	2.07613	5e-05	0.000249496
ENSSSCT00000041072	ENSSSCG00000031579	4:89186936-89212840	2.6027	0.61794	2.07447	5e-05	0.000249496
ENSSSCT00000040164	ENSSSCG00000039656	9:6283616-6319271	2.88599	0.685986	2.07282	0.00635	0.0210609
ENSSSCT00000041921	ENSSSCG00000028983	8:29307612-29590571	3.58901	0.856242	2.06749	0.0003	0.00133448
ENSSSCT00000047889	ENSSSCG00000011454	13:35024791-35180647	6.35917	1.52085	2.06396	5e-05	0.000249496
ENSSSCT00000044204	ENSSSCG00000039751	6:18932636-19036843	3.19452	0.766787	2.0587	5e-05	0.000249496
ENSSSCT00000040673	ENSSSCG00000036213	8:101241581-101343916	4.94457	1.18722	2.05826	0.00075	0.00308431
ENSSSCT00000061743	ENSSSCG00000035998	8:120792257-120798796	5.13926	1.23569	2.05625	5e-05	0.000249496
ENSSSCT00000057608	ENSSSCG00000000107	5:9581996-9623906	1.96531	0.47315	2.05439	5e-05	0.000249496
ENSSSCT00000056660	ENSSSCG00000024257	1:224960876-225110645	29.4521	7.09467	2.05356	5e-05	0.000249496
ENSSSCT00000040054	ENSSSCG00000036593	6:83590893-83593279	9.5321	2.29745	2.05276	5e-05	0.000249496
ENSSSCT00000035164	ENSSSCG00000006288	4:81372748-81401289	1.22253	0.295406	2.0491	0.00185	0.00699869
ENSSSCT00000059621	ENSSSCG00000040060	7:78426838-78462259	19.4846	4.72147	2.04503	5e-05	0.000249496
ENSSSCT00000042466	ENSSSCG00000023118	9:85850646-85947430	38.6928	9.37842	2.04465	5e-05	0.000249496
ENSSSCT00000001722	ENSSSCG00000001544	7:31337889-31351452	4.74407	1.14993	2.04457	5e-05	0.000249496
ENSSSCT00000062934	ENSSSCG00000006754	4:105868892-105893219	0.779307	0.189162	2.04257	5e-05	0.000249496
ENSSSCT00000000272	ENSSSCG00000000253	5:18217574-18222833	114.566	27.8201	2.04198	5e-05	0.000249496
ENSSSCT00000012940	ENSSSCG00000011828	13:131662534-131665648	6.96159	1.69171	2.04093	5e-05	0.000249496
ENSSSCT00000052453	ENSSSCG00000037536	14:110793192-110805485	15.8683	3.86312	2.03831	5e-05	0.000249496
ENSSSCT00000037178	ENSSSCG00000029482	14:133450339-133544776	1.04803	0.255237	2.03777	0.0033	0.0117699
ENSSSCT00000052922	ENSSSCG00000040479	3:7002705-7180635	6.03598	1.47181	2.036	0.0006	0.002517
ENSSSCT00000062693	ENSSSCG00000032367	4:79872420-80190797	32.8327	8.00956	2.03534	0.0001	0.000480016
ENSSSCT00000040248	ENSSSCG00000032601	17:13773288-13822667	6.93783	1.69265	2.0352	5e-05	0.000249496
ENSSSCT00000010126	ENSSSCG00000009246	8:135775736-135802405	17.6069	4.29988	2.03377	5e-05	0.000249496
ENSSSCT00000004065	ENSSSCG00000003669	6:95738804-95756002	65.6289	16.0998	2.02729	5e-05	0.000249496
ENSSSCT00000002739	ENSSSCG00000002467	7:115208700-115259733	0.848064	0.20808	2.02704	0.0023	0.00852579
ENSSSCT00000011560	ENSSSCG00000010568	14:112819392-112821367	9.06393	2.23189	2.02187	5e-05	0.000249496
ENSSSCT00000058907	ENSSSCG00000016438	18:5865729-5928952	5.64166	1.39077	2.02023	0.0028	0.0101622
ENSSSCT00000014053	ENSSSCG00000012857	2:2128009-2163288	11.9911	2.95753	2.0195	5e-05	0.000249496
ENSSSCT00000009597	ENSSSCG00000008772	8:29118511-29190567	12.9495	3.21184	2.01143	5e-05	0.000249496
ENSSSCT00000047592	ENSSSCG00000003805	6:146166327-146373149	9.88132	2.45161	2.01098	5e-05	0.000249496
ENSSSCT00000014614	ENSSSCG00000013380	2:41782037-41872774	14.6841	3.6444	2.0105	0.0004	0.00173885
ENSSSCT00000046161	ENSSSCG00000037815	6:93541333-93551193	14.0545	3.49788	2.00648	5e-05	0.000249496
ENSSSCT00000049214	ENSSSCG00000032527	3:110819946-110842850	39.1169	9.73687	2.00626	5e-05	0.000249496
ENSSSCT00000017466	ENSSSCG00000016041	15:94261866-94274008	30.8866	7.70201	2.00367	5e-05	0.000249496
ENSSSCT00000039776	ENSSSCG00000013553	2:72326715-72391679	3.4472	0.860611	2.00199	5e-05	0.000249496
ENSSSCT00000027140	ENSSSCG00000008479	3:101450343-101571913	22.3519	5.58068	2.00189	5e-05	0.000249496
ENSSSCT00000017487	ENSSSCG00000016062	15:96313550-96324447	14.0966	3.52075	2.00139	5e-05	0.000249496
ENSSSCT00000066377	ENSSSCG00000016929	16:37897301-38315961	9.27055	2.31755	2.00005	5e-05	0.000249496
ENSSSCT00000059738	ENSSSCG00000015570	9:126302339-126480546	6.05155	1.51299	1.9999	0.01005	0.0316813
ENSSSCT00000024891	ENSSSCG00000024096	4:47026054-47075138	8.96362	2.24485	1.99746	0.003	0.0108115
ENSSSCT00000023950	ENSSSCG00000022230	5:64420178-64459820	22.2487	5.57695	1.99617	5e-05	0.000249496
ENSSSCT00000006548	ENSSSCG00000005965	4:12455655-12459769	45.7248	11.4805	1.99379	5e-05	0.000249496
ENSSSCT00000057811	ENSSSCG00000038313	7:78028676-78043466	10.3354	2.60036	1.99081	5e-05	0.000249496
ENSSSCT00000057916	ENSSSCG00000033669	4:62569467-62601505	57.6501	14.5104	1.99023	5e-05	0.000249496
ENSSSCT00000040558	ENSSSCG00000031636	8:40157269-40473087	4.03432	1.01587	1.98961	0.00035	0.00153813
ENSSSCT00000015915	ENSSSCG00000014565	2:123429-161421	26.0226	6.55435	1.98924	5e-05	0.000249496
ENSSSCT00000026707	ENSSSCG00000022492	2:48979388-49083644	10.4169	2.62376	1.98921	0.00095	0.00382491
ENSSSCT00000062426	ENSSSCG00000032475	14:15875789-15931699	4.20828	1.06021	1.98888	5e-05	0.000249496
ENSSSCT00000017691	ENSSSCG00000016247	15:128802446-128814227	7.32555	1.84706	1.98771	5e-05	0.000249496
ENSSSCT00000064958	ENSSSCG00000036871	AEMK02000452.1:1787078-1795608	3.5321	0.891065	1.98692	5e-05	0.000249496
ENSSSCT00000034425	ENSSSCG00000020705	10:40709926-40746355	8.48577	2.142	1.98608	5e-05	0.000249496
ENSSSCT00000018190	ENSSSCG00000037598	18:46061610-46143002	26.9501	6.81028	1.9845	5e-05	0.000249496
ENSSSCT00000016344	ENSSSCG00000014982	9:33205361-33242842	13.9243	3.52215	1.98307	5e-05	0.000249496
ENSSSCT00000046049	ENSSSCG00000003189	6:54718842-54749248	3.87784	0.983576	1.97915	5e-05	0.000249496
ENSSSCT00000024259	ENSSSCG00000023408	1:183915338-184140120	3.77703	0.958183	1.97888	0.00015	0.000701654
ENSSSCT00000018124	ENSSSCG00000016646	18:33198005-33221001	15.4735	3.94127	1.97307	5e-05	0.000249496
ENSSSCT00000065757	ENSSSCG00000034167	13:197688330-197768071	27.1803	6.93167	1.97129	5e-05	0.000249496
ENSSSCT00000022564	ENSSSCG00000029096	2:81732527-81932470	0.991184	0.253003	1.97	0.0071	0.0232841
ENSSSCT00000048875	ENSSSCG00000007469	17:52017078-52087093	7.18938	1.8357	1.96954	5e-05	0.000249496
ENSSSCT00000032330	ENSSSCG00000012328	X:46282490-46444611	11.956	3.05385	1.96904	0.0001	0.000480016
ENSSSCT00000046278	ENSSSCG00000023520	1:228854607-229308906	2.59043	0.66201	1.96827	5e-05	0.000249496
ENSSSCT00000019357	ENSSSCG00000017785	12:45479108-45507024	16.0796	4.11146	1.96751	0.00485	0.0165842
ENSSSCT00000048290	ENSSSCG00000036556	13:196766081-196884929	2.25515	0.579091	1.96136	0.01465	0.0439911
ENSSSCT00000066395	ENSSSCG00000031456	10:55675137-55700324	26.5003	6.80788	1.96073	5e-05	0.000249496
ENSSSCT00000032587	ENSSSCG00000023775	10:19027222-19046191	8.76805	2.25301	1.9604	5e-05	0.000249496
ENSSSCT00000014017	ENSSSCG00000012823	X:125218800-125252389	13.0009	3.34279	1.95949	5e-05	0.000249496
ENSSSCT00000057432	ENSSSCG00000025796	12:40035528-40052597	0.66362	0.171051	1.95593	0.0027	0.00983799
ENSSSCT00000038646	ENSSSCG00000000252	5:18170353-18180215	143.693	37.048	1.95552	5e-05	0.000249496
ENSSSCT00000034284	ENSSSCG00000024096	4:47026054-47075138	9.37003	2.41964	1.95326	5e-05	0.000249496
ENSSSCT00000049865	ENSSSCG00000033009	7:7328278-7422238	11.7143	3.02759	1.95203	0.0118	0.0364776
ENSSSCT00000011849	ENSSSCG00000010831	10:10866447-10921056	8.41069	2.17492	1.95126	5e-05	0.000249496
ENSSSCT00000066349	ENSSSCG00000038963	X:657620-753759	3.39854	0.879116	1.95079	5e-05	0.000249496
ENSSSCT00000053576	ENSSSCG00000007243	17:35840632-35856472	6.57439	1.70064	1.95078	5e-05	0.000249496
ENSSSCT00000049433	ENSSSCG00000035634	13:86649585-86869574	15.5281	4.02189	1.94893	5e-05	0.000249496
ENSSSCT00000051120	ENSSSCG00000007874	3:28360871-28485842	1.93623	0.501512	1.94889	5e-05	0.000249496
ENSSSCT00000014325	ENSSSCG00000013105	2:10880900-10906208	5.20232	1.34921	1.94704	5e-05	0.000249496
ENSSSCT00000013182	ENSSSCG00000012050	13:198106256-198205629	5.19879	1.35262	1.94242	0.00205	0.00768071
ENSSSCT00000031931	ENSSSCG00000022300	3:59218687-59225298	53.6694	13.9654	1.94224	5e-05	0.000249496
ENSSSCT00000022496	ENSSSCG00000023857	7:78044686-78064864	10.4835	2.72985	1.94123	5e-05	0.000249496
ENSSSCT00000061287	ENSSSCG00000027017	13:10757158-10791285	4.57732	1.19224	1.94083	0.0029	0.0104874
ENSSSCT00000057729	ENSSSCG00000038141	2:119758632-119777774	8.29239	2.16052	1.94041	0.01145	0.0355306
ENSSSCT00000029636	ENSSSCG00000027855	3:31881890-31882722	5.43069	1.41566	1.93966	5e-05	0.000249496
ENSSSCT00000027054	ENSSSCG00000021443	1:29625956-29753666	155.909	40.6825	1.93823	5e-05	0.000249496
ENSSSCT00000043824	ENSSSCG00000004394	1:76917170-76960111	15.4185	4.037	1.93331	5e-05	0.000249496
ENSSSCT00000054006	ENSSSCG00000036520	2:112534949-112817478	1.87903	0.492003	1.93325	5e-05	0.000249496
ENSSSCT00000054808	ENSSSCG00000005944	4:8014438-8071406	8.10837	2.1237	1.93283	5e-05	0.000249496
ENSSSCT00000064949	ENSSSCG00000036520	2:112534949-112817478	2.34731	0.616589	1.92863	5e-05	0.000249496
ENSSSCT00000055037	ENSSSCG00000007754	3:17113356-17265533	1.33654	0.35166	1.92625	0.0049	0.0167361
ENSSSCT00000041622	ENSSSCG00000035839	12:60443678-60468964	2.36728	0.622949	1.92605	5e-05	0.000249496
ENSSSCT00000015600	ENSSSCG00000014277	2:134660734-135069395	35.2672	9.28918	1.9247	5e-05	0.000249496
ENSSSCT00000054067	ENSSSCG00000004138	1:22241306-22436439	9.73801	2.56731	1.92337	5e-05	0.000249496
ENSSSCT00000022615	ENSSSCG00000036556	13:196766081-196884929	13.0789	3.45489	1.92053	0.0007	0.00289682
ENSSSCT00000025957	ENSSSCG00000029380	2:79492280-79549953	52.6253	13.9059	1.92006	5e-05	0.000249496
ENSSSCT00000025556	ENSSSCG00000022961	9:49989987-50093373	2.5421	0.67206	1.91936	5e-05	0.000249496
ENSSSCT00000036909	ENSSSCG00000033283	AEMK02000452.1:3066959-3068231	1.23586	0.327303	1.91681	0.00785	0.025452
ENSSSCT00000039594	ENSSSCG00000007692	3:9994832-10024031	92.9137	24.621	1.916	5e-05	0.000249496
ENSSSCT00000050890	ENSSSCG00000037591	X:90304922-90420253	6.10565	1.6184	1.91558	5e-05	0.000249496
ENSSSCT00000002756	ENSSSCG00000022251	7:115685834-115696616	0.893937	0.237126	1.91452	0.01605	0.0476206
ENSSSCT00000052717	ENSSSCG00000032434	6:50485312-50505318	0.840053	0.222853	1.91439	5e-05	0.000249496
ENSSSCT00000018213	ENSSSCG00000016732	18:50366901-50378086	4.2105	1.12136	1.90874	0.0132	0.0402216
ENSSSCT00000004118	ENSSSCG00000003718	6:110855586-110972790	6.31821	1.68328	1.90824	5e-05	0.000249496
ENSSSCT00000012031	ENSSSCG00000010990	10:33022168-33036102	6.19483	1.65153	1.90726	5e-05	0.000249496
ENSSSCT00000059242	ENSSSCG00000032622	14:6639460-6803650	124.523	33.2109	1.90669	5e-05	0.000249496
ENSSSCT00000037658	ENSSSCG00000030831	4:2530648-2578117	2.74461	0.733051	1.90462	5e-05	0.000249496
ENSSSCT00000004478	ENSSSCG00000004050	1:7590139-7671553	39.3695	10.5255	1.9032	0.0001	0.000480016
ENSSSCT00000038792	ENSSSCG00000007248	17:35985534-36068178	10.367	2.7727	1.90263	5e-05	0.000249496
ENSSSCT00000008289	ENSSSCG00000007557	3:947446-971132	0.772576	0.206832	1.90122	5e-05	0.000249496
ENSSSCT00000028399	ENSSSCG00000022208	6:72195389-72231147	26.7127	7.15652	1.90019	5e-05	0.000249496
ENSSSCT00000060433	ENSSSCG00000035420	6:63351597-63356478	4.06216	1.09246	1.89467	5e-05	0.000249496
ENSSSCT00000027783	ENSSSCG00000028536	2:87322279-87498733	9.76653	2.62702	1.89442	5e-05	0.000249496
ENSSSCT00000023863	ENSSSCG00000028633	15:59453665-59476537	8.98106	2.42617	1.88821	0.0151	0.0451572
ENSSSCT00000003444	ENSSSCG00000003105	6:52647437-52661464	10.4588	2.82565	1.88806	5e-05	0.000249496
ENSSSCT00000040166	ENSSSCG00000033325	14:11033719-11051773	5.19136	1.40341	1.88718	5e-05	0.000249496
ENSSSCT00000031873	ENSSSCG00000027857	2:123002932-123139318	59.0877	15.9772	1.88685	5e-05	0.000249496
ENSSSCT00000011569	ENSSSCG00000010576	14:113154828-113168812	19.7883	5.36094	1.88409	5e-05	0.000249496
ENSSSCT00000033304	ENSSSCG00000015579	9:127848602-127859287	1.28922	0.349273	1.88407	5e-05	0.000249496
ENSSSCT00000043347	ENSSSCG00000020915	2:134502211-134639777	13.889	3.76529	1.88311	5e-05	0.000249496
ENSSSCT00000014560	ENSSSCG00000013332	2:32244097-32331349	2.53313	0.686806	1.88295	5e-05	0.000249496
ENSSSCT00000014716	ENSSSCG00000034545	2:75709675-75730590	3.38585	0.918206	1.88263	0.0111	0.0345636
ENSSSCT00000054639	ENSSSCG00000032936	5:677708-680691	16.3876	4.44482	1.88241	5e-05	0.000249496
ENSSSCT00000013273	ENSSSCG00000012134	X:11871749-11886440	4.93887	1.34138	1.88047	0.0051	0.0173434
ENSSSCT00000012775	ENSSSCG00000011670	13:81970405-82053368	6.19139	1.68439	1.87804	0.00065	0.00270761
ENSSSCT00000065064	ENSSSCG00000013296	2:25604949-25769339	10.668	2.90625	1.87607	0.01005	0.0316813
ENSSSCT00000044762	ENSSSCG00000011698	13:89221085-89333032	14.8824	4.05691	1.87516	5e-05	0.000249496
ENSSSCT00000047538	ENSSSCG00000030616	5:42263401-42299543	33.3694	9.11003	1.873	5e-05	0.000249496
ENSSSCT00000010775	ENSSSCG00000009831	14:32474490-32584816	3.2538	0.889161	1.87161	0.00375	0.0131944
ENSSSCT00000013145	ENSSSCG00000012014	13:182209774-182228630	224.811	61.4483	1.87126	5e-05	0.000249496
ENSSSCT00000064816	ENSSSCG00000002525	AEMK02000452.1:1512020-1627281	4.22457	1.15556	1.87021	5e-05	0.000249496
ENSSSCT00000014367	ENSSSCG00000013147	2:12266502-12279356	8.22345	2.24969	1.87001	5e-05	0.000249496
ENSSSCT00000041031	ENSSSCG00000040959	16:27813950-27848410	6.24396	1.71013	1.86836	5e-05	0.000249496
ENSSSCT00000010719	ENSSSCG00000009777	14:29477280-29543852	14.8843	4.08419	1.86567	0.0004	0.00173885
ENSSSCT00000057887	ENSSSCG00000008787	8:30361385-30440991	4.04356	1.11286	1.86135	5e-05	0.000249496
ENSSSCT00000007498	ENSSSCG00000006846	4:111364965-111382572	2.54341	0.700293	1.86073	0.0001	0.000480016
ENSSSCT00000053927	ENSSSCG00000033009	7:7328278-7422238	7.67032	2.11288	1.86008	5e-05	0.000249496
ENSSSCT00000050256	ENSSSCG00000008648	3:128880858-128898072	4.95227	1.36449	1.85973	0.00825	0.0265778
ENSSSCT00000027313	ENSSSCG00000011876	13:137952519-138001674	22.7262	6.27509	1.85665	5e-05	0.000249496
ENSSSCT00000056569	ENSSSCG00000008787	8:30361385-30440991	2.80059	0.774298	1.85477	0.00125	0.0049013
ENSSSCT00000065208	ENSSSCG00000039761	6:95696088-95702648	67.1654	18.5721	1.85458	5e-05	0.000249496
ENSSSCT00000027948	ENSSSCG00000002505	7:117676397-117741911	34.0771	9.43077	1.85335	0.00125	0.0049013
ENSSSCT00000003138	ENSSSCG00000040286	6:34058094-34121361	18.3656	5.0883	1.85175	5e-05	0.000249496
ENSSSCT00000060595	ENSSSCG00000001004	7:1980291-2131627	3.65179	1.01214	1.8512	5e-05	0.000249496
ENSSSCT00000015061	ENSSSCG00000013784	2:64761205-64765510	106.597	29.5641	1.85025	5e-05	0.000249496
ENSSSCT00000053700	ENSSSCG00000040412	3:28815795-28816799	15.5042	4.30319	1.84918	5e-05	0.000249496
ENSSSCT00000048266	ENSSSCG00000039867	4:84838801-84919236	1.28249	0.356012	1.84895	5e-05	0.000249496
ENSSSCT00000018595	ENSSSCG00000035676	16:71236095-71276084	32.628	9.05939	1.84862	0.001	0.00400788
ENSSSCT00000043151	ENSSSCG00000010186	14:59961109-60302958	9.7318	2.70622	1.84643	0.00115	0.00454446
ENSSSCT00000010229	ENSSSCG00000009334	11:7733877-7759528	41.3419	11.5042	1.84544	5e-05	0.000249496
ENSSSCT00000010004	ENSSSCG00000009136	8:112382797-112399043	3.06951	0.854161	1.84543	0.00025	0.0011267
ENSSSCT00000038285	ENSSSCG00000013849	2:61450735-61476814	18.1941	5.08046	1.84044	5e-05	0.000249496
ENSSSCT00000016891	ENSSSCG00000015504	9:117063989-117077436	73.5099	20.5943	1.83569	5e-05	0.000249496
ENSSSCT00000049034	ENSSSCG00000008550	3:111914707-111983920	10.2069	2.86021	1.83535	0.00875	0.028
ENSSSCT00000023709	ENSSSCG00000023078	13:206074944-206094304	4.54497	1.27448	1.83436	5e-05	0.000249496
ENSSSCT00000008467	ENSSSCG00000007722	3:11820120-11834535	1.78123	0.500239	1.83218	0.0004	0.00173885
ENSSSCT00000057937	ENSSSCG00000025704	4:109121870-109204813	13.2427	3.71933	1.83208	0.0026	0.00951392
ENSSSCT00000034523	ENSSSCG00000013297	2:25775074-25884257	31.3324	8.81017	1.83041	5e-05	0.000249496
ENSSSCT00000027981	ENSSSCG00000029886	2:48937152-48955802	36.2533	10.2021	1.82925	5e-05	0.000249496
ENSSSCT00000016508	ENSSSCG00000015140	9:49978077-49988038	1565.38	440.93	1.82789	5e-05	0.000249496
ENSSSCT00000003620	ENSSSCG00000003259	6:56022237-56029886	0.719917	0.203082	1.82577	0.00755	0.0245975
ENSSSCT00000028201	ENSSSCG00000016300	15:133651279-133693468	15.3919	4.345	1.82475	5e-05	0.000249496
ENSSSCT00000017966	ENSSSCG00000016502	18:9674943-9716743	15.2879	4.32042	1.82315	5e-05	0.000249496
ENSSSCT00000028269	ENSSSCG00000020716	14:40624190-40638746	12.6294	3.57175	1.82209	5e-05	0.000249496
ENSSSCT00000008899	ENSSSCG00000008123	3:46701631-46714113	2.9241	0.827125	1.82182	0.0076	0.0247373
ENSSSCT00000037004	ENSSSCG00000035181	17:31765268-31794881	9.83149	2.78179	1.8214	5e-05	0.000249496
ENSSSCT00000008223	ENSSSCG00000007508	17:57975981-57986117	18.8542	5.34024	1.81991	5e-05	0.000249496
ENSSSCT00000010003	ENSSSCG00000009135	8:112360249-112376211	3.33411	0.949738	1.8117	5e-05	0.000249496
ENSSSCT00000061814	ENSSSCG00000033390	3:38789977-38796514	2.88009	0.820419	1.81168	5e-05	0.000249496
ENSSSCT00000038700	ENSSSCG00000032861	5:14102010-14177584	2.18302	0.622728	1.80965	0.0026	0.00951392
ENSSSCT00000032341	ENSSSCG00000023177	13:34067516-34075430	10.4732	2.988	1.80945	5e-05	0.000249496
ENSSSCT00000058642	ENSSSCG00000036700	1:130741396-130746959	4.16983	1.18978	1.80929	5e-05	0.000249496
ENSSSCT00000000025	ENSSSCG00000000024	5:4909648-5015339	1.65965	0.473881	1.80828	0.00415	0.0144428
ENSSSCT00000036879	ENSSSCG00000014934	9:23183801-23209543	41.4266	11.8316	1.80791	5e-05	0.000249496
ENSSSCT00000024731	ENSSSCG00000023520	1:228854607-229308906	16.4548	4.71122	1.80433	5e-05	0.000249496
ENSSSCT00000022616	ENSSSCG00000004419	1:76998384-77171084	19.9101	5.70234	1.80388	5e-05	0.000249496
ENSSSCT00000010461	ENSSSCG00000009543	11:75862666-76270810	25.591	7.33284	1.80319	5e-05	0.000249496
ENSSSCT00000012363	ENSSSCG00000011293	13:26523982-26525724	3.06099	0.87805	1.80162	5e-05	0.000249496
ENSSSCT00000036515	ENSSSCG00000012202	X:26456299-26557040	24.8309	7.1241	1.80136	0.00085	0.00345527
ENSSSCT00000052599	ENSSSCG00000036062	AEMK02000697.1:157869-179960	1.13578	0.32635	1.79919	5e-05	0.000249496
ENSSSCT00000063786	ENSSSCG00000017927	12:52426940-52435460	7.81643	2.24641	1.79889	5e-05	0.000249496
ENSSSCT00000037209	ENSSSCG00000016646	18:33198005-33221001	8.12889	2.34077	1.79607	5e-05	0.000249496
ENSSSCT00000029975	ENSSSCG00000026318	6:37443383-37504287	3.9689	1.14507	1.7933	5e-05	0.000249496
ENSSSCT00000001752	ENSSSCG00000001573	7:32788004-32793881	87.5373	25.3124	1.79005	5e-05	0.000249496
ENSSSCT00000043393	ENSSSCG00000010292	14:75825114-75992568	27.037	7.81887	1.7899	5e-05	0.000249496
ENSSSCT00000050134	ENSSSCG00000030616	5:42263401-42299543	26.845	7.76975	1.78871	5e-05	0.000249496
ENSSSCT00000023382	ENSSSCG00000026707	13:29152571-29159602	0.828268	0.239983	1.78716	0.0008	0.00327148
ENSSSCT00000029321	ENSSSCG00000022225	15:105893107-105926771	32.5794	9.45676	1.78454	5e-05	0.000249496
ENSSSCT00000017469	ENSSSCG00000016044	15:94277095-94524555	60.0402	17.4346	1.78398	5e-05	0.000249496
ENSSSCT00000061078	ENSSSCG00000034049	12:58926086-58939851	16.5608	4.81068	1.78346	5e-05	0.000249496
ENSSSCT00000023069	ENSSSCG00000025027	5:23059002-23063031	21.3975	6.21665	1.78323	5e-05	0.000249496
ENSSSCT00000005328	ENSSSCG00000004826	1:139828790-139836953	55.4571	16.1122	1.78322	5e-05	0.000249496
ENSSSCT00000035312	ENSSSCG00000002917	6:45285233-45309051	1.31081	0.38119	1.78188	0.0036	0.0127245
ENSSSCT00000026731	ENSSSCG00000022719	11:77167055-77188898	2.67752	0.779508	1.78026	0.00015	0.000701654
ENSSSCT00000062963	ENSSSCG00000016184	15:120218991-120230993	1.33653	0.389233	1.77978	0.0084	0.0270002
ENSSSCT00000022785	ENSSSCG00000020666	1:129374546-129460222	15.4614	4.50325	1.77963	5e-05	0.000249496
ENSSSCT00000027308	ENSSSCG00000021620	2:7883987-7939005	42.6799	12.4375	1.77886	5e-05	0.000249496
ENSSSCT00000006033	ENSSSCG00000005487	1:254769518-254922939	1.35881	0.396141	1.77826	5e-05	0.000249496
ENSSSCT00000065676	ENSSSCG00000030510	6:48314782-48320893	7.11173	2.07435	1.77754	0.00015	0.000701654
ENSSSCT00000008831	ENSSSCG00000008058	3:39403986-39429588	14.5764	4.2535	1.77691	5e-05	0.000249496
ENSSSCT00000025810	ENSSSCG00000022804	1:194759392-194844855	9.27484	2.71293	1.77347	5e-05	0.000249496
ENSSSCT00000012791	ENSSSCG00000011683	13:83507609-83592776	23.2409	6.80401	1.77221	5e-05	0.000249496
ENSSSCT00000059694	ENSSSCG00000017745	12:43032914-43097994	1.88237	0.552287	1.76906	0.00185	0.00699869
ENSSSCT00000029038	ENSSSCG00000026590	4:580755-585050	5.88372	1.72862	1.76711	5e-05	0.000249496
ENSSSCT00000048678	ENSSSCG00000006776	4:107732896-107763596	7.56296	2.22256	1.76673	0.0033	0.0117699
ENSSSCT00000050270	ENSSSCG00000014624	9:3249994-3256735	4.23062	1.2436	1.76634	5e-05	0.000249496
ENSSSCT00000050752	ENSSSCG00000023948	16:51907487-51982659	2.44273	0.718479	1.76548	5e-05	0.000249496
ENSSSCT00000062829	ENSSSCG00000009914	14:40601989-40617381	204.263	60.1263	1.76436	5e-05	0.000249496
ENSSSCT00000004855	ENSSSCG00000004392	1:76839730-76863722	48.1206	14.1886	1.76193	5e-05	0.000249496
ENSSSCT00000064018	ENSSSCG00000039609	16:146589-233810	1.33968	0.395548	1.75997	5e-05	0.000249496
ENSSSCT00000055502	ENSSSCG00000004612	1:116532974-116606474	1.52012	0.449131	1.75897	0.00085	0.00345527
ENSSSCT00000011504	ENSSSCG00000010514	14:108771910-108805521	10.8107	3.19755	1.75742	5e-05	0.000249496
ENSSSCT00000030942	ENSSSCG00000000457	5:26964787-27083336	5.14609	1.52407	1.75554	0.00085	0.00345527
ENSSSCT00000050313	ENSSSCG00000032607	6:79589690-79649644	43.8348	12.9842	1.75532	5e-05	0.000249496
ENSSSCT00000043452	ENSSSCG00000040867	9:24916839-24923909	0.820601	0.243143	1.75487	0.0019	0.00716942
ENSSSCT00000008731	ENSSSCG00000007968	3:41548399-41574988	2.24377	0.66512	1.75423	0.01215	0.03741
ENSSSCT00000052410	ENSSSCG00000038948	13:202464369-202484608	72.8524	21.5959	1.75422	5e-05	0.000249496
ENSSSCT00000026559	ENSSSCG00000026602	6:52522730-52527608	2.35708	0.699025	1.75358	5e-05	0.000249496
ENSSSCT00000007708	ENSSSCG00000007039	17:13693627-13705318	23.7174	7.05053	1.75014	5e-05	0.000249496
ENSSSCT00000038034	ENSSSCG00000024596	8:87885413-87909655	57.2433	17.0316	1.74889	5e-05	0.000249496
ENSSSCT00000006243	ENSSSCG00000005678	1:269825956-269828163	11.1889	3.33222	1.74751	5e-05	0.000249496
ENSSSCT00000060848	ENSSSCG00000028638	6:17782198-17818173	15.8736	4.73015	1.74668	5e-05	0.000249496
ENSSSCT00000003455	ENSSSCG00000003115	6:53178919-53188339	1.63284	0.486582	1.74663	0.00635	0.0210609
ENSSSCT00000003637	ENSSSCG00000034284	6:58941107-58952131	2.47711	0.73821	1.74655	0.00015	0.000701654
ENSSSCT00000014892	ENSSSCG00000013637	2:69450806-69471483	4.25669	1.26945	1.74553	5e-05	0.000249496
ENSSSCT00000059248	ENSSSCG00000031456	10:55675137-55700324	19.1991	5.73064	1.74427	5e-05	0.000249496
ENSSSCT00000007008	ENSSSCG00000006395	4:90566266-90574761	142.653	42.6143	1.7431	5e-05	0.000249496
ENSSSCT00000064876	ENSSSCG00000034012	15:45727606-45851490	66.199	19.8091	1.74064	5e-05	0.000249496
ENSSSCT00000031820	ENSSSCG00000026981	13:197688330-197768071	18.7157	5.60578	1.73926	0.0055	0.0185397
ENSSSCT00000034617	ENSSSCG00000033918	12:6665397-6681239	2.76799	0.82988	1.73787	5e-05	0.000249496
ENSSSCT00000064384	ENSSSCG00000016653	18:36578515-36592905	184.741	55.4699	1.73573	5e-05	0.000249496
ENSSSCT00000039193	ENSSSCG00000035212	10:66488651-66494904	42.2753	12.6974	1.73529	5e-05	0.000249496
ENSSSCT00000041679	ENSSSCG00000039468	9:9782938-9794484	46.3687	13.9311	1.73484	5e-05	0.000249496
ENSSSCT00000044534	ENSSSCG00000007133	17:30800434-30839808	1.29026	0.388727	1.73083	0.0031	0.0111307
ENSSSCT00000012487	ENSSSCG00000011407	13:32815355-32825226	15.9243	4.80838	1.7276	5e-05	0.000249496
ENSSSCT00000011896	ENSSSCG00000010874	10:17219839-17266513	19.7933	5.98179	1.72636	5e-05	0.000249496
ENSSSCT00000028449	ENSSSCG00000022404	2:8892244-8899248	32.2014	9.76333	1.72168	5e-05	0.000249496
ENSSSCT00000013035	ENSSSCG00000011912	13:145853375-145997052	12.6183	3.82984	1.72016	5e-05	0.000249496
ENSSSCT00000038683	ENSSSCG00000030957	8:118251167-118507052	10.5935	3.21745	1.71919	5e-05	0.000249496
ENSSSCT00000035305	ENSSSCG00000015549	9:123892114-123910814	3.4194	1.03963	1.71768	5e-05	0.000249496
ENSSSCT00000041551	ENSSSCG00000013634	2:69602156-69652354	2.01346	0.612876	1.71601	0.00985	0.0311187
ENSSSCT00000009853	ENSSSCG00000008996	8:74614924-74631072	36.3313	11.0594	1.71594	5e-05	0.000249496
ENSSSCT00000038003	ENSSSCG00000036967	10:24306970-24324228	6.95392	2.12066	1.71331	5e-05	0.000249496
ENSSSCT00000004619	ENSSSCG00000004180	1:30981552-30993278	76.4248	23.33	1.71186	5e-05	0.000249496
ENSSSCT00000024287	ENSSSCG00000024622	6:60638778-60665393	7.355	2.24857	1.70972	5e-05	0.000249496
ENSSSCT00000018131	ENSSSCG00000016653	18:36578515-36592905	79.0497	24.2067	1.70735	5e-05	0.000249496
ENSSSCT00000054278	ENSSSCG00000038506	9:135025440-135078907	17.2751	5.29013	1.70732	5e-05	0.000249496
ENSSSCT00000059010	ENSSSCG00000016057	15:95512868-95646293	10.2609	3.14387	1.70654	0.01355	0.0411627
ENSSSCT00000013648	ENSSSCG00000012481	X:82323617-82328972	62.6934	19.2244	1.70538	5e-05	0.000249496
ENSSSCT00000041174	ENSSSCG00000027455	6:119861843-119932125	10.4	3.18912	1.70536	5e-05	0.000249496
ENSSSCT00000030261	ENSSSCG00000028466	8:67439217-67495044	19.0564	5.84919	1.70397	5e-05	0.000249496
ENSSSCT00000055507	ENSSSCG00000006381	4:89931885-89979897	1.92818	0.591984	1.70361	0.00065	0.00270761
ENSSSCT00000006945	ENSSSCG00000006337	4:87720126-87743069	36.3889	11.1728	1.7035	5e-05	0.000249496
ENSSSCT00000042254	ENSSSCG00000008077	3:42632917-42649526	2.96432	0.910618	1.70278	0.0001	0.000480016
ENSSSCT00000007791	ENSSSCG00000007119	17:30338390-30341628	10.4513	3.21094	1.70261	5e-05	0.000249496
ENSSSCT00000042730	ENSSSCG00000023630	5:33168645-33264846	0.873469	0.269095	1.69864	0.01145	0.0355306
ENSSSCT00000007699	ENSSSCG00000007030	17:11289612-11348554	13.9641	4.31183	1.69535	5e-05	0.000249496
ENSSSCT00000007848	ENSSSCG00000027676	17:32955116-32965378	55.7121	17.2028	1.69534	5e-05	0.000249496
ENSSSCT00000029120	ENSSSCG00000026829	13:108435188-108451888	8.05792	2.49017	1.69416	5e-05	0.000249496
ENSSSCT00000010005	ENSSSCG00000009137	8:112403755-112413657	15.9093	4.91931	1.69334	5e-05	0.000249496
ENSSSCT00000012922	ENSSSCG00000011810	13:125377249-125428606	16.481	5.09854	1.69265	5e-05	0.000249496
ENSSSCT00000063987	ENSSSCG00000035313	5:737311-740329	4.28497	1.33017	1.68767	5e-05	0.000249496
ENSSSCT00000049813	ENSSSCG00000011546	13:65948478-66055295	5.02935	1.56297	1.68608	0.0017	0.00647748
ENSSSCT00000009142	ENSSSCG00000008348	3:73875999-73910501	22.051	6.85663	1.68527	5e-05	0.000249496
ENSSSCT00000005748	ENSSSCG00000005215	1:216848647-217002166	6.88159	2.14458	1.68204	5e-05	0.000249496
ENSSSCT00000029302	ENSSSCG00000027676	17:32955116-32965378	5.61366	1.75342	1.67877	5e-05	0.000249496
ENSSSCT00000028839	ENSSSCG00000029627	13:207015098-207031879	9.46898	2.95764	1.67876	5e-05	0.000249496
ENSSSCT00000010680	ENSSSCG00000009741	14:23400579-23418419	12.1527	3.79728	1.67824	5e-05	0.000249496
ENSSSCT00000056362	ENSSSCG00000037999	2:7845341-7883945	2.71835	0.849545	1.67797	0.0035	0.0124046
ENSSSCT00000028007	ENSSSCG00000021038	13:179826140-179915149	24.3247	7.61501	1.6755	5e-05	0.000249496
ENSSSCT00000000703	ENSSSCG00000000649	5:61849260-61870248	3.87182	1.21236	1.67519	0.00045	0.00193826
ENSSSCT00000015040	ENSSSCG00000013766	2:65117178-65149764	6.72415	2.10566	1.67508	0.00565	0.018991
ENSSSCT00000033438	ENSSSCG00000030957	8:118251167-118507052	26.5681	8.33492	1.67246	5e-05	0.000249496
ENSSSCT00000028732	ENSSSCG00000023173	1:272988956-273021928	11.0387	3.4639	1.67209	5e-05	0.000249496
ENSSSCT00000004906	ENSSSCG00000004441	1:81996968-82063845	10.7619	3.388	1.66743	5e-05	0.000249496
ENSSSCT00000011430	ENSSSCG00000010445	14:100726472-100772386	5.39212	1.69834	1.66672	5e-05	0.000249496
ENSSSCT00000025125	ENSSSCG00000015712	15:23425007-23445876	26.8668	8.46946	1.66548	5e-05	0.000249496
ENSSSCT00000051594	ENSSSCG00000032652	12:39986365-39992685	5.647	1.78208	1.66392	5e-05	0.000249496
ENSSSCT00000013442	ENSSSCG00000012293	X:43215537-43230431	1.45144	0.459118	1.66054	0.00015	0.000701654
ENSSSCT00000059689	ENSSSCG00000038520	7:37062298-37074150	9.67693	3.06365	1.6593	5e-05	0.000249496
ENSSSCT00000037767	ENSSSCG00000040657	7:68470755-68577265	29.1914	9.24414	1.65893	5e-05	0.000249496
ENSSSCT00000056527	ENSSSCG00000003189	6:54718842-54749248	19.6961	6.23857	1.65862	5e-05	0.000249496
ENSSSCT00000007666	ENSSSCG00000007000	17:8466098-8579924	30.8753	9.8007	1.65549	5e-05	0.000249496
ENSSSCT00000050399	ENSSSCG00000031074	6:83581361-83585994	1.42542	0.452514	1.65535	0.0035	0.0124046
ENSSSCT00000011418	ENSSSCG00000010433	14:99147184-99296128	18.0784	5.73955	1.65526	0.00635	0.0210609
ENSSSCT00000032551	ENSSSCG00000029305	3:111646704-111683660	7.6778	2.44127	1.65306	0.01415	0.0427319
ENSSSCT00000041906	ENSSSCG00000034293	15:134618492-134622211	6.97785	2.21971	1.65241	5e-05	0.000249496
ENSSSCT00000009671	ENSSSCG00000008835	8:39703361-39709817	2.66386	0.847922	1.65152	5e-05	0.000249496
ENSSSCT00000061884	ENSSSCG00000001042	7:7481681-7538376	0.817938	0.260688	1.64967	0.0004	0.00173885
ENSSSCT00000060342	ENSSSCG00000016101	15:104781527-104894921	34.3484	10.9505	1.64925	0.0005	0.00213459
ENSSSCT00000028239	ENSSSCG00000026552	10:38834132-38889457	18.6842	5.95863	1.64877	5e-05	0.000249496
ENSSSCT00000023518	ENSSSCG00000024385	11:16829672-16970802	7.08789	2.26195	1.64779	5e-05	0.000249496
ENSSSCT00000014334	ENSSSCG00000013114	2:10799675-10814388	6.02175	1.92408	1.64601	5e-05	0.000249496
ENSSSCT00000037566	ENSSSCG00000010219	14:65408597-65598485	20.4682	6.54698	1.64449	5e-05	0.000249496
ENSSSCT00000053709	ENSSSCG00000038765	14:59367768-59385448	19.9285	6.37583	1.64414	5e-05	0.000249496
ENSSSCT00000054056	ENSSSCG00000025271	3:8044778-8061878	1.95929	0.627015	1.64376	0.00425	0.0147496
ENSSSCT00000033060	ENSSSCG00000007817	3:19518679-19577332	58.1254	18.6177	1.6425	5e-05	0.000249496
ENSSSCT00000037449	ENSSSCG00000029760	7:100180476-100197911	22.6866	7.2674	1.64233	0.00225	0.00835806
ENSSSCT00000057478	ENSSSCG00000017403	12:20407188-20574353	210.586	67.4726	1.64204	5e-05	0.000249496
ENSSSCT00000065929	ENSSSCG00000000108	5:9632918-9682473	6.04106	1.93748	1.64062	5e-05	0.000249496
ENSSSCT00000043288	ENSSSCG00000029380	2:79492280-79549953	6.70729	2.15155	1.64035	5e-05	0.000249496
ENSSSCT00000002815	ENSSSCG00000002535	AEMK02000452.1:916988-1098921	913.911	293.188	1.64022	5e-05	0.000249496
ENSSSCT00000042556	ENSSSCG00000037209	7:49833209-49837331	3.05553	0.980299	1.64013	5e-05	0.000249496
ENSSSCT00000063176	ENSSSCG00000036886	6:44520634-44537425	4.58291	1.47336	1.63715	5e-05	0.000249496
ENSSSCT00000063529	ENSSSCG00000025792	8:56220527-56357881	11.1182	3.57782	1.63577	0.00025	0.0011267
ENSSSCT00000039204	ENSSSCG00000016291	15:133060260-133311516	9.44446	3.04075	1.63504	0.0005	0.00213459
ENSSSCT00000009358	ENSSSCG00000008553	3:111991256-112020208	16.9157	5.44631	1.63501	5e-05	0.000249496
ENSSSCT00000029493	ENSSSCG00000029781	14:47902863-47905440	4.2189	1.36005	1.63321	0.0009	0.00364122
ENSSSCT00000016695	ENSSSCG00000015322	9:73684236-73689134	42.1068	13.6065	1.62976	5e-05	0.000249496
ENSSSCT00000032848	ENSSSCG00000017983	12:53341328-53376723	8.61825	2.78562	1.6294	0.0001	0.000480016
ENSSSCT00000038381	ENSSSCG00000011125	10:63367662-63390560	0.891884	0.288452	1.62852	0.0002	0.000916498
ENSSSCT00000038993	ENSSSCG00000011867	13:136619307-136813595	23.878	7.72425	1.62821	5e-05	0.000249496
ENSSSCT00000055186	ENSSSCG00000011628	13:73573925-73710844	27.1678	8.79343	1.6274	5e-05	0.000249496
ENSSSCT00000037052	ENSSSCG00000010433	14:99147184-99296128	42.805	13.858	1.62707	0.00275	0.0100016
ENSSSCT00000037158	ENSSSCG00000035939	17:62782773-62861864	4.72771	1.53122	1.62646	0.0034	0.0120846
ENSSSCT00000037638	ENSSSCG00000032164	4:90263600-90410102	18.9727	6.14773	1.6258	5e-05	0.000249496
ENSSSCT00000009593	ENSSSCG00000008768	8:27771336-28100520	4.12653	1.33716	1.62576	5e-05	0.000249496
ENSSSCT00000043629	ENSSSCG00000015570	9:126302339-126480546	42.4193	13.773	1.62288	0.00015	0.000701654
ENSSSCT00000057918	ENSSSCG00000027652	X:20091903-20163070	26.0738	8.5029	1.61657	5e-05	0.000249496
ENSSSCT00000043241	ENSSSCG00000034763	11:76650836-76654613	42.4573	13.8564	1.61546	5e-05	0.000249496
ENSSSCT00000034724	ENSSSCG00000028553	4:95980876-95989467	72.8396	23.7891	1.61442	5e-05	0.000249496
ENSSSCT00000036469	ENSSSCG00000003017	6:49330417-49348198	6.28885	2.05525	1.61349	5e-05	0.000249496
ENSSSCT00000015888	ENSSSCG00000014538	2:57899899-57924898	29.421	9.61872	1.61293	0.004	0.0139764
ENSSSCT00000016131	ENSSSCG00000014780	9:5783321-5789812	21.2728	6.95673	1.61253	5e-05	0.000249496
ENSSSCT00000047769	ENSSSCG00000009777	14:29477280-29543852	5.70236	1.86653	1.6112	5e-05	0.000249496
ENSSSCT00000011521	ENSSSCG00000010531	14:109484151-109569340	21.567	7.05967	1.61115	5e-05	0.000249496
ENSSSCT00000065547	ENSSSCG00000032554	1:238641669-238642785	29.2388	9.57102	1.61114	5e-05	0.000249496
ENSSSCT00000050676	ENSSSCG00000006074	4:37945596-38306772	19.9589	6.53478	1.61082	5e-05	0.000249496
ENSSSCT00000045366	ENSSSCG00000002836	6:33732002-33750098	11.1348	3.64823	1.60981	5e-05	0.000249496
ENSSSCT00000053441	ENSSSCG00000017983	12:53341328-53376723	5.88926	1.93098	1.60876	0.00375	0.0131944
ENSSSCT00000009547	ENSSSCG00000008727	8:5626494-5632643	1.87292	0.614341	1.60818	5e-05	0.000249496
ENSSSCT00000031589	ENSSSCG00000023441	9:66019468-66025919	3.6038	1.18377	1.60613	0.00015	0.000701654
ENSSSCT00000016277	ENSSSCG00000014921	9:20603732-20625139	12.5233	4.11454	1.60581	5e-05	0.000249496
ENSSSCT00000014091	ENSSSCG00000012889	2:4788446-4860548	12.9567	4.26029	1.60468	5e-05	0.000249496
ENSSSCT00000030680	ENSSSCG00000030182	6:49711722-49726996	4.80626	1.58065	1.6044	5e-05	0.000249496
ENSSSCT00000003137	ENSSSCG00000002836	6:33732002-33750098	25.7142	8.45721	1.60431	5e-05	0.000249496
ENSSSCT00000061939	ENSSSCG00000036403	18:13575469-13593551	8.51979	2.80221	1.60425	5e-05	0.000249496
ENSSSCT00000007407	ENSSSCG00000006761	4:106649306-106668587	2.41496	0.797204	1.59898	0.0041	0.0142857
ENSSSCT00000059598	ENSSSCG00000034814	6:77721823-77778577	8.10256	2.67842	1.597	0.00015	0.000701654
ENSSSCT00000009270	ENSSSCG00000008468	3:98259288-98268354	3.7525	1.24053	1.5969	5e-05	0.000249496
ENSSSCT00000056666	ENSSSCG00000026041	1:27257377-27600496	2.90911	0.961747	1.59685	5e-05	0.000249496
ENSSSCT00000036858	ENSSSCG00000013425	2:77607186-77644587	3.14168	1.03889	1.59649	0.0002	0.000916498
ENSSSCT00000009470	ENSSSCG00000029570	3:132306432-132362841	2.45926	0.813361	1.59626	0.0004	0.00173885
ENSSSCT00000058242	ENSSSCG00000011752	13:110586925-110931686	87.229	28.8728	1.5951	5e-05	0.000249496
ENSSSCT00000063069	ENSSSCG00000038500	4:14287251-14298100	26.5297	8.78142	1.59508	5e-05	0.000249496
ENSSSCT00000009978	ENSSSCG00000009111	8:104677582-104882972	9.34143	3.09337	1.59446	5e-05	0.000249496
ENSSSCT00000024194	ENSSSCG00000024064	11:4021852-4032164	11.0016	3.64472	1.59383	5e-05	0.000249496
ENSSSCT00000003600	ENSSSCG00000003241	6:58102158-58134942	4.06055	1.34665	1.5923	0.0001	0.000480016
ENSSSCT00000012990	ENSSSCG00000011876	13:137952519-138001674	14.0345	4.65562	1.59193	0.0004	0.00173885
ENSSSCT00000019257	ENSSSCG00000017693	12:38461806-38563539	15.1389	5.02717	1.59044	5e-05	0.000249496
ENSSSCT00000003475	ENSSSCG00000003134	6:53849667-53859187	6.50471	2.16281	1.58857	5e-05	0.000249496
ENSSSCT00000000976	ENSSSCG00000000892	5:87522524-87547855	122.359	40.6973	1.58811	5e-05	0.000249496
ENSSSCT00000034131	ENSSSCG00000031492	7:23209171-23228623	11.0037	3.66535	1.58597	5e-05	0.000249496
ENSSSCT00000026244	ENSSSCG00000022536	9:52237272-52272692	2.96772	0.98935	1.5848	0.00055	0.00232586
ENSSSCT00000039565	ENSSSCG00000008422	3:92094159-92228138	4.48707	1.49762	1.5831	5e-05	0.000249496
ENSSSCT00000026568	ENSSSCG00000023423	12:5203194-5208679	30.3151	10.1212	1.58265	5e-05	0.000249496
ENSSSCT00000065550	ENSSSCG00000016243	15:128345852-128763122	5.75744	1.92255	1.58241	5e-05	0.000249496
ENSSSCT00000054613	ENSSSCG00000009134	8:112235093-112331428	0.995662	0.332688	1.58149	0.00585	0.0195747
ENSSSCT00000025072	ENSSSCG00000027017	13:10757158-10791285	33.0125	11.032	1.58132	5e-05	0.000249496
ENSSSCT00000035407	ENSSSCG00000014632	9:3441453-3464235	5.22593	1.74648	1.58124	0.00065	0.00270761
ENSSSCT00000011654	ENSSSCG00000010655	14:126277874-126499830	3.22778	1.07882	1.58109	5e-05	0.000249496
ENSSSCT00000058108	ENSSSCG00000002841	6:36122034-36188003	30.9064	10.3305	1.58099	5e-05	0.000249496
ENSSSCT00000015615	ENSSSCG00000014292	2:135305748-135394185	60.4874	20.2267	1.58037	5e-05	0.000249496
ENSSSCT00000044009	ENSSSCG00000027057	2:7059461-7075171	4.78748	1.60304	1.57846	0.0082	0.0264384
ENSSSCT00000012042	ENSSSCG00000011000	10:33399330-33495583	109.744	36.8134	1.57584	5e-05	0.000249496
ENSSSCT00000001090	ENSSSCG00000000999	7:2845808-3057806	8.40161	2.81894	1.57551	0.00015	0.000701654
ENSSSCT00000022964	ENSSSCG00000030177	6:168049338-168061787	4.74604	1.59277	1.57519	5e-05	0.000249496
ENSSSCT00000018510	ENSSSCG00000016998	16:52765296-52781862	18.9339	6.35513	1.57498	0.00055	0.00232586
ENSSSCT00000044197	ENSSSCG00000001398	7:23631151-23649347	1.68115	0.564702	1.57388	0.00105	0.00418963
ENSSSCT00000058869	ENSSSCG00000038966	5:17553201-17571141	1.15755	0.389149	1.57268	0.00065	0.00270761
ENSSSCT00000037351	ENSSSCG00000028097	6:165671052-165762415	6.39003	2.14836	1.57259	0.01335	0.0406334
ENSSSCT00000039781	ENSSSCG00000007097	17:26760045-26801665	23.472	7.89972	1.57107	0.00125	0.0049013
ENSSSCT00000000975	ENSSSCG00000000891	5:87486712-87518357	52.7648	17.7891	1.56858	5e-05	0.000249496
ENSSSCT00000004890	ENSSSCG00000004425	1:78072304-78223968	5.39827	1.82139	1.56746	5e-05	0.000249496
ENSSSCT00000063849	ENSSSCG00000003682	6:98696615-98814747	20.2079	6.81969	1.56714	5e-05	0.000249496
ENSSSCT00000062448	ENSSSCG00000005935	4:2919587-3015328	11.638	3.94006	1.56255	5e-05	0.000249496
ENSSSCT00000013347	ENSSSCG00000012202	X:26456299-26557040	30.0205	10.167	1.56206	0.0021	0.00784942
ENSSSCT00000060131	ENSSSCG00000032861	5:14102010-14177584	5.80422	1.96592	1.5619	5e-05	0.000249496
ENSSSCT00000007188	ENSSSCG00000006561	4:95729504-95733821	39.7761	13.4743	1.5617	5e-05	0.000249496
ENSSSCT00000002190	ENSSSCG00000001958	7:64970329-65088147	25.4105	8.6095	1.56142	5e-05	0.000249496
ENSSSCT00000047835	ENSSSCG00000021620	2:7883987-7939005	6.54876	2.22024	1.5605	0.0007	0.00289682
ENSSSCT00000040296	ENSSSCG00000034386	14:31674653-31744978	26.3629	8.94874	1.55876	0.00265	0.00967884
ENSSSCT00000007769	ENSSSCG00000007097	17:26760045-26801665	6.42496	2.18202	1.55802	0.005	0.0170385
ENSSSCT00000059624	ENSSSCG00000017167	12:3356223-3432644	10.0796	3.42354	1.55788	5e-05	0.000249496
ENSSSCT00000038733	ENSSSCG00000005890	4:159189-180762	2.99585	1.01795	1.5573	0.0136	0.0412933
ENSSSCT00000047959	ENSSSCG00000028878	6:12369732-12404809	15.716	5.3563	1.55293	5e-05	0.000249496
ENSSSCT00000041431	ENSSSCG00000001539	7:31222486-31297939	4.2745	1.45864	1.55113	0.004	0.0139764
ENSSSCT00000026790	ENSSSCG00000026082	11:65230142-65299082	179.133	61.1432	1.55076	5e-05	0.000249496
ENSSSCT00000048927	ENSSSCG00000039731	2:102334819-102491856	75.0717	25.6306	1.5504	5e-05	0.000249496
ENSSSCT00000013138	ENSSSCG00000012007	13:179309385-179321259	42.9858	14.6986	1.54818	5e-05	0.000249496
ENSSSCT00000057383	ENSSSCG00000016237	15:126435578-126711694	2.8111	0.962075	1.54691	0.0003	0.00133448
ENSSSCT00000051378	ENSSSCG00000039314	4:98527906-98568965	51.2501	17.5409	1.54683	0.0005	0.00213459
ENSSSCT00000042452	ENSSSCG00000037241	10:933789-940311	4.9261	1.68635	1.54655	5e-05	0.000249496
ENSSSCT00000041014	ENSSSCG00000034216	17:62065515-62074520	6.91092	2.36625	1.54628	5e-05	0.000249496
ENSSSCT00000057615	ENSSSCG00000017920	12:52139533-52152589	6.4242	2.20174	1.54487	0.00015	0.000701654
ENSSSCT00000009678	ENSSSCG00000008841	8:40977603-41018506	20.2561	6.94466	1.54438	5e-05	0.000249496
ENSSSCT00000047341	ENSSSCG00000034072	5:80521814-80531021	785.735	269.791	1.5422	5e-05	0.000249496
ENSSSCT00000002184	ENSSSCG00000001952	7:64507742-64511304	57.1281	19.6452	1.54003	5e-05	0.000249496
ENSSSCT00000037452	ENSSSCG00000021038	13:179826140-179915149	13.391	4.6058	1.53974	0.00125	0.0049013
ENSSSCT00000024726	ENSSSCG00000022780	1:252652193-252691024	35.3566	12.2007	1.53502	5e-05	0.000249496
ENSSSCT00000004968	ENSSSCG00000004497	1:95625800-95727801	4.65281	1.60661	1.53408	5e-05	0.000249496
ENSSSCT00000064310	ENSSSCG00000000774	5:70183278-70227984	4.59925	1.59067	1.53176	0.00755	0.0245975
ENSSSCT00000032100	ENSSSCG00000030616	5:42263401-42299543	18.7331	6.48626	1.53013	0.0001	0.000480016
ENSSSCT00000014926	ENSSSCG00000013662	2:68958904-68970663	15.442	5.3512	1.52892	0.0015	0.00578074
ENSSSCT00000019379	ENSSSCG00000017806	12:47080366-47087405	12.0928	4.19245	1.52828	5e-05	0.000249496
ENSSSCT00000027018	ENSSSCG00000026784	2:76125919-76146733	7.30582	2.53299	1.52821	5e-05	0.000249496
ENSSSCT00000042080	ENSSSCG00000034347	3:8834273-8839415	11.185	3.88804	1.52445	5e-05	0.000249496
ENSSSCT00000037675	ENSSSCG00000033453	2:60305255-60309728	21.1712	7.36409	1.52353	5e-05	0.000249496
ENSSSCT00000048893	ENSSSCG00000023775	10:19027222-19046191	0.993012	0.345752	1.52207	0.0069	0.0226899
ENSSSCT00000046059	ENSSSCG00000008188	3:55564510-55687835	24.9159	8.67728	1.52175	5e-05	0.000249496
ENSSSCT00000063634	ENSSSCG00000015310	9:71895562-72054897	3.59754	1.25331	1.52126	0.01125	0.0349787
ENSSSCT00000004328	ENSSSCG00000003913	6:165406931-165458086	1.61464	0.563618	1.51842	5e-05	0.000249496
ENSSSCT00000009460	ENSSSCG00000008647	3:128903589-128917867	16.7326	5.84135	1.51829	5e-05	0.000249496
ENSSSCT00000056746	ENSSSCG00000038992	6:97201041-97240724	2.03226	0.709483	1.51824	0.00145	0.00560682
ENSSSCT00000062726	ENSSSCG00000036746	12:39783728-39795069	6.10689	2.13289	1.51763	5e-05	0.000249496
ENSSSCT00000015032	ENSSSCG00000013758	2:65307715-65335654	1.44558	0.505718	1.51524	5e-05	0.000249496
ENSSSCT00000034494	ENSSSCG00000005215	1:216848647-217002166	13.4658	4.71208	1.51486	5e-05	0.000249496
ENSSSCT00000060150	ENSSSCG00000005614	1:268010306-268066016	2.65591	0.930322	1.5134	0.00485	0.0165842
ENSSSCT00000016935	ENSSSCG00000015545	9:123748778-123762547	225.489	79.0081	1.51298	5e-05	0.000249496
ENSSSCT00000016021	ENSSSCG00000014670	9:4155972-4170345	34.1992	11.991	1.51201	5e-05	0.000249496
ENSSSCT00000043903	ENSSSCG00000016991	16:51458261-51463541	41.9043	14.6964	1.51163	5e-05	0.000249496
ENSSSCT00000000926	ENSSSCG00000000849	5:80512207-80520068	734.618	257.703	1.51129	5e-05	0.000249496
ENSSSCT00000031206	ENSSSCG00000030048	6:48071063-48079672	1.34236	0.471326	1.50998	5e-05	0.000249496
ENSSSCT00000016801	ENSSSCG00000015423	9:103329874-103359519	23.375	8.21132	1.50928	5e-05	0.000249496
ENSSSCT00000018689	ENSSSCG00000017165	12:3309140-3348531	8.62014	3.0334	1.50677	5e-05	0.000249496
ENSSSCT00000011898	ENSSSCG00000010876	10:17365635-17416637	20.082	7.07132	1.50585	5e-05	0.000249496
ENSSSCT00000018227	ENSSSCG00000016745	18:50705605-50715033	21.4752	7.56812	1.50466	5e-05	0.000249496
ENSSSCT00000041321	ENSSSCG00000027314	10:23275401-23357525	16.6141	5.85771	1.504	5e-05	0.000249496
ENSSSCT00000005755	ENSSSCG00000005222	1:217300958-217441927	26.6294	9.40341	1.50176	5e-05	0.000249496
ENSSSCT00000007422	ENSSSCG00000006776	4:107732896-107763596	15.4397	5.45339	1.50142	5e-05	0.000249496
ENSSSCT00000055764	ENSSSCG00000003673	6:96611860-96734752	51.611	18.2302	1.50135	5e-05	0.000249496
ENSSSCT00000015550	ENSSSCG00000014232	2:125591788-125607594	4.10034	1.44997	1.49972	0.0138	0.0418135
ENSSSCT00000026197	ENSSSCG00000024245	3:5075021-5117985	2.74794	0.972069	1.49922	0.002	0.00751471
ENSSSCT00000048653	ENSSSCG00000010509	14:107965450-108303890	60.3796	21.4336	1.49419	5e-05	0.000249496
ENSSSCT00000010801	ENSSSCG00000009853	14:34609070-35086541	47.1171	16.7411	1.49286	5e-05	0.000249496
ENSSSCT00000000090	ENSSSCG00000000084	5:8738879-8745368	174.59	62.0703	1.492	5e-05	0.000249496
ENSSSCT00000035152	ENSSSCG00000017920	12:52139533-52152589	75.2232	26.7832	1.48985	5e-05	0.000249496
ENSSSCT00000046385	ENSSSCG00000037732	5:42930439-42963959	3.49149	1.24358	1.48935	5e-05	0.000249496
ENSSSCT00000011522	ENSSSCG00000010532	14:109570534-109593396	2.84652	1.01702	1.48486	5e-05	0.000249496
ENSSSCT00000056771	ENSSSCG00000033879	14:48858101-49012754	5.3592	1.91497	1.48469	0.0005	0.00213459
ENSSSCT00000063847	ENSSSCG00000031870	18:55544885-55557019	1.90703	0.681697	1.48412	0.00065	0.00270761
ENSSSCT00000055424	ENSSSCG00000039314	4:98527906-98568965	143.699	51.4117	1.48288	5e-05	0.000249496
ENSSSCT00000013405	ENSSSCG00000012258	X:39726078-39737626	13.5927	4.8665	1.48187	0.0001	0.000480016
ENSSSCT00000013203	ENSSSCG00000012071	13:203203676-203376209	18.9165	6.77797	1.48072	0.0103	0.0323681
ENSSSCT00000059317	ENSSSCG00000010276	14:74120013-74205263	2.11396	0.75786	1.47994	5e-05	0.000249496
ENSSSCT00000037556	ENSSSCG00000004163	1:27872182-27927480	29.4744	10.5804	1.47807	0.00485	0.0165842
ENSSSCT00000050906	ENSSSCG00000016062	15:96313550-96324447	10.0198	3.59854	1.47738	5e-05	0.000249496
ENSSSCT00000017931	ENSSSCG00000016461	18:6843134-6870582	7.0112	2.51931	1.47663	0.0016	0.00613263
ENSSSCT00000066321	ENSSSCG00000035923	12:4809117-4814916	5.49323	1.97468	1.47604	5e-05	0.000249496
ENSSSCT00000032150	ENSSSCG00000024626	12:44616878-44636290	121.175	43.5635	1.4759	5e-05	0.000249496
ENSSSCT00000017723	ENSSSCG00000016275	15:132163462-132174219	160.314	57.6445	1.47565	5e-05	0.000249496
ENSSSCT00000060155	ENSSSCG00000013257	2:15826653-15916399	16.9078	6.08449	1.47448	0.0001	0.000480016
ENSSSCT00000058491	ENSSSCG00000033180	X:88536445-88712147	5.21138	1.87621	1.47385	5e-05	0.000249496
ENSSSCT00000017687	ENSSSCG00000016243	15:128345852-128763122	5.16559	1.86037	1.47334	0.00755	0.0245975
ENSSSCT00000029122	ENSSSCG00000027372	9:72963814-72999761	39.879	14.3683	1.47274	5e-05	0.000249496
ENSSSCT00000034217	ENSSSCG00000008496	3:103041220-103112030	44.8203	16.17	1.47083	5e-05	0.000249496
ENSSSCT00000044135	ENSSSCG00000038506	9:135025440-135078907	8.19106	2.95531	1.47074	0.00155	0.00595709
ENSSSCT00000019363	ENSSSCG00000017791	12:45823001-45888093	14.8417	5.36179	1.46887	5e-05	0.000249496
ENSSSCT00000063992	ENSSSCG00000008368	3:77842483-78032476	205.563	74.3069	1.46801	0.0005	0.00213459
ENSSSCT00000046863	ENSSSCG00000028195	15:32547058-32592851	2.51935	0.911978	1.46598	0.0027	0.00983799
ENSSSCT00000056432	ENSSSCG00000015435	9:106119910-106162792	13.8391	5.01326	1.46493	0.0011	0.00436717
ENSSSCT00000066426	ENSSSCG00000038026	6:99216162-99244959	45.827	16.6339	1.46207	5e-05	0.000249496
ENSSSCT00000036755	ENSSSCG00000039544	14:80473927-80481209	24.157	8.77434	1.46108	5e-05	0.000249496
ENSSSCT00000011491	ENSSSCG00000010502	14:107521683-107566267	12.3568	4.4898	1.46058	5e-05	0.000249496
ENSSSCT00000037848	ENSSSCG00000017983	12:53341328-53376723	15.1628	5.51424	1.4593	5e-05	0.000249496
ENSSSCT00000056954	ENSSSCG00000001509	7:29676855-29681110	18.0412	6.56204	1.45908	5e-05	0.000249496
ENSSSCT00000000669	ENSSSCG00000000623	5:60333081-60357900	1.03773	0.377747	1.45794	0.0006	0.002517
ENSSSCT00000018695	ENSSSCG00000023362	12:5009876-5120083	3.99568	1.45483	1.45759	0.0009	0.00364122
ENSSSCT00000038334	ENSSSCG00000029943	8:95949432-96199111	0.664137	0.241833	1.45747	0.00125	0.0049013
ENSSSCT00000059054	ENSSSCG00000008123	3:46701631-46714113	2.66481	0.970373	1.45742	0.0002	0.000916498
ENSSSCT00000043658	ENSSSCG00000037046	AEMK02000682.1:662300-677055	4.07002	1.48743	1.45222	5e-05	0.000249496
ENSSSCT00000008062	ENSSSCG00000007366	17:46256190-46287929	1.81119	0.662486	1.45097	0.003	0.0108115
ENSSSCT00000015975	ENSSSCG00000014624	9:3249994-3256735	2.48962	0.912565	1.44793	0.0012	0.00472315
ENSSSCT00000000515	ENSSSCG00000000477	5:30645631-30696486	7.60241	2.78801	1.44722	0.0006	0.002517
ENSSSCT00000036834	ENSSSCG00000031724	4:1450946-1455108	0.800789	0.293789	1.44664	0.0012	0.00472315
ENSSSCT00000023947	ENSSSCG00000028602	10:68547318-68566006	20.2577	7.43478	1.44611	5e-05	0.000249496
ENSSSCT00000047194	ENSSSCG00000010467	14:103530635-103641746	8.81755	3.24088	1.44399	0.0115	0.0356626
ENSSSCT00000050189	ENSSSCG00000012479	X:82036204-82151453	0.871714	0.320457	1.44373	0.00015	0.000701654
ENSSSCT00000054692	ENSSSCG00000014820	9:7366521-7619926	10.584	3.89346	1.44277	0.0017	0.00647748
ENSSSCT00000005804	ENSSSCG00000005269	1:227811236-227998593	9.77044	3.59576	1.44213	5e-05	0.000249496
ENSSSCT00000007292	ENSSSCG00000038374	4:98794884-98814553	0.692461	0.254863	1.44201	0.00395	0.0138247
ENSSSCT00000045855	ENSSSCG00000035058	15:130079131-130332716	4.5687	1.6818	1.44178	0.0049	0.0167361
ENSSSCT00000055323	ENSSSCG00000033879	14:48858101-49012754	4.96963	1.83139	1.4402	5e-05	0.000249496
ENSSSCT00000016177	ENSSSCG00000014825	9:7833445-7849774	0.939552	0.346428	1.43942	0.00915	0.0291327
ENSSSCT00000024775	ENSSSCG00000011013	10:39864727-40024134	11.2569	4.15225	1.43884	0.0128	0.0391641
ENSSSCT00000042674	ENSSSCG00000014232	2:125591788-125607594	6.75649	2.49334	1.4382	5e-05	0.000249496
ENSSSCT00000048249	ENSSSCG00000015435	9:106119910-106162792	23.3057	8.6102	1.43657	0.00045	0.00193826
ENSSSCT00000024326	ENSSSCG00000021744	4:16137192-16158255	16.617	6.14003	1.43635	5e-05	0.000249496
ENSSSCT00000059534	ENSSSCG00000016956	16:44972725-45561352	8.94781	3.30717	1.43594	5e-05	0.000249496
ENSSSCT00000008037	ENSSSCG00000007345	17:41507755-41606905	3.69806	1.36739	1.43534	0.00785	0.025452
ENSSSCT00000007765	ENSSSCG00000007093	17:26595348-26620444	3.70678	1.37108	1.43486	0.0002	0.000916498
ENSSSCT00000018581	ENSSSCG00000017066	16:68279184-68350260	13.7107	5.07274	1.43447	5e-05	0.000249496
ENSSSCT00000041281	ENSSSCG00000006625	4:97902370-97908676	1.28348	0.4749	1.43437	0.01665	0.0491266
ENSSSCT00000063143	ENSSSCG00000009097	8:102387827-102421352	23.1153	8.55491	1.43402	5e-05	0.000249496
ENSSSCT00000039641	ENSSSCG00000037449	4:110176299-110198663	9.31138	3.44803	1.43322	5e-05	0.000249496
ENSSSCT00000011440	ENSSSCG00000010454	14:101123408-101267659	55.9794	20.7511	1.43171	0.0002	0.000916498
ENSSSCT00000044490	ENSSSCG00000001009	7:1840950-1955951	13.9983	5.19638	1.42967	5e-05	0.000249496
ENSSSCT00000004784	ENSSSCG00000004328	1:57661473-57826188	23.0806	8.58513	1.42677	5e-05	0.000249496
ENSSSCT00000031433	ENSSSCG00000006733	4:103613522-103677380	1.92284	0.715646	1.42592	0.00775	0.0251624
ENSSSCT00000032168	ENSSSCG00000017957	12:52780229-53180913	199.572	74.3528	1.42445	0.0001	0.000480016
ENSSSCT00000016713	ENSSSCG00000015340	9:77318340-77336290	9.22656	3.44041	1.42321	5e-05	0.000249496
ENSSSCT00000029794	ENSSSCG00000008602	3:118152586-118170279	47.6326	17.7698	1.42252	5e-05	0.000249496
ENSSSCT00000056695	ENSSSCG00000036724	9:39623883-39660648	75.0157	27.9863	1.42247	5e-05	0.000249496
ENSSSCT00000001617	ENSSSCG00000001457	7:24939675-25037892	22.0184	8.22468	1.42068	5e-05	0.000249496
ENSSSCT00000016835	ENSSSCG00000015453	9:109252010-109280324	233.158	87.2161	1.41864	5e-05	0.000249496
ENSSSCT00000063456	ENSSSCG00000029380	2:79492280-79549953	3.50821	1.31255	1.41836	0.00365	0.0128822
ENSSSCT00000028240	ENSSSCG00000000778	5:70394575-70659819	26.7034	10.0091	1.41571	5e-05	0.000249496
ENSSSCT00000004165	ENSSSCG00000003763	6:134100933-134680050	20.2471	7.59114	1.41533	0.001	0.00400788
ENSSSCT00000033376	ENSSSCG00000016991	16:51458261-51463541	51.9414	19.4785	1.415	0.0003	0.00133448
ENSSSCT00000012605	ENSSSCG00000011518	13:54073725-54180746	7.72839	2.89924	1.41449	5e-05	0.000249496
ENSSSCT00000004798	ENSSSCG00000004342	1:64021092-64062137	8.69361	3.2643	1.41318	5e-05	0.000249496
ENSSSCT00000054271	ENSSSCG00000013312	2:27580128-27686872	57.3488	21.546	1.41235	5e-05	0.000249496
ENSSSCT00000026840	ENSSSCG00000024096	4:47026054-47075138	4.50921	1.69433	1.41216	0.0073	0.0238658
ENSSSCT00000017130	ENSSSCG00000015730	15:29704500-29735053	56.7104	21.3386	1.41015	5e-05	0.000249496
ENSSSCT00000005761	ENSSSCG00000005227	1:218994150-219038510	7.7123	2.90778	1.40725	5e-05	0.000249496
ENSSSCT00000031141	ENSSSCG00000029002	15:120336442-120411641	19.9975	7.54532	1.40617	0.01055	0.0330607
ENSSSCT00000060185	ENSSSCG00000009152	8:114053660-114146000	5.09922	1.92408	1.40611	0.01545	0.0460725
ENSSSCT00000066286	ENSSSCG00000003897	6:164875650-164884337	2.25764	0.85205	1.4058	0.00055	0.00232586
ENSSSCT00000056801	ENSSSCG00000032585	6:58166100-58231806	5.69029	2.14872	1.40503	0.00075	0.00308431
ENSSSCT00000008167	ENSSSCG00000007463	17:51153154-51200273	1.78948	0.675754	1.40497	5e-05	0.000249496
ENSSSCT00000009839	ENSSSCG00000008981	8:71940499-72089043	59.4321	22.445	1.40485	5e-05	0.000249496
ENSSSCT00000058049	ENSSSCG00000004163	1:27872182-27927480	32.1893	12.1566	1.40484	5e-05	0.000249496
ENSSSCT00000045505	ENSSSCG00000028902	4:77593838-77649550	25.5033	9.63244	1.40471	0.0005	0.00213459
ENSSSCT00000059106	ENSSSCG00000032437	2:5776541-5800832	31.8075	12.021	1.40381	0.00015	0.000701654
ENSSSCT00000045829	ENSSSCG00000038132	14:56545188-56552697	25.7905	9.74943	1.40345	0.0001	0.000480016
ENSSSCT00000046392	ENSSSCG00000030420	6:13011887-13160379	41.9217	15.8607	1.40225	0.00025	0.0011267
ENSSSCT00000035958	ENSSSCG00000012743	X:122394050-122535992	6.73275	2.54851	1.40154	5e-05	0.000249496
ENSSSCT00000011098	ENSSSCG00000038308	14:51452363-51503022	62.3119	23.6085	1.4002	0.0024	0.0088583
ENSSSCT00000042019	ENSSSCG00000039885	6:88419386-88452588	14.7782	5.59953	1.40009	0.00015	0.000701654
ENSSSCT00000064189	ENSSSCG00000005935	4:2919587-3015328	6.64494	2.51945	1.39914	0.00385	0.013509
ENSSSCT00000053981	ENSSSCG00000033920	6:915273-983198	1.07326	0.406986	1.39895	0.00515	0.0174955
ENSSSCT00000012670	ENSSSCG00000011578	13:67921696-67983788	6.26396	2.37537	1.39892	5e-05	0.000249496
ENSSSCT00000007936	ENSSSCG00000007253	17:36332800-36426437	13.4709	5.10958	1.39857	5e-05	0.000249496
ENSSSCT00000054192	ENSSSCG00000035230	6:915273-983198	2.34988	0.891415	1.39842	5e-05	0.000249496
ENSSSCT00000003712	ENSSSCG00000003343	6:63706115-63727588	6.83267	2.59333	1.39765	5e-05	0.000249496
ENSSSCT00000024377	ENSSSCG00000027294	13:74705093-74721128	73.9292	28.1089	1.39512	5e-05	0.000249496
ENSSSCT00000035772	ENSSSCG00000014565	2:123429-161421	49.4466	18.8341	1.39252	0.00075	0.00308431
ENSSSCT00000046803	ENSSSCG00000005777	6:127954765-127991170	4.93179	1.87938	1.39185	0.0023	0.00852579
ENSSSCT00000014849	ENSSSCG00000013595	2:71004418-71047932	132.93	50.6718	1.39142	5e-05	0.000249496
ENSSSCT00000062887	ENSSSCG00000031442	2:13277664-13285642	1.29663	0.494342	1.39119	0.00695	0.0228416
ENSSSCT00000011531	ENSSSCG00000010540	14:110827899-110895002	8.15214	3.11104	1.38978	5e-05	0.000249496
ENSSSCT00000039124	ENSSSCG00000032340	3:23796791-23833419	14.7097	5.61532	1.38933	5e-05	0.000249496
ENSSSCT00000010548	ENSSSCG00000009622	14:6520961-6529790	12.8855	4.92357	1.38797	5e-05	0.000249496
ENSSSCT00000037525	ENSSSCG00000005449	1:250418138-250583281	20.3968	7.79985	1.38682	5e-05	0.000249496
ENSSSCT00000000252	ENSSSCG00000000233	5:17314275-17350723	20.1229	7.69827	1.38623	5e-05	0.000249496
ENSSSCT00000004573	ENSSSCG00000004138	1:22241306-22436439	3.15028	1.20531	1.38608	0.0009	0.00364122
ENSSSCT00000013068	ENSSSCG00000011942	13:151428727-151488638	37.7024	14.4285	1.38573	5e-05	0.000249496
ENSSSCT00000065938	ENSSSCG00000015660	9:67672646-67707442	4.41412	1.69088	1.38435	0.0028	0.0101622
ENSSSCT00000014604	ENSSSCG00000013369	2:40961464-40965463	31.0026	11.8964	1.38187	0.0005	0.00213459
ENSSSCT00000064972	ENSSSCG00000038888	6:93833759-93834916	3.87914	1.49051	1.37993	0.0017	0.00647748
ENSSSCT00000066360	ENSSSCG00000001549	7:31441759-31585293	20.638	7.9309	1.37975	0.0006	0.002517
ENSSSCT00000053339	ENSSSCG00000027709	13:137952519-138001674	5.42745	2.08586	1.37963	0.00035	0.00153813
ENSSSCT00000027675	ENSSSCG00000010467	14:103530635-103641746	4.54774	1.75074	1.37718	0.0151	0.0451572
ENSSSCT00000012701	ENSSSCG00000011604	13:70417325-70428922	18.06	6.95422	1.37684	5e-05	0.000249496
ENSSSCT00000011264	ENSSSCG00000010292	14:75825114-75992568	31.7477	12.2358	1.37555	5e-05	0.000249496
ENSSSCT00000040755	ENSSSCG00000035454	10:33317102-33381282	67.2106	25.9388	1.37357	5e-05	0.000249496
ENSSSCT00000058955	ENSSSCG00000035895	7:98574197-98616474	2.5175	0.971708	1.37339	0.0014	0.0054309
ENSSSCT00000001756	ENSSSCG00000001577	7:32839145-32914495	2.66034	1.02711	1.37302	5e-05	0.000249496
ENSSSCT00000054377	ENSSSCG00000014924	9:21726569-21781238	39.9978	15.4434	1.37293	5e-05	0.000249496
ENSSSCT00000027305	ENSSSCG00000025588	2:25421593-25422907	3.44845	1.33176	1.37262	0.0003	0.00133448
ENSSSCT00000033248	ENSSSCG00000013888	2:59888430-59928248	2.51064	0.969665	1.3725	0.00975	0.030834
ENSSSCT00000037105	ENSSSCG00000021738	6:96770224-96847128	9.25544	3.57513	1.37231	5e-05	0.000249496
ENSSSCT00000049845	ENSSSCG00000037263	6:36342805-36365773	8.08275	3.12566	1.37069	0.003	0.0108115
ENSSSCT00000062609	ENSSSCG00000004731	1:129144343-129215221	4.35475	1.68422	1.37051	0.00655	0.0216567
ENSSSCT00000029522	ENSSSCG00000024672	2:76680218-76690841	6.90246	2.67073	1.36988	5e-05	0.000249496
ENSSSCT00000035449	ENSSSCG00000032284	7:37074482-37095027	16.083	6.22471	1.36945	5e-05	0.000249496
ENSSSCT00000026182	ENSSSCG00000029352	13:96986285-97002467	72.5641	28.1382	1.36672	5e-05	0.000249496
ENSSSCT00000033351	ENSSSCG00000032622	14:6639460-6803650	193.328	74.9897	1.36629	5e-05	0.000249496
ENSSSCT00000033062	ENSSSCG00000001041	7:7444788-7456716	17.856	6.9324	1.36499	5e-05	0.000249496
ENSSSCT00000059165	ENSSSCG00000002020	7:75621341-75629447	12.5067	4.85954	1.36381	5e-05	0.000249496
ENSSSCT00000007124	ENSSSCG00000006504	4:94097892-94116659	17.9183	6.96551	1.36313	5e-05	0.000249496
ENSSSCT00000037850	ENSSSCG00000034207	17:51722425-51724298	126.753	49.2854	1.36279	5e-05	0.000249496
ENSSSCT00000025121	ENSSSCG00000022714	17:46673560-46686129	31.0623	12.0858	1.36186	5e-05	0.000249496
ENSSSCT00000029351	ENSSSCG00000007355	17:43710289-43799696	61.4075	23.8947	1.36172	5e-05	0.000249496
ENSSSCT00000010816	ENSSSCG00000009868	14:38082009-38204754	3.61869	1.40817	1.36165	5e-05	0.000249496
ENSSSCT00000015019	ENSSSCG00000013745	2:66105361-66118889	7.09863	2.76318	1.36121	5e-05	0.000249496
ENSSSCT00000010426	ENSSSCG00000009509	11:67004362-67060550	40.3541	15.7188	1.36022	5e-05	0.000249496
ENSSSCT00000057087	ENSSSCG00000010433	14:99147184-99296128	11.6302	4.53048	1.36014	0.00015	0.000701654
ENSSSCT00000027004	ENSSSCG00000036702	7:92550703-92644567	33.5275	13.0728	1.35878	5e-05	0.000249496
ENSSSCT00000053391	ENSSSCG00000004139	1:22662014-22801909	20.3411	7.93949	1.35728	0.00035	0.00153813
ENSSSCT00000030022	ENSSSCG00000024439	16:25670861-25686551	1.21438	0.474295	1.35636	0.0011	0.00436717
ENSSSCT00000017906	ENSSSCG00000016444	18:6342708-6348958	1.23124	0.481422	1.35473	0.0077	0.0250239
ENSSSCT00000050025	ENSSSCG00000037267	7:89136984-89168200	33.4109	13.072	1.35384	5e-05	0.000249496
ENSSSCT00000037574	ENSSSCG00000035101	11:45369574-45388299	0.755995	0.295944	1.35305	0.0026	0.00951392
ENSSSCT00000009340	ENSSSCG00000008536	3:110316872-110365092	27.0633	10.6088	1.35108	5e-05	0.000249496
ENSSSCT00000060641	ENSSSCG00000022073	13:82064509-82195287	11.0895	4.3475	1.35094	5e-05	0.000249496
ENSSSCT00000014665	ENSSSCG00000013421	2:77538966-77563134	28.5267	11.1881	1.35035	5e-05	0.000249496
ENSSSCT00000038539	ENSSSCG00000039327	8:120646372-120701381	2.4262	0.952015	1.34964	0.0008	0.00327148
ENSSSCT00000023702	ENSSSCG00000030643	3:112631901-112671085	104.348	40.9541	1.34933	5e-05	0.000249496
ENSSSCT00000026951	ENSSSCG00000027266	5:5075433-5092631	0.813341	0.319222	1.3493	0.0033	0.0117699
ENSSSCT00000035523	ENSSSCG00000012202	X:26456299-26557040	31.2321	12.2716	1.34771	5e-05	0.000249496
ENSSSCT00000028024	ENSSSCG00000021206	13:127933595-128075570	41.9143	16.4701	1.3476	5e-05	0.000249496
ENSSSCT00000006646	ENSSSCG00000027480	4:34429922-34436006	4.38913	1.72478	1.34752	0.0051	0.0173434
ENSSSCT00000058795	ENSSSCG00000038534	12:48171858-48416701	21.2602	8.35574	1.34731	5e-05	0.000249496
ENSSSCT00000063076	ENSSSCG00000004294	1:54563091-54598412	29.3439	11.5367	1.34682	5e-05	0.000249496
ENSSSCT00000037928	ENSSSCG00000025028	X:101399373-101440034	18.0788	7.1094	1.3465	5e-05	0.000249496
ENSSSCT00000001195	ENSSSCG00000001099	7:19873778-19955840	5.81109	2.28887	1.34417	5e-05	0.000249496
ENSSSCT00000014676	ENSSSCG00000013432	2:77204016-77211864	29.5969	11.6735	1.34221	5e-05	0.000249496
ENSSSCT00000011177	ENSSSCG00000010211	14:63175652-63299917	6.47357	2.5549	1.3413	0.002	0.00751471
ENSSSCT00000042121	ENSSSCG00000018057	12:23688308-23723480	8.49383	3.35232	1.34125	5e-05	0.000249496
ENSSSCT00000050005	ENSSSCG00000038366	13:93308002-93310707	13.256	5.23693	1.33985	5e-05	0.000249496
ENSSSCT00000004070	ENSSSCG00000003673	6:96611860-96734752	12.3647	4.8859	1.33953	5e-05	0.000249496
ENSSSCT00000047355	ENSSSCG00000034039	AEMK02000258.1:341442-380519	24.972	9.87018	1.33916	0.00035	0.00153813
ENSSSCT00000017880	ENSSSCG00000016420	18:2885493-2898914	313.281	124.081	1.33618	5e-05	0.000249496
ENSSSCT00000028575	ENSSSCG00000011036	10:43946984-44016077	15.3669	6.09241	1.33474	5e-05	0.000249496
ENSSSCT00000002532	ENSSSCG00000002274	7:88607554-88609464	0.731216	0.290018	1.33416	0.01535	0.0458145
ENSSSCT00000012339	ENSSSCG00000011271	13:24700624-24713886	1.91951	0.761443	1.33393	0.0011	0.00436717
ENSSSCT00000028813	ENSSSCG00000016998	16:52765296-52781862	98.6391	39.1287	1.33393	5e-05	0.000249496
ENSSSCT00000057781	ENSSSCG00000013312	2:27580128-27686872	17.9234	7.11158	1.3336	0.01315	0.0400932
ENSSSCT00000014482	ENSSSCG00000013258	2:15916416-15928721	4.79863	1.90551	1.33244	5e-05	0.000249496
ENSSSCT00000017477	ENSSSCG00000016052	15:95015283-95102219	8.26307	3.28307	1.33164	5e-05	0.000249496
ENSSSCT00000038456	ENSSSCG00000031847	18:20034315-20069198	8.76699	3.48694	1.33012	5e-05	0.000249496
ENSSSCT00000006417	ENSSSCG00000005838	AEMK02000682.1:928535-939340	16.2859	6.47973	1.32962	5e-05	0.000249496
ENSSSCT00000028688	ENSSSCG00000026931	6:48698848-48702400	13.2912	5.29113	1.32882	5e-05	0.000249496
ENSSSCT00000014261	ENSSSCG00000013048	2:8226058-8239507	1.41453	0.5635	1.32784	0.00015	0.000701654
ENSSSCT00000007369	ENSSSCG00000006727	4:102841460-102878564	19.0192	7.58284	1.32664	5e-05	0.000249496
ENSSSCT00000019507	ENSSSCG00000017924	12:52177242-52229370	8.91272	3.55794	1.32482	5e-05	0.000249496
ENSSSCT00000055477	ENSSSCG00000040931	17:62186111-62200087	9.93842	3.96955	1.32404	5e-05	0.000249496
ENSSSCT00000000849	ENSSSCG00000000784	5:71800336-71944105	4.63953	1.85549	1.32218	5e-05	0.000249496
ENSSSCT00000027762	ENSSSCG00000026038	6:28615691-28617314	9.7338	3.89378	1.32183	5e-05	0.000249496
ENSSSCT00000006948	ENSSSCG00000006340	4:87960062-87993973	59.3915	23.769	1.32118	5e-05	0.000249496
ENSSSCT00000039538	ENSSSCG00000039538	5:8748172-8762002	4.7034	1.88249	1.32106	0.01205	0.0371492
ENSSSCT00000000551	ENSSSCG00000000512	5:35827439-35912593	18.2237	7.29709	1.32042	5e-05	0.000249496
ENSSSCT00000011305	ENSSSCG00000010327	14:80410146-80471697	5.4843	2.19853	1.31877	0.00015	0.000701654
ENSSSCT00000043918	ENSSSCG00000031871	14:7565611-7604471	10.019	4.01652	1.31872	5e-05	0.000249496
ENSSSCT00000015020	ENSSSCG00000013746	2:66097913-66102102	456.604	183.082	1.31845	5e-05	0.000249496
ENSSSCT00000013837	ENSSSCG00000012656	X:106616941-106661594	1.86641	0.748567	1.31806	5e-05	0.000249496
ENSSSCT00000047853	ENSSSCG00000039182	2:18271074-18448219	11.3181	4.55108	1.31435	0.0145	0.0436159
ENSSSCT00000044670	ENSSSCG00000032092	12:14507845-14601538	191.931	77.2411	1.31315	5e-05	0.000249496
ENSSSCT00000017968	ENSSSCG00000016504	18:9717225-9886737	1.6638	0.66963	1.31305	0.00125	0.0049013
ENSSSCT00000054535	ENSSSCG00000014578	9:268108-360067	13.2215	5.32384	1.31234	0.0011	0.00436717
ENSSSCT00000006617	ENSSSCG00000006029	4:28203730-28320285	14.8397	5.97593	1.31222	5e-05	0.000249496
ENSSSCT00000016928	ENSSSCG00000015539	9:122529726-122610152	7.12584	2.86963	1.3122	5e-05	0.000249496
ENSSSCT00000013079	ENSSSCG00000011953	13:157422017-157460212	19.3857	7.81363	1.31093	5e-05	0.000249496
ENSSSCT00000040688	ENSSSCG00000005288	1:232344330-232507057	3.19471	1.28768	1.31091	5e-05	0.000249496
ENSSSCT00000007481	ENSSSCG00000006830	4:110647799-110790109	88.3649	35.6259	1.31055	5e-05	0.000249496
ENSSSCT00000022310	ENSSSCG00000027526	AEMK02000682.1:763016-770641	1.2432	0.501257	1.31043	0.0041	0.0142857
ENSSSCT00000002729	ENSSSCG00000002458	7:114574138-114575889	11.965	4.82875	1.3091	5e-05	0.000249496
ENSSSCT00000042828	ENSSSCG00000026590	4:580755-585050	2.46546	0.995345	1.30859	0.0013	0.0050794
ENSSSCT00000063263	ENSSSCG00000024777	15:138381634-138657270	8.62586	3.48693	1.30671	5e-05	0.000249496
ENSSSCT00000015187	ENSSSCG00000013901	2:59629765-59699333	26.0938	10.5568	1.30554	0.0029	0.0104874
ENSSSCT00000046420	ENSSSCG00000008368	3:77842483-78032476	633.647	256.443	1.30504	5e-05	0.000249496
ENSSSCT00000006192	ENSSSCG00000005631	1:268408128-268465802	7.81988	3.16724	1.30392	5e-05	0.000249496
ENSSSCT00000045370	ENSSSCG00000012007	13:179309385-179321259	5.06235	2.05222	1.30262	0.01215	0.03741
ENSSSCT00000050707	ENSSSCG00000023408	1:183915338-184140120	3.42947	1.39088	1.30198	5e-05	0.000249496
ENSSSCT00000024951	ENSSSCG00000022787	10:24859390-24867146	17.277	7.0099	1.30138	5e-05	0.000249496
ENSSSCT00000037468	ENSSSCG00000003809	6:147321175-147722429	112.731	45.7419	1.3013	5e-05	0.000249496
ENSSSCT00000030720	ENSSSCG00000030420	6:13011887-13160379	46.7412	18.9774	1.30041	5e-05	0.000249496
ENSSSCT00000001094	ENSSSCG00000001002	7:2294775-2417083	18.1982	7.38899	1.30035	0.00035	0.00153813
ENSSSCT00000052827	ENSSSCG00000036688	2:79670433-79690792	9.53527	3.87566	1.29883	5e-05	0.000249496
ENSSSCT00000023919	ENSSSCG00000020678	6:1421994-1472811	4.8478	1.97089	1.29848	5e-05	0.000249496
ENSSSCT00000005895	ENSSSCG00000005355	1:238516041-238541542	4.93941	2.00839	1.2983	0.00345	0.0122447
ENSSSCT00000053376	ENSSSCG00000031991	10:679308-687349	30.3594	12.3472	1.29796	5e-05	0.000249496
ENSSSCT00000057079	ENSSSCG00000039336	12:11922571-11966747	36.5445	14.8767	1.2966	5e-05	0.000249496
ENSSSCT00000045243	ENSSSCG00000009881	14:38827672-38860820	67.2473	27.3762	1.29655	5e-05	0.000249496
ENSSSCT00000033899	ENSSSCG00000001219	AEMK02000264.1:139242-157845	18.7279	7.62418	1.29654	5e-05	0.000249496
ENSSSCT00000040437	ENSSSCG00000036620	6:167322083-167347694	3.25051	1.32527	1.29438	0.00115	0.00454446
ENSSSCT00000055508	ENSSSCG00000016956	16:44972725-45561352	3.14441	1.28299	1.29328	0.00355	0.0125664
ENSSSCT00000000949	ENSSSCG00000000869	5:82790902-82913162	13.8529	5.65298	1.2931	5e-05	0.000249496
ENSSSCT00000011593	ENSSSCG00000010599	14:114304556-114385703	13.5085	5.51294	1.29297	5e-05	0.000249496
ENSSSCT00000031268	ENSSSCG00000025134	15:91724289-91798153	2.56396	1.04656	1.29272	5e-05	0.000249496
ENSSSCT00000001727	ENSSSCG00000001549	7:31441759-31585293	23.7691	9.70799	1.29184	0.0121	0.0372763
ENSSSCT00000008946	ENSSSCG00000008169	3:53149066-53295442	9.50727	3.88327	1.29176	0.0005	0.00213459
ENSSSCT00000039074	ENSSSCG00000034239	1:243106985-243118344	11.8061	4.82259	1.29165	5e-05	0.000249496
ENSSSCT00000037948	ENSSSCG00000038178	AEMK02000697.1:4319-116874	5.2963	2.16434	1.29106	5e-05	0.000249496
ENSSSCT00000039959	ENSSSCG00000038440	2:60348692-60356189	3.03254	1.23949	1.29078	0.0016	0.00613263
ENSSSCT00000049032	ENSSSCG00000024257	1:224960876-225110645	6.69353	2.73674	1.29031	0.0002	0.000916498
ENSSSCT00000040392	ENSSSCG00000024970	4:92964940-92979103	2.94551	1.20502	1.28946	0.00055	0.00232586
ENSSSCT00000007423	ENSSSCG00000006777	4:107732896-107763596	46.6712	19.1028	1.28875	5e-05	0.000249496
ENSSSCT00000026878	ENSSSCG00000025796	12:40035528-40052597	4.50699	1.8455	1.28815	0.0002	0.000916498
ENSSSCT00000030229	ENSSSCG00000023556	6:48102455-48124845	17.8385	7.30464	1.28811	5e-05	0.000249496
ENSSSCT00000043034	ENSSSCG00000011946	13:153794991-153998238	18.7048	7.68093	1.28405	5e-05	0.000249496
ENSSSCT00000008295	ENSSSCG00000007563	3:1905655-1918227	1.35011	0.554458	1.28393	0.01005	0.0316813
ENSSSCT00000030186	ENSSSCG00000027119	6:159511861-159528981	18.3423	7.53437	1.28361	5e-05	0.000249496
ENSSSCT00000056312	ENSSSCG00000035493	11:2310267-2456664	6.32453	2.59904	1.28298	5e-05	0.000249496
ENSSSCT00000064894	ENSSSCG00000008986	8:72543636-72679166	8.11676	3.33769	1.28206	0.0001	0.000480016
ENSSSCT00000039180	ENSSSCG00000029352	13:96986285-97002467	53.1686	21.8645	1.28199	5e-05	0.000249496
ENSSSCT00000023883	ENSSSCG00000030415	2:5907251-5946734	19.7411	8.11904	1.28182	5e-05	0.000249496
ENSSSCT00000009509	ENSSSCG00000008691	8:1531842-1554683	3.61994	1.49015	1.2805	0.00135	0.00525545
ENSSSCT00000048273	ENSSSCG00000028025	2:8931516-8937611	5.40891	2.22716	1.28014	0.0002	0.000916498
ENSSSCT00000011827	ENSSSCG00000010811	10:5754174-5815095	42.3884	17.4571	1.27986	5e-05	0.000249496
ENSSSCT00000061115	ENSSSCG00000004535	1:104715776-105079919	5.50317	2.26682	1.27959	0.00475	0.0162844
ENSSSCT00000028182	ENSSSCG00000026959	9:36554669-36620511	3.97462	1.63742	1.27939	0.0072	0.0235716
ENSSSCT00000018866	ENSSSCG00000017330	12:18142321-18184103	1.81671	0.749092	1.27812	0.0045	0.0155152
ENSSSCT00000049308	ENSSSCG00000005255	1:223560267-223653368	7.85085	3.24486	1.27469	0.00275	0.0100016
ENSSSCT00000009719	ENSSSCG00000008878	8:47606563-47838512	24.7438	10.2285	1.27447	0.00925	0.0294199
ENSSSCT00000058504	ENSSSCG00000003673	6:96611860-96734752	34.0005	14.0836	1.27154	5e-05	0.000249496
ENSSSCT00000040681	ENSSSCG00000026626	6:64254907-64317683	6.64969	2.75555	1.27095	0.0005	0.00213459
ENSSSCT00000045768	ENSSSCG00000033356	3:7407929-7572389	9.62664	3.99174	1.27001	0.00055	0.00232586
ENSSSCT00000054007	ENSSSCG00000025606	9:36620586-36759552	12.9832	5.38615	1.26932	5e-05	0.000249496
ENSSSCT00000042372	ENSSSCG00000017472	12:21962638-21980945	42.7569	17.7509	1.26827	5e-05	0.000249496
ENSSSCT00000013987	ENSSSCG00000012795	X:124718563-124724770	3.98146	1.653	1.26821	5e-05	0.000249496
ENSSSCT00000052795	ENSSSCG00000035693	2:77694252-77730741	6.70407	2.78903	1.26527	5e-05	0.000249496
ENSSSCT00000061262	ENSSSCG00000032705	3:4900569-5048300	3.30874	1.37691	1.26485	5e-05	0.000249496
ENSSSCT00000048744	ENSSSCG00000017420	12:20726022-20766478	10.0685	4.19074	1.26457	0.00015	0.000701654
ENSSSCT00000031143	ENSSSCG00000026752	7:37074482-37095027	12.4106	5.16674	1.26425	5e-05	0.000249496
ENSSSCT00000026864	ENSSSCG00000024693	9:3075921-3080129	9.28765	3.86675	1.26419	5e-05	0.000249496
ENSSSCT00000053121	ENSSSCG00000027846	10:8253768-8296143	7.35739	3.06408	1.26374	5e-05	0.000249496
ENSSSCT00000041628	ENSSSCG00000006504	4:94097892-94116659	8.34934	3.48046	1.26239	5e-05	0.000249496
ENSSSCT00000003142	ENSSSCG00000002841	6:36122034-36188003	6.71935	2.80105	1.26235	0.00015	0.000701654
ENSSSCT00000014105	ENSSSCG00000012902	2:5025527-5027765	27.4968	11.4708	1.2613	5e-05	0.000249496
ENSSSCT00000066323	ENSSSCG00000022784	4:98920428-98934317	15.749	6.57434	1.26034	5e-05	0.000249496
ENSSSCT00000054823	ENSSSCG00000032135	Y:5020142-5036300	1.56304	0.652593	1.2601	0.0011	0.00436717
ENSSSCT00000025696	ENSSSCG00000030225	13:123759324-123780920	56.2555	23.4933	1.25974	5e-05	0.000249496
ENSSSCT00000050794	ENSSSCG00000008496	3:103041220-103112030	38.2035	15.9584	1.25939	5e-05	0.000249496
ENSSSCT00000056298	ENSSSCG00000036136	13:61525925-61535671	18.0426	7.5386	1.25904	5e-05	0.000249496
ENSSSCT00000005799	ENSSSCG00000030268	1:225699733-225747144	80.6213	33.6981	1.2585	5e-05	0.000249496
ENSSSCT00000018040	ENSSSCG00000016570	18:19493068-19514377	2.45819	1.02816	1.25753	0.00055	0.00232586
ENSSSCT00000010627	ENSSSCG00000009692	14:13967575-14041841	9.82648	4.11434	1.25601	5e-05	0.000249496
ENSSSCT00000064791	ENSSSCG00000034427	1:100676663-100699765	12.6328	5.29455	1.25459	5e-05	0.000249496
ENSSSCT00000046306	ENSSSCG00000033727	13:31916245-31917433	377.652	158.363	1.25382	5e-05	0.000249496
ENSSSCT00000019143	ENSSSCG00000017584	12:26320716-26336562	11.0753	4.64457	1.25372	5e-05	0.000249496
ENSSSCT00000044115	ENSSSCG00000032710	6:81376651-81398346	0.7351	0.30843	1.253	0.00065	0.00270761
ENSSSCT00000000766	ENSSSCG00000000704	5:64188186-64202615	13.5064	5.66911	1.25245	5e-05	0.000249496
ENSSSCT00000048156	ENSSSCG00000001004	7:1980291-2131627	5.47215	2.29829	1.25154	5e-05	0.000249496
ENSSSCT00000053035	ENSSSCG00000005720	1:271724909-271928602	3.49033	1.46621	1.25127	0.0043	0.0149019
ENSSSCT00000043700	ENSSSCG00000008352	3:74004614-74084918	6.2151	2.61098	1.25119	0.0036	0.0127245
ENSSSCT00000025426	ENSSSCG00000026904	6:47703373-47712616	16.4735	6.9314	1.24893	5e-05	0.000249496
ENSSSCT00000052995	ENSSSCG00000016629	18:28946496-29285386	2.80359	1.17966	1.2489	0.0114	0.0353933
ENSSSCT00000038884	ENSSSCG00000035650	2:57245385-57274325	1.83421	0.772091	1.24831	0.0071	0.0232841
ENSSSCT00000058772	ENSSSCG00000038912	2:123429-161421	17.4025	7.32913	1.24758	5e-05	0.000249496
ENSSSCT00000007607	ENSSSCG00000025691	4:130645174-130654256	12.7735	5.38031	1.24739	0.0001	0.000480016
ENSSSCT00000016913	ENSSSCG00000015525	9:120860103-120885919	3.59177	1.51411	1.24622	0.00145	0.00560682
ENSSSCT00000048467	ENSSSCG00000000512	5:35827439-35912593	10.1232	4.27039	1.24523	5e-05	0.000249496
ENSSSCT00000025295	ENSSSCG00000028886	9:111106-163583	40.4492	17.0664	1.24496	5e-05	0.000249496
ENSSSCT00000003623	ENSSSCG00000003262	6:55970647-56021249	10.3849	4.38269	1.2446	0.0108	0.0337475
ENSSSCT00000015381	ENSSSCG00000014080	2:84380211-84402956	34.5915	14.6181	1.24266	5e-05	0.000249496
ENSSSCT00000026535	ENSSSCG00000022773	13:24030581-24068424	11.2599	4.75926	1.24238	5e-05	0.000249496
ENSSSCT00000042963	ENSSSCG00000040977	3:1567407-1619310	4.69272	1.98422	1.24185	0.00025	0.0011267
ENSSSCT00000034018	ENSSSCG00000004156	1:27036891-27061093	10.2586	4.33882	1.24146	5e-05	0.000249496
ENSSSCT00000008688	ENSSSCG00000007927	3:37460880-37511876	18.8066	7.95529	1.24125	5e-05	0.000249496
ENSSSCT00000051772	ENSSSCG00000032108	4:88097551-88129790	1.30216	0.550949	1.24091	0.0039	0.0136679
ENSSSCT00000046669	ENSSSCG00000035847	6:164285014-164294494	1.69601	0.717969	1.24016	0.00925	0.0294199
ENSSSCT00000044987	ENSSSCG00000008382	3:80331837-80615987	9.18445	3.89013	1.23938	0.016	0.0474907
ENSSSCT00000001758	ENSSSCG00000001579	7:33000552-33085747	14.1887	6.01219	1.23879	5e-05	0.000249496
ENSSSCT00000047114	ENSSSCG00000001024	7:4694738-4782448	6.03865	2.55886	1.23873	5e-05	0.000249496
ENSSSCT00000047982	ENSSSCG00000033873	8:2682541-2708379	2.95675	1.25321	1.23838	0.00015	0.000701654
ENSSSCT00000004683	ENSSSCG00000004238	1:40147163-40180297	4.75097	2.01539	1.23716	0.007	0.0229901
ENSSSCT00000028294	ENSSSCG00000027340	8:19201351-19244627	35.6767	15.1406	1.23657	5e-05	0.000249496
ENSSSCT00000053086	ENSSSCG00000017809	12:47087482-47129069	1.82991	0.776771	1.23621	0.00695	0.0228416
ENSSSCT00000005839	ENSSSCG00000005301	1:235895614-235907128	2.77883	1.17987	1.23584	0.0034	0.0120846
ENSSSCT00000007349	ENSSSCG00000006709	4:100951358-101150179	47.3475	20.1053	1.23571	5e-05	0.000249496
ENSSSCT00000013759	ENSSSCG00000012583	X:89760860-89838103	43.2208	18.3634	1.23489	5e-05	0.000249496
ENSSSCT00000027002	ENSSSCG00000030325	5:10601789-10608783	1.32587	0.563345	1.23485	0.0006	0.002517
ENSSSCT00000003129	ENSSSCG00000002828	6:29997764-30056713	2.24325	0.954483	1.2328	5e-05	0.000249496
ENSSSCT00000031210	ENSSSCG00000024696	15:110874180-110910877	12.4527	5.30882	1.22999	5e-05	0.000249496
ENSSSCT00000011169	ENSSSCG00000010203	14:61646717-61667950	148.29	63.2367	1.22959	5e-05	0.000249496
ENSSSCT00000018322	ENSSSCG00000016827	16:20512300-20523574	8.08903	3.45062	1.22911	5e-05	0.000249496
ENSSSCT00000006894	ENSSSCG00000006290	4:81510127-81536464	7.03861	3.00409	1.22836	5e-05	0.000249496
ENSSSCT00000011151	ENSSSCG00000010185	14:59961109-60302958	22.953	9.80032	1.22778	5e-05	0.000249496
ENSSSCT00000041416	ENSSSCG00000020716	14:40624190-40638746	32.1117	13.7139	1.22746	5e-05	0.000249496
ENSSSCT00000047090	ENSSSCG00000008164	3:52484106-52649625	4.25362	1.81821	1.22617	0.00385	0.013509
ENSSSCT00000062252	ENSSSCG00000036257	7:5370966-5390633	6.36297	2.72168	1.2252	5e-05	0.000249496
ENSSSCT00000010669	ENSSSCG00000009732	14:22613547-22683966	12.4187	5.3143	1.22456	5e-05	0.000249496
ENSSSCT00000042208	ENSSSCG00000025323	6:13524715-13578845	11.8492	5.07079	1.22451	0.01435	0.0432353
ENSSSCT00000059279	ENSSSCG00000006277	4:79872420-80190797	12.1613	5.20495	1.22434	0.0002	0.000916498
ENSSSCT00000047318	ENSSSCG00000003393	6:69973396-69998544	1.25214	0.535992	1.22412	0.00055	0.00232586
ENSSSCT00000010263	ENSSSCG00000009366	11:13959864-14183851	5.44925	2.33394	1.22329	0.0026	0.00951392
ENSSSCT00000031001	ENSSSCG00000023522	17:41185877-41221710	10.9732	4.70298	1.22234	5e-05	0.000249496
ENSSSCT00000015702	ENSSSCG00000032062	2:142351981-142384677	12.1039	5.19402	1.22055	0.00675	0.0222492
ENSSSCT00000065296	ENSSSCG00000017476	12:22224612-22237799	5.27047	2.26315	1.2196	0.0137	0.0415582
ENSSSCT00000001180	ENSSSCG00000001085	7:19050010-19219013	4.94494	2.12444	1.21887	0.0001	0.000480016
ENSSSCT00000039740	ENSSSCG00000006127	4:46787469-46912296	18.8997	8.12264	1.21835	5e-05	0.000249496
ENSSSCT00000062727	ENSSSCG00000036688	2:79670433-79690792	7.27899	3.13276	1.2163	0.00575	0.0192839
ENSSSCT00000043058	ENSSSCG00000008484	3:101603704-101611290	11.4113	4.91223	1.21602	5e-05	0.000249496
ENSSSCT00000007118	ENSSSCG00000006499	4:93971139-93976340	8.08926	3.48673	1.21413	5e-05	0.000249496
ENSSSCT00000018727	ENSSSCG00000017202	12:5631685-5635794	92.0976	39.7077	1.21375	5e-05	0.000249496
ENSSSCT00000018956	ENSSSCG00000017414	12:20613901-20658777	4.03342	1.73936	1.21345	0.0115	0.0356626
ENSSSCT00000059518	ENSSSCG00000034388	13:26330232-26331738	12.6578	5.45875	1.21338	5e-05	0.000249496
ENSSSCT00000064152	ENSSSCG00000024975	10:22727824-22866904	27.0975	11.688	1.21313	5e-05	0.000249496
ENSSSCT00000040062	ENSSSCG00000032820	5:774319-808012	6.54593	2.82376	1.21298	0.00095	0.00382491
ENSSSCT00000051702	ENSSSCG00000013421	2:77538966-77563134	55.8905	24.1189	1.21244	5e-05	0.000249496
ENSSSCT00000002573	ENSSSCG00000002311	7:93253721-93447648	17.4312	7.52546	1.21182	0.00785	0.025452
ENSSSCT00000050515	ENSSSCG00000038180	8:68675089-68948176	2.95523	1.27667	1.21088	5e-05	0.000249496
ENSSSCT00000003841	ENSSSCG00000003458	6:74651796-74668434	55.9869	24.1894	1.21072	5e-05	0.000249496
ENSSSCT00000035960	ENSSSCG00000002981	14:132187147-132230899	5.10076	2.20396	1.21062	5e-05	0.000249496
ENSSSCT00000061234	ENSSSCG00000031442	2:13277664-13285642	1.46524	0.633266	1.21025	0.0074	0.0241577
ENSSSCT00000038232	ENSSSCG00000038305	15:31141087-31146652	3.30929	1.43075	1.20975	5e-05	0.000249496
ENSSSCT00000018409	ENSSSCG00000016903	16:34281370-34290407	1.873	0.809948	1.20945	0.00225	0.00835806
ENSSSCT00000033100	ENSSSCG00000006127	4:46787469-46912296	20.019	8.65779	1.2093	5e-05	0.000249496
ENSSSCT00000059958	ENSSSCG00000008434	3:93457624-93593106	9.80332	4.24011	1.20917	5e-05	0.000249496
ENSSSCT00000023854	ENSSSCG00000021464	9:121044920-121113678	12.0298	5.20926	1.20746	5e-05	0.000249496
ENSSSCT00000018236	ENSSSCG00000016754	18:51038259-51056983	3.68518	1.59593	1.20734	5e-05	0.000249496
ENSSSCT00000045476	ENSSSCG00000035211	18:20701696-20708051	8.11575	3.51597	1.2068	5e-05	0.000249496
ENSSSCT00000050079	ENSSSCG00000040178	7:15793994-15870059	5.63529	2.44229	1.20625	5e-05	0.000249496
ENSSSCT00000018391	ENSSSCG00000016887	16:32336413-32462626	3.52435	1.52776	1.20594	0.0077	0.0250239
ENSSSCT00000058154	ENSSSCG00000036360	1:209619961-209700740	9.25475	4.0129	1.20555	0.01265	0.0387609
ENSSSCT00000028661	ENSSSCG00000028322	9:64031840-64038694	124.239	53.8974	1.20483	5e-05	0.000249496
ENSSSCT00000051570	ENSSSCG00000006344	4:88140949-88471876	17.9165	7.77406	1.20455	5e-05	0.000249496
ENSSSCT00000064341	ENSSSCG00000017274	12:13879940-14015244	7.48834	3.25236	1.20316	0.00115	0.00454446
ENSSSCT00000013502	ENSSSCG00000012347	X:47871458-47896038	5.26173	2.28601	1.20271	5e-05	0.000249496
ENSSSCT00000011689	ENSSSCG00000010688	14:129668902-129754892	3.97688	1.72803	1.20251	0.0117	0.0362095
ENSSSCT00000042031	ENSSSCG00000017202	12:5631685-5635794	14.4013	6.25821	1.20238	0.0041	0.0142857
ENSSSCT00000032140	ENSSSCG00000009112	8:104886286-105005399	14.6366	6.36199	1.20203	0.00555	0.018691
ENSSSCT00000005757	ENSSSCG00000005224	1:217629319-218114862	4.56698	1.98733	1.20041	5e-05	0.000249496
ENSSSCT00000060272	ENSSSCG00000017403	12:20407188-20574353	32.3718	14.0876	1.20032	0.0057	0.0191397
ENSSSCT00000038389	ENSSSCG00000032106	1:272949901-272955026	2.59035	1.1281	1.19925	0.00715	0.0234315
ENSSSCT00000039942	ENSSSCG00000010702	14:131960926-132016652	6.575	2.86402	1.19895	0.00845	0.0271404
ENSSSCT00000046744	ENSSSCG00000026383	15:108974683-109093525	2.88023	1.25526	1.1982	0.00155	0.00595709
ENSSSCT00000059468	ENSSSCG00000003716	6:110629085-110790517	3.93238	1.71419	1.19788	0.0003	0.00133448
ENSSSCT00000063586	ENSSSCG00000014891	9:12663660-12851374	3.09033	1.34714	1.19786	5e-05	0.000249496
ENSSSCT00000054268	ENSSSCG00000012173	X:19835674-20017816	9.55329	4.16449	1.19786	0.0081	0.0261507
ENSSSCT00000039378	ENSSSCG00000037159	12:48469238-48486728	9.17602	4.00313	1.19674	5e-05	0.000249496
ENSSSCT00000004565	ENSSSCG00000004130	1:21414545-21430218	14.9115	6.50818	1.1961	5e-05	0.000249496
ENSSSCT00000015675	ENSSSCG00000014347	2:141282085-141285145	1.05135	0.458872	1.19608	0.0021	0.00784942
ENSSSCT00000037095	ENSSSCG00000014048	2:80871594-81126118	5.98306	2.61283	1.19527	5e-05	0.000249496
ENSSSCT00000044739	ENSSSCG00000033465	6:169669088-169722985	0.681126	0.297571	1.19469	0.00055	0.00232586
ENSSSCT00000002961	ENSSSCG00000002670	6:3977230-4043533	33.5407	14.6562	1.1944	5e-05	0.000249496
ENSSSCT00000055222	ENSSSCG00000003485	6:75988271-76014160	2.68193	1.17231	1.19391	0.00255	0.00935175
ENSSSCT00000062154	ENSSSCG00000035059	10:48480711-48523893	0.692655	0.302775	1.19389	0.0009	0.00364122
ENSSSCT00000015327	ENSSSCG00000014031	2:80141833-80194169	47.8727	20.9269	1.19384	0.0002	0.000916498
ENSSSCT00000037817	ENSSSCG00000001009	7:1840950-1955951	11.0905	4.84844	1.19373	0.0095	0.0301349
ENSSSCT00000011262	ENSSSCG00000010290	14:75518527-75721500	12.695	5.55994	1.19112	5e-05	0.000249496
ENSSSCT00000060196	ENSSSCG00000033272	18:1444738-1499876	22.8105	9.99189	1.19087	5e-05	0.000249496
ENSSSCT00000055524	ENSSSCG00000033222	1:239789132-239945002	5.48172	2.40413	1.18912	5e-05	0.000249496
ENSSSCT00000022690	ENSSSCG00000029005	12:14283086-14297591	19.7383	8.65824	1.18885	5e-05	0.000249496
ENSSSCT00000015694	ENSSSCG00000014364	2:142166313-142298097	41.2363	18.0886	1.18883	5e-05	0.000249496
ENSSSCT00000012263	ENSSSCG00000011198	13:3454448-3675078	4.21501	1.84995	1.18805	0.0066	0.0218036
ENSSSCT00000042408	ENSSSCG00000008589	3:114500405-114652991	3.74258	1.6431	1.18761	0.00745	0.0243059
ENSSSCT00000026331	ENSSSCG00000022226	9:115068089-115076464	1.16696	0.512764	1.18639	0.00325	0.0116113
ENSSSCT00000009749	ENSSSCG00000008902	8:55650605-55760635	38.0948	16.7586	1.1847	5e-05	0.000249496
ENSSSCT00000007376	ENSSSCG00000006733	4:103613522-103677380	6.53195	2.87545	1.18373	0.0011	0.00436717
ENSSSCT00000037858	ENSSSCG00000033741	6:17642097-17645404	14.86	6.542	1.18363	5e-05	0.000249496
ENSSSCT00000031892	ENSSSCG00000026141	6:60857065-60881008	1.24115	0.546733	1.18277	0.00145	0.00560682
ENSSSCT00000049972	ENSSSCG00000034758	13:206676646-206703326	8.42843	3.71291	1.18271	5e-05	0.000249496
ENSSSCT00000030886	ENSSSCG00000022197	15:59066612-59108772	26.7646	11.7976	1.18184	5e-05	0.000249496
ENSSSCT00000015179	ENSSSCG00000013893	2:59771104-59778155	2.31553	1.02097	1.1814	0.00485	0.0165842
ENSSSCT00000005157	ENSSSCG00000004671	1:126314754-126335391	5.07003	2.23657	1.18071	5e-05	0.000249496
ENSSSCT00000042353	ENSSSCG00000033175	1:17306372-17662825	8.83497	3.9012	1.17931	5e-05	0.000249496
ENSSSCT00000056296	ENSSSCG00000004138	1:22241306-22436439	5.65663	2.499	1.17859	0.00045	0.00193826
ENSSSCT00000002675	ENSSSCG00000002406	7:100510225-100522161	33.6445	14.8742	1.17755	5e-05	0.000249496
ENSSSCT00000018368	ENSSSCG00000016865	16:26707473-26722866	8.39374	3.71129	1.17739	5e-05	0.000249496
ENSSSCT00000003224	ENSSSCG00000002919	6:45309200-45312539	6.78754	3.00304	1.17647	0.0042	0.0145956
ENSSSCT00000009511	ENSSSCG00000008693	8:1627061-1792861	5.24139	2.31901	1.17644	0.00255	0.00935175
ENSSSCT00000000609	ENSSSCG00000000567	5:49749764-50161468	15.085	6.67751	1.17573	5e-05	0.000249496
ENSSSCT00000040333	ENSSSCG00000006928	4:128894133-128910546	8.09535	3.58487	1.17517	0.0066	0.0218036
ENSSSCT00000059278	ENSSSCG00000013021	2:7391061-7404948	26.3855	11.6899	1.17448	0.00025	0.0011267
ENSSSCT00000046701	ENSSSCG00000037950	8:37936704-37963899	1.86966	0.830631	1.1705	0.0001	0.000480016
ENSSSCT00000058606	ENSSSCG00000024157	18:20834505-20888091	6.78962	3.01941	1.16906	0.0006	0.002517
ENSSSCT00000058068	ENSSSCG00000031741	3:126356654-126365644	8.51387	3.78632	1.16902	5e-05	0.000249496
ENSSSCT00000017803	ENSSSCG00000001689	7:38603496-38623835	4.94385	2.20368	1.16572	0.00565	0.018991
ENSSSCT00000057977	ENSSSCG00000009420	11:22267384-22302707	5.68584	2.5357	1.16499	0.0001	0.000480016
ENSSSCT00000024888	ENSSSCG00000023994	15:131928703-132103637	1.83093	0.817892	1.16259	0.0002	0.000916498
ENSSSCT00000003009	ENSSSCG00000002715	6:12952240-12994052	6.42676	2.87351	1.16128	5e-05	0.000249496
ENSSSCT00000054920	ENSSSCG00000004253	1:44239363-44287001	3.5735	1.59947	1.15974	0.008	0.0258671
ENSSSCT00000044496	ENSSSCG00000009042	8:83240173-83288234	27.205	12.1772	1.15969	5e-05	0.000249496
ENSSSCT00000056562	ENSSSCG00000009868	14:38082009-38204754	10.9049	4.8825	1.15928	5e-05	0.000249496
ENSSSCT00000018622	ENSSSCG00000017104	16:75312165-75367180	24.4714	10.9584	1.15905	5e-05	0.000249496
ENSSSCT00000000877	ENSSSCG00000000808	5:77113493-77127714	204.788	91.7333	1.15861	5e-05	0.000249496
ENSSSCT00000041346	ENSSSCG00000003264	6:55970647-56021249	6.9018	3.09237	1.15826	0.00045	0.00193826
ENSSSCT00000036894	ENSSSCG00000024001	13:73053093-73094627	1.60428	0.719837	1.15618	0.0056	0.0188403
ENSSSCT00000044361	ENSSSCG00000013300	2:26290115-26340312	2.17671	0.976943	1.1558	0.0088	0.0281424
ENSSSCT00000052466	ENSSSCG00000013938	2:58415749-58517202	10.4997	4.71298	1.15563	0.0001	0.000480016
ENSSSCT00000007114	ENSSSCG00000006495	4:93865053-93892977	1.62917	0.731569	1.15507	0.0058	0.0194337
ENSSSCT00000064936	ENSSSCG00000037016	17:35315474-35485071	4.7874	2.15289	1.15297	0.0003	0.00133448
ENSSSCT00000049528	ENSSSCG00000023738	11:21759179-21872781	87.3341	39.276	1.1529	0.00165	0.00630344
ENSSSCT00000010854	ENSSSCG00000009904	14:40455922-40459104	18.0278	8.11832	1.15097	5e-05	0.000249496
ENSSSCT00000016326	ENSSSCG00000014965	9:27134052-27163255	7.84049	3.53164	1.15061	5e-05	0.000249496
ENSSSCT00000046041	ENSSSCG00000031224	11:13765500-13774791	61.8612	27.8747	1.15008	5e-05	0.000249496
ENSSSCT00000018388	ENSSSCG00000016884	16:32142033-32143482	31.092	14.0163	1.14944	5e-05	0.000249496
ENSSSCT00000026565	ENSSSCG00000024692	17:26050886-26120305	25.2977	11.4105	1.14864	5e-05	0.000249496
ENSSSCT00000054180	ENSSSCG00000031147	13:132273876-132431933	15.3308	6.9155	1.14853	0.0002	0.000916498
ENSSSCT00000018209	ENSSSCG00000016728	18:49984803-50035762	311.645	140.666	1.14763	0.0023	0.00852579
ENSSSCT00000044853	ENSSSCG00000036601	6:61558392-61677600	3.37442	1.5233	1.14744	0.00165	0.00630344
ENSSSCT00000018310	ENSSSCG00000016817	16:19455123-19486719	19.4828	8.80021	1.14659	5e-05	0.000249496
ENSSSCT00000066034	ENSSSCG00000026959	9:36554669-36620511	7.59164	3.4301	1.14616	5e-05	0.000249496
ENSSSCT00000003156	ENSSSCG00000002855	6:39919623-39933363	1.45565	0.658119	1.14524	0.0015	0.00578074
ENSSSCT00000052399	ENSSSCG00000006346	4:88591280-88805299	31.5966	14.2912	1.14464	0.0002	0.000916498
ENSSSCT00000060390	ENSSSCG00000037299	9:3248503-3249904	22.0486	9.9765	1.14408	5e-05	0.000249496
ENSSSCT00000054786	ENSSSCG00000011720	13:92491807-92697422	23.5123	10.6409	1.1438	5e-05	0.000249496
ENSSSCT00000065017	ENSSSCG00000032092	12:14507845-14601538	46.2406	20.9291	1.14365	0.0144	0.043356
ENSSSCT00000030544	ENSSSCG00000035650	2:57245385-57274325	12.484	5.65582	1.14228	5e-05	0.000249496
ENSSSCT00000029858	ENSSSCG00000026169	2:75107528-75121827	11.3274	5.13248	1.14208	5e-05	0.000249496
ENSSSCT00000006955	ENSSSCG00000006347	4:88809564-88819383	3.45058	1.56383	1.14176	0.00115	0.00454446
ENSSSCT00000010370	ENSSSCG00000009460	11:45000733-45075981	5.66533	2.56767	1.1417	0.01335	0.0406334
ENSSSCT00000045469	ENSSSCG00000011136	10:65160577-65267043	8.417	3.81559	1.1414	0.00935	0.0297034
ENSSSCT00000052056	ENSSSCG00000040959	16:27813950-27848410	10.7061	4.85509	1.14087	5e-05	0.000249496
ENSSSCT00000055346	ENSSSCG00000036947	AEMK02000697.1:129817-147798	24.4572	11.0959	1.14023	5e-05	0.000249496
ENSSSCT00000010112	ENSSSCG00000009233	8:134912500-135002145	22.1903	10.0759	1.13902	5e-05	0.000249496
ENSSSCT00000039927	ENSSSCG00000031789	14:122777084-122828047	10.3831	4.71738	1.13819	0.0169	0.0497569
ENSSSCT00000053181	ENSSSCG00000039757	2:76339441-76422462	2.34637	1.06613	1.13805	0.0012	0.00472315
ENSSSCT00000063340	ENSSSCG00000036308	12:3485181-3628939	6.65444	3.02578	1.13701	5e-05	0.000249496
ENSSSCT00000012585	ENSSSCG00000011500	13:48486954-48499987	1.78439	0.811421	1.13691	0.00015	0.000701654
ENSSSCT00000064834	ENSSSCG00000031871	14:7565611-7604471	8.40154	3.82045	1.13691	5e-05	0.000249496
ENSSSCT00000017475	ENSSSCG00000016050	15:94956529-94987364	5.08542	2.3128	1.13673	5e-05	0.000249496
ENSSSCT00000035160	ENSSSCG00000015889	15:67994691-68048011	11.2789	5.13158	1.13615	5e-05	0.000249496
ENSSSCT00000056879	ENSSSCG00000038248	16:65592323-65600566	2.41023	1.09677	1.13592	0.0079	0.0255962
ENSSSCT00000005348	ENSSSCG00000004847	1:143972592-144026946	11.0731	5.06335	1.12889	5e-05	0.000249496
ENSSSCT00000061414	ENSSSCG00000030424	3:23035108-23118418	8.03681	3.67612	1.12844	5e-05	0.000249496
ENSSSCT00000030224	ENSSSCG00000022387	1:29835666-29936744	6.56739	3.00478	1.12806	5e-05	0.000249496
ENSSSCT00000029372	ENSSSCG00000026617	17:37440571-37570346	24.8657	11.3887	1.12655	0.00025	0.0011267
ENSSSCT00000000718	ENSSSCG00000040743	5:62546200-62580657	31.9802	14.6516	1.12612	5e-05	0.000249496
ENSSSCT00000040387	ENSSSCG00000011212	13:12336369-12507805	1.60454	0.73543	1.1255	0.0082	0.0264384
ENSSSCT00000049410	ENSSSCG00000008484	3:101603704-101611290	13.8667	6.35801	1.12498	5e-05	0.000249496
ENSSSCT00000007448	ENSSSCG00000006800	4:109303319-109336480	21.412	9.82091	1.12449	5e-05	0.000249496
ENSSSCT00000065139	ENSSSCG00000007585	3:4084262-4090356	436.456	200.291	1.12374	5e-05	0.000249496
ENSSSCT00000009950	ENSSSCG00000009084	8:101138022-101241099	20.1094	9.23662	1.12243	5e-05	0.000249496
ENSSSCT00000012360	ENSSSCG00000011290	13:26278204-26286201	49.0503	22.5333	1.1222	5e-05	0.000249496
ENSSSCT00000059879	ENSSSCG00000011297	13:26726713-27055617	246.346	113.213	1.12165	0.00025	0.0011267
ENSSSCT00000054598	ENSSSCG00000038825	6:56448806-56591553	23.9351	11.024	1.11849	5e-05	0.000249496
ENSSSCT00000029841	ENSSSCG00000029249	5:103013805-103367627	1.05298	0.484992	1.11845	0.0015	0.00578074
ENSSSCT00000028243	ENSSSCG00000024193	2:97689375-97703742	20.1137	9.27174	1.11727	0.0001	0.000480016
ENSSSCT00000018232	ENSSSCG00000016750	18:50960108-50971384	17.8699	8.2414	1.11657	5e-05	0.000249496
ENSSSCT00000058950	ENSSSCG00000033135	3:59176152-59185280	3.25833	1.50285	1.11643	0.0002	0.000916498
ENSSSCT00000034678	ENSSSCG00000005215	1:216848647-217002166	5.07796	2.34254	1.11617	0.00025	0.0011267
ENSSSCT00000002141	ENSSSCG00000001912	7:59404099-59450046	9.14219	4.21764	1.1161	0.0013	0.0050794
ENSSSCT00000014544	ENSSSCG00000013318	2:28496960-28793008	38.5313	17.779	1.11586	5e-05	0.000249496
ENSSSCT00000003871	ENSSSCG00000003485	6:75988271-76014160	10.5636	4.87652	1.11517	5e-05	0.000249496
ENSSSCT00000043753	ENSSSCG00000013361	2:40582483-40604046	37.5358	17.3297	1.11502	5e-05	0.000249496
ENSSSCT00000009646	ENSSSCG00000008816	8:36978060-37875676	8.79548	4.06111	1.11489	0.0061	0.0203074
ENSSSCT00000019503	ENSSSCG00000017920	12:52139533-52152589	34.1337	15.7623	1.11472	0.0059	0.019723
ENSSSCT00000027174	ENSSSCG00000022401	6:71825355-71836942	5.91018	2.72928	1.11468	5e-05	0.000249496
ENSSSCT00000033206	ENSSSCG00000013638	2:69414022-69443215	3.3507	1.54751	1.11451	0.0048	0.0164345
ENSSSCT00000013799	ENSSSCG00000012620	X:98008179-98025428	3.09837	1.43108	1.11441	5e-05	0.000249496
ENSSSCT00000011142	ENSSSCG00000010176	14:59203518-59262187	1.78687	0.825519	1.11406	0.00065	0.00270761
ENSSSCT00000040629	ENSSSCG00000016943	16:43702519-44011065	3.17062	1.46573	1.11314	0.0006	0.002517
ENSSSCT00000060562	ENSSSCG00000035690	6:91389858-91408301	27.3636	12.6595	1.11203	0.00035	0.00153813
ENSSSCT00000053347	ENSSSCG00000017785	12:45479108-45507024	72.0375	33.3914	1.10927	5e-05	0.000249496
ENSSSCT00000006154	ENSSSCG00000005596	1:265642307-265654018	13.1199	6.08482	1.10847	5e-05	0.000249496
ENSSSCT00000033404	ENSSSCG00000005267	1:226413515-226431961	3.67672	1.70564	1.10811	0.0058	0.0194337
ENSSSCT00000015537	ENSSSCG00000014219	2:119927723-119940951	340.449	158.022	1.10732	5e-05	0.000249496
ENSSSCT00000041882	ENSSSCG00000033185	13:76910749-77180769	59.6396	27.6913	1.10684	0.00025	0.0011267
ENSSSCT00000031238	ENSSSCG00000026224	13:140838660-140948410	7.0145	3.25745	1.1066	5e-05	0.000249496
ENSSSCT00000040991	ENSSSCG00000017066	16:68279184-68350260	2.35606	1.09441	1.10622	0.01635	0.0483738
ENSSSCT00000061233	ENSSSCG00000007830	AEMK02000510.1:847811-880870	21.8662	10.1749	1.10368	5e-05	0.000249496
ENSSSCT00000015699	ENSSSCG00000014369	2:142346210-142349349	130.219	60.6138	1.10323	5e-05	0.000249496
ENSSSCT00000015690	ENSSSCG00000014361	2:141878456-142077913	77.5814	36.1211	1.10287	5e-05	0.000249496
ENSSSCT00000052721	ENSSSCG00000014820	9:7366521-7619926	8.84831	4.12008	1.10273	0.01685	0.0496364
ENSSSCT00000011767	ENSSSCG00000010755	14:137183574-137264236	1.39683	0.650892	1.10167	0.00355	0.0125664
ENSSSCT00000008988	ENSSSCG00000008207	3:57355974-57386967	8.93368	4.16319	1.10157	5e-05	0.000249496
ENSSSCT00000006834	ENSSSCG00000006237	4:74236423-74338428	84.0155	39.1522	1.10156	5e-05	0.000249496
ENSSSCT00000013023	ENSSSCG00000011901	13:140797092-140831277	19.8933	9.27323	1.10114	5e-05	0.000249496
ENSSSCT00000024105	ENSSSCG00000026383	15:108974683-109093525	7.07589	3.30099	1.10001	5e-05	0.000249496
ENSSSCT00000036287	ENSSSCG00000006453	4:92176745-92290570	6.03401	2.81576	1.09959	5e-05	0.000249496
ENSSSCT00000046752	ENSSSCG00000025329	2:58913408-58948310	2.95832	1.38195	1.09807	0.00165	0.00630344
ENSSSCT00000040413	ENSSSCG00000011917	13:146193206-146220759	3.50675	1.63878	1.09751	0.0167	0.0492533
ENSSSCT00000059222	ENSSSCG00000034039	AEMK02000258.1:341442-380519	8.22064	3.84466	1.0964	0.0138	0.0418135
ENSSSCT00000048074	ENSSSCG00000025060	18:51900218-51909329	12.0262	5.62473	1.09633	0.00085	0.00345527
ENSSSCT00000002844	ENSSSCG00000002559	AEMK02000452.1:3187970-3188609	4.10701	1.92156	1.09581	0.0134	0.0407718
ENSSSCT00000010967	ENSSSCG00000010010	14:47478379-47495983	27.1484	12.7041	1.09558	5e-05	0.000249496
ENSSSCT00000006657	ENSSSCG00000027587	4:36733010-36840800	2.45248	1.14828	1.09476	0.01605	0.0476206
ENSSSCT00000001307	ENSSSCG00000001209	7:22189820-22208745	4.81551	2.25487	1.09465	5e-05	0.000249496
ENSSSCT00000015317	ENSSSCG00000014022	2:78961455-79016627	34.2889	16.0581	1.09444	0.0058	0.0194337
ENSSSCT00000017902	ENSSSCG00000016441	18:5995017-6019680	6.79917	3.18442	1.09433	0.01235	0.0379488
ENSSSCT00000009164	ENSSSCG00000025751	3:78247017-78268600	57.4037	26.8883	1.09417	5e-05	0.000249496
ENSSSCT00000009315	ENSSSCG00000008512	3:106822394-106999390	7.23119	3.39068	1.09266	5e-05	0.000249496
ENSSSCT00000050434	ENSSSCG00000032016	6:91357757-91359844	8.97979	4.21117	1.09246	5e-05	0.000249496
ENSSSCT00000062746	ENSSSCG00000031598	11:18468063-18502735	13.8971	6.52495	1.09074	5e-05	0.000249496
ENSSSCT00000029025	ENSSSCG00000005643	1:268653173-268727670	5.60521	2.63247	1.09035	0.00115	0.00454446
ENSSSCT00000044192	ENSSSCG00000015729	15:29704500-29735053	6.09252	2.86233	1.08985	0.01405	0.0424743
ENSSSCT00000038698	ENSSSCG00000001912	7:59404099-59450046	8.5168	4.00161	1.08973	5e-05	0.000249496
ENSSSCT00000064690	ENSSSCG00000021118	3:31237105-31273865	64.2362	30.2093	1.0884	5e-05	0.000249496
ENSSSCT00000064423	ENSSSCG00000011917	13:146193206-146220759	3.73413	1.7567	1.0879	0.0068	0.0223967
ENSSSCT00000023226	ENSSSCG00000021586	4:16389142-16391644	7.97137	3.75047	1.08776	5e-05	0.000249496
ENSSSCT00000041564	ENSSSCG00000030119	4:98741974-98771671	7.60487	3.57918	1.0873	5e-05	0.000249496
ENSSSCT00000059956	ENSSSCG00000027057	2:7059461-7075171	19.0966	8.98859	1.08715	0.0047	0.0161318
ENSSSCT00000006473	ENSSSCG00000005894	4:241978-273642	1.19707	0.563739	1.08641	0.0016	0.00613263
ENSSSCT00000050277	ENSSSCG00000038250	6:61920132-61926584	4.26112	2.00683	1.08631	0.00025	0.0011267
ENSSSCT00000051416	ENSSSCG00000037267	7:89136984-89168200	6.91634	3.25828	1.0859	0.0001	0.000480016
ENSSSCT00000044380	ENSSSCG00000013883	2:60135444-60185786	2.19254	1.03325	1.08542	0.00315	0.0112922
ENSSSCT00000064687	ENSSSCG00000006250	4:75786098-75904235	15.2169	7.17358	1.08491	0.00925	0.0294199
ENSSSCT00000037336	ENSSSCG00000033295	7:91085300-91133342	29.5721	13.9443	1.08456	5e-05	0.000249496
ENSSSCT00000050677	ENSSSCG00000031219	17:30361135-30396105	1.39369	0.657485	1.08388	0.0005	0.00213459
ENSSSCT00000023591	ENSSSCG00000023984	3:31278388-31291204	15.3159	7.22609	1.08375	5e-05	0.000249496
ENSSSCT00000025221	ENSSSCG00000029991	6:93597058-93612150	9.25509	4.3666	1.08374	5e-05	0.000249496
ENSSSCT00000004678	ENSSSCG00000004233	1:39846154-39896309	3.96814	1.87354	1.0827	5e-05	0.000249496
ENSSSCT00000057897	ENSSSCG00000035774	6:68666151-68713823	104.956	49.5582	1.08259	5e-05	0.000249496
ENSSSCT00000035559	ENSSSCG00000012173	X:19835674-20017816	140.893	66.5428	1.08225	5e-05	0.000249496
ENSSSCT00000061806	ENSSSCG00000015897	15:68928253-68985492	13.3277	6.29717	1.08165	5e-05	0.000249496
ENSSSCT00000001609	ENSSSCG00000001453	7:24825010-24830844	88.3447	41.7527	1.08127	5e-05	0.000249496
ENSSSCT00000007547	ENSSSCG00000006892	4:123394756-123410082	28.6905	13.5606	1.08115	5e-05	0.000249496
ENSSSCT00000026198	ENSSSCG00000028902	4:77593838-77649550	19.6147	9.2711	1.08112	0.00065	0.00270761
ENSSSCT00000031361	ENSSSCG00000020808	3:16822008-16858699	53.817	25.4389	1.08102	5e-05	0.000249496
ENSSSCT00000046197	ENSSSCG00000033272	18:1444738-1499876	14.4595	6.83586	1.08082	5e-05	0.000249496
ENSSSCT00000036670	ENSSSCG00000028461	17:33566269-33611368	15.1047	7.14293	1.08041	5e-05	0.000249496
ENSSSCT00000040910	ENSSSCG00000001912	7:59404099-59450046	3.16709	1.49874	1.0794	0.0064	0.0212106
ENSSSCT00000016869	ENSSSCG00000015485	9:114917313-115006352	85.1654	40.3228	1.07867	5e-05	0.000249496
ENSSSCT00000062391	ENSSSCG00000025067	13:122130062-122179498	2.35945	1.11769	1.07793	0.0028	0.0101622
ENSSSCT00000009447	ENSSSCG00000008635	3:125861431-125956643	5.00354	2.37027	1.0779	0.01305	0.0398216
ENSSSCT00000052521	ENSSSCG00000038872	6:85657522-85701386	3.42814	1.62413	1.07776	0.0041	0.0142857
ENSSSCT00000047433	ENSSSCG00000025221	18:3066853-3113753	1.39401	0.660981	1.07656	0.0079	0.0255962
ENSSSCT00000006644	ENSSSCG00000027480	4:34429922-34436006	22.7705	10.8027	1.07577	5e-05	0.000249496
ENSSSCT00000057499	ENSSSCG00000032655	12:1093194-1121126	20.087	9.53311	1.07524	0.01135	0.0352524
ENSSSCT00000064309	ENSSSCG00000008986	8:72543636-72679166	5.19006	2.46355	1.07501	0.0096	0.0304149
ENSSSCT00000063238	ENSSSCG00000026466	17:13848728-14012459	7.25007	3.44236	1.0746	0.00115	0.00454446
ENSSSCT00000011546	ENSSSCG00000010554	14:111461156-111478031	21.6411	10.2817	1.07369	5e-05	0.000249496
ENSSSCT00000043655	ENSSSCG00000027660	6:134100933-134680050	28.7057	13.6511	1.07232	0.00285	0.0103226
ENSSSCT00000058583	ENSSSCG00000032261	14:45995635-46008281	58.6161	27.8818	1.07197	5e-05	0.000249496
ENSSSCT00000007385	ENSSSCG00000006740	4:104349184-104384646	72.0343	34.2838	1.07116	5e-05	0.000249496
ENSSSCT00000058813	ENSSSCG00000037336	12:60601002-60617459	3.36427	1.60147	1.0709	5e-05	0.000249496
ENSSSCT00000055473	ENSSSCG00000032164	4:90263600-90410102	5.36739	2.55596	1.07036	0.00055	0.00232586
ENSSSCT00000056793	ENSSSCG00000040452	6:108232989-108329763	1.07723	0.512986	1.07034	0.01665	0.0491266
ENSSSCT00000066269	ENSSSCG00000011022	10:41176357-41462764	2.64631	1.26048	1.07001	0.00635	0.0210609
ENSSSCT00000003701	ENSSSCG00000003334	6:63556139-63568014	9.66055	4.60354	1.06936	5e-05	0.000249496
ENSSSCT00000014904	ENSSSCG00000013644	2:69320330-69339936	1.32963	0.634101	1.06824	0.00105	0.00418963
ENSSSCT00000016451	ENSSSCG00000015085	9:45310529-45325168	3.63808	1.73611	1.06732	0.0001	0.000480016
ENSSSCT00000041498	ENSSSCG00000017385	12:20015320-20035870	7.96833	3.80304	1.06713	0.00015	0.000701654
ENSSSCT00000009172	ENSSSCG00000008377	3:79924548-79945457	33.6686	16.0698	1.06705	5e-05	0.000249496
ENSSSCT00000054060	ENSSSCG00000008388	3:80872285-80911959	15.6483	7.46917	1.06699	5e-05	0.000249496
ENSSSCT00000045866	ENSSSCG00000032395	AEMK02000489.1:50192-51310	233.421	111.43	1.06679	5e-05	0.000249496
ENSSSCT00000016076	ENSSSCG00000014725	9:4790897-4806714	284.055	135.608	1.06673	5e-05	0.000249496
ENSSSCT00000023870	ENSSSCG00000027135	3:111747971-111781361	12.384	5.91461	1.06612	0.0056	0.0188403
ENSSSCT00000061418	ENSSSCG00000029094	13:1730948-1815547	5.70857	2.72707	1.06578	0.0095	0.0301349
ENSSSCT00000065140	ENSSSCG00000015480	9:113973267-114067553	15.3217	7.3248	1.06472	0.005	0.0170385
ENSSSCT00000005618	ENSSSCG00000005096	1:190625292-190714756	30.5983	14.6283	1.06469	5e-05	0.000249496
ENSSSCT00000004505	ENSSSCG00000004076	1:13446491-13458290	4.00317	1.91478	1.06397	0.00125	0.0049013
ENSSSCT00000051194	ENSSSCG00000033732	11:77323354-77356139	8.8539	4.23517	1.06389	0.0074	0.0241577
ENSSSCT00000015018	ENSSSCG00000013744	2:65920112-65949296	7.60383	3.63747	1.06379	0.0004	0.00173885
ENSSSCT00000012278	ENSSSCG00000011212	13:12336369-12507805	12.7595	6.10547	1.06339	5e-05	0.000249496
ENSSSCT00000049546	ENSSSCG00000034980	6:3041416-3060685	3.5526	1.7006	1.06284	0.0013	0.0050794
ENSSSCT00000024653	ENSSSCG00000025355	6:45521006-45599448	88.4482	42.3524	1.06239	0.0135	0.0410361
ENSSSCT00000024231	ENSSSCG00000028157	15:104923428-104979254	13.5318	6.48288	1.06165	5e-05	0.000249496
ENSSSCT00000046549	ENSSSCG00000014031	2:80141833-80194169	40.9554	19.626	1.06129	5e-05	0.000249496
ENSSSCT00000027438	ENSSSCG00000027686	6:85716779-85751560	17.6516	8.46292	1.06057	5e-05	0.000249496
ENSSSCT00000054249	ENSSSCG00000032416	10:1144391-1152122	1.83041	0.877767	1.06026	5e-05	0.000249496
ENSSSCT00000059865	ENSSSCG00000009176	8:120625942-120642625	4.64858	2.23152	1.05877	0.00145	0.00560682
ENSSSCT00000009995	ENSSSCG00000031348	8:110241221-110367994	6.48499	3.1135	1.05857	5e-05	0.000249496
ENSSSCT00000011493	ENSSSCG00000010504	14:107630115-107715426	0.952311	0.457353	1.05813	0.01025	0.0322328
ENSSSCT00000015664	ENSSSCG00000014337	2:140441490-140504363	29.9657	14.3995	1.05729	5e-05	0.000249496
ENSSSCT00000030079	ENSSSCG00000028643	13:28900321-28945187	23.4276	11.2599	1.05702	5e-05	0.000249496
ENSSSCT00000013522	ENSSSCG00000012365	X:51843384-51970107	26.7249	12.8479	1.05666	5e-05	0.000249496
ENSSSCT00000050470	ENSSSCG00000012022	13:189432065-189715911	15.6178	7.50822	1.05665	0.00585	0.0195747
ENSSSCT00000027250	ENSSSCG00000026472	7:37940548-37950049	27.9948	13.4689	1.05553	5e-05	0.000249496
ENSSSCT00000038401	ENSSSCG00000029624	8:3815059-3828078	4.91137	2.36339	1.05527	0.01135	0.0352524
ENSSSCT00000045714	ENSSSCG00000028886	9:111106-163583	22.9167	11.0302	1.05494	0.0027	0.00983799
ENSSSCT00000065315	ENSSSCG00000030511	5:35462253-35596150	2.15454	1.03723	1.05465	0.0025	0.00918334
ENSSSCT00000014803	ENSSSCG00000013553	2:72326715-72391679	2.6418	1.27389	1.05228	0.00745	0.0243059
ENSSSCT00000001637	ENSSSCG00000001471	7:25150657-25165433	75.3189	36.3293	1.05188	5e-05	0.000249496
ENSSSCT00000023663	ENSSSCG00000028019	12:26672050-26694060	25.7153	12.4063	1.05155	5e-05	0.000249496
ENSSSCT00000000917	ENSSSCG00000000843	5:80170333-80236277	40.2199	19.4076	1.05129	5e-05	0.000249496
ENSSSCT00000005017	ENSSSCG00000004542	1:106911240-106933104	60.2608	29.0874	1.05083	5e-05	0.000249496
ENSSSCT00000011216	ENSSSCG00000010246	14:71989532-72030993	8.20453	3.96371	1.04957	5e-05	0.000249496
ENSSSCT00000004880	ENSSSCG00000004419	1:76998384-77171084	5.93708	2.86853	1.04944	0.0007	0.00289682
ENSSSCT00000011481	ENSSSCG00000010493	14:106744137-106796917	48.1774	23.2812	1.04919	5e-05	0.000249496
ENSSSCT00000038806	ENSSSCG00000005227	1:218994150-219038510	5.2792	2.55203	1.04867	0.0001	0.000480016
ENSSSCT00000005454	ENSSSCG00000004942	1:164309836-164369643	1.61331	0.779961	1.04855	0.00795	0.0257337
ENSSSCT00000037237	ENSSSCG00000006340	4:87960062-87993973	25.568	12.3632	1.04828	5e-05	0.000249496
ENSSSCT00000004066	ENSSSCG00000003670	6:95900085-95994043	13.1728	6.36989	1.04822	0.00435	0.015054
ENSSSCT00000054000	ENSSSCG00000031083	6:75459137-75485323	24.7768	11.9878	1.04742	0.0033	0.0117699
ENSSSCT00000045092	ENSSSCG00000006338	4:87756167-87911787	3.01437	1.45999	1.04589	0.0018	0.00682539
ENSSSCT00000026057	ENSSSCG00000027718	8:1083094-1198526	7.40962	3.59242	1.04444	0.0007	0.00289682
ENSSSCT00000010685	ENSSSCG00000009746	14:24311576-24317769	58.6283	28.4523	1.04305	5e-05	0.000249496
ENSSSCT00000033723	ENSSSCG00000012974	2:6455507-6475019	99.3448	48.2182	1.04287	5e-05	0.000249496
ENSSSCT00000053282	ENSSSCG00000035618	14:22773143-22798022	4.28143	2.07882	1.04233	0.0011	0.00436717
ENSSSCT00000058905	ENSSSCG00000009633	14:7256592-7358614	17.0081	8.2588	1.04222	5e-05	0.000249496
ENSSSCT00000042182	ENSSSCG00000034958	12:51505168-51526184	21.3825	10.3946	1.04059	0.0002	0.000916498
ENSSSCT00000009349	ENSSSCG00000008544	3:111606120-111612082	2.00634	0.975339	1.04059	5e-05	0.000249496
ENSSSCT00000014508	ENSSSCG00000013284	2:18807529-18954667	33.9918	16.5422	1.03903	5e-05	0.000249496
ENSSSCT00000060053	ENSSSCG00000034031	4:84146-134917	16.8768	8.21816	1.03815	5e-05	0.000249496
ENSSSCT00000063798	ENSSSCG00000006830	4:110647799-110790109	3.02415	1.47291	1.03786	0.01345	0.0408971
ENSSSCT00000049987	ENSSSCG00000009568	11:576722-617089	6.22491	3.033	1.03731	0.0141	0.0426061
ENSSSCT00000032028	ENSSSCG00000010484	14:105766501-105806339	12.5053	6.09361	1.03717	5e-05	0.000249496
ENSSSCT00000033369	ENSSSCG00000000765	5:69461528-69480112	5.26089	2.56424	1.03677	5e-05	0.000249496
ENSSSCT00000066311	ENSSSCG00000040086	17:62328711-62341509	6.33252	3.08698	1.03658	5e-05	0.000249496
ENSSSCT00000023307	ENSSSCG00000023247	10:48530844-48582917	18.8095	9.17304	1.03599	0.00055	0.00232586
ENSSSCT00000054313	ENSSSCG00000024674	9:120894824-120985119	13.1766	6.43044	1.03499	5e-05	0.000249496
ENSSSCT00000007380	ENSSSCG00000006737	4:104117242-104164244	2.87082	1.4016	1.03439	5e-05	0.000249496
ENSSSCT00000011542	ENSSSCG00000010550	14:111354602-111387740	8.84434	4.31918	1.034	5e-05	0.000249496
ENSSSCT00000011540	ENSSSCG00000010548	14:111312021-111351669	14.9505	7.30141	1.03395	5e-05	0.000249496
ENSSSCT00000005966	ENSSSCG00000005423	1:246147514-246257380	44.9204	21.9598	1.03251	5e-05	0.000249496
ENSSSCT00000038578	ENSSSCG00000033374	6:63668253-63677258	4.19707	2.05385	1.03105	5e-05	0.000249496
ENSSSCT00000003046	ENSSSCG00000002749	6:14980381-15017174	15197.7	7439.05	1.03066	0.01545	0.0460725
ENSSSCT00000017547	ENSSSCG00000016116	15:106380766-106409899	7.65186	3.74669	1.03019	5e-05	0.000249496
ENSSSCT00000055286	ENSSSCG00000031730	6:96877428-96893434	2.17707	1.06606	1.0301	0.01055	0.0330607
ENSSSCT00000012362	ENSSSCG00000011292	13:26343814-26350626	15.1511	7.42021	1.02989	5e-05	0.000249496
ENSSSCT00000059933	ENSSSCG00000023126	6:71213522-71243459	24.7544	12.127	1.02947	0.00185	0.00699869
ENSSSCT00000040590	ENSSSCG00000007780	3:17610094-17619000	3.14057	1.53899	1.02904	0.00055	0.00232586
ENSSSCT00000064811	ENSSSCG00000001002	7:2294775-2417083	11.8045	5.7854	1.02885	0.0011	0.00436717
ENSSSCT00000018656	ENSSSCG00000017137	12:228629-241080	3.22431	1.58087	1.02827	0.0125	0.0383527
ENSSSCT00000007106	ENSSSCG00000006487	4:93725663-93753798	62.0619	30.4289	1.02826	5e-05	0.000249496
ENSSSCT00000060255	ENSSSCG00000038008	2:5776541-5800832	21.5355	10.5601	1.0281	0.0005	0.00213459
ENSSSCT00000052336	ENSSSCG00000038191	7:21024602-21031093	6.05945	2.97197	1.02777	5e-05	0.000249496
ENSSSCT00000022515	ENSSSCG00000022828	1:169722878-169734003	10.4152	5.10976	1.02736	0.0033	0.0117699
ENSSSCT00000061488	ENSSSCG00000036114	13:109495887-109500225	5.07173	2.48948	1.02663	0.00075	0.00308431
ENSSSCT00000026470	ENSSSCG00000030268	1:225699733-225747144	16.5664	8.13257	1.02647	0.01105	0.0344289
ENSSSCT00000063387	ENSSSCG00000037732	5:42930439-42963959	5.74128	2.8202	1.02558	0.01465	0.0439911
ENSSSCT00000040291	ENSSSCG00000031076	12:60128685-60149270	0.997973	0.490321	1.02527	0.0156	0.0464674
ENSSSCT00000011609	ENSSSCG00000010613	14:115252790-115277650	2.0794	1.02166	1.02525	0.01095	0.0341625
ENSSSCT00000043781	ENSSSCG00000033402	15:54934222-54957196	24.4832	12.0298	1.02518	5e-05	0.000249496
ENSSSCT00000000493	ENSSSCG00000000457	5:26964787-27083336	18.2026	8.94998	1.02419	5e-05	0.000249496
ENSSSCT00000007506	ENSSSCG00000006853	4:112699848-112703495	1.86478	0.916958	1.02408	0.0069	0.0226899
ENSSSCT00000016619	ENSSSCG00000015250	9:57125470-57152547	1.11767	0.549758	1.02362	0.0004	0.00173885
ENSSSCT00000037169	ENSSSCG00000039080	3:124170680-124196272	4.26429	2.09984	1.02203	0.00525	0.0177914
ENSSSCT00000030370	ENSSSCG00000021371	2:151842003-151856060	5.03658	2.48247	1.02067	5e-05	0.000249496
ENSSSCT00000049091	ENSSSCG00000035567	X:42823703-42824006	22.0394	10.8709	1.01961	0.01555	0.0463355
ENSSSCT00000024730	ENSSSCG00000021275	12:39072311-39095454	6.67963	3.29561	1.01922	5e-05	0.000249496
ENSSSCT00000045227	ENSSSCG00000034752	12:34619728-34629661	12.2076	6.02527	1.01868	5e-05	0.000249496
ENSSSCT00000000879	ENSSSCG00000000810	5:77642194-77645753	3.03653	1.49886	1.01856	5e-05	0.000249496
ENSSSCT00000024506	ENSSSCG00000026108	5:10244626-10253520	5.30407	2.61881	1.01819	0.001	0.00400788
ENSSSCT00000052205	ENSSSCG00000039390	3:1644939-1680984	17.7157	8.74919	1.01781	5e-05	0.000249496
ENSSSCT00000004476	ENSSSCG00000004048	1:7590139-7671553	56.1142	27.7208	1.01739	0.00245	0.00902024
ENSSSCT00000009133	ENSSSCG00000008339	3:73028744-73086189	16.5853	8.1962	1.01688	0.0157	0.0467243
ENSSSCT00000006972	ENSSSCG00000006363	4:89274830-89343881	41.3027	20.419	1.01633	0.0141	0.0426061
ENSSSCT00000010917	ENSSSCG00000009962	14:44009809-44118132	11.5252	5.69866	1.01609	0.00015	0.000701654
ENSSSCT00000036753	ENSSSCG00000010314	14:76700123-76835678	10.1762	5.03199	1.016	0.0099	0.0312619
ENSSSCT00000059630	ENSSSCG00000039551	2:77673322-77683301	10.4653	5.17756	1.01527	5e-05	0.000249496
ENSSSCT00000053735	ENSSSCG00000011672	13:82230117-82352756	6.13186	3.03706	1.01365	5e-05	0.000249496
ENSSSCT00000011223	ENSSSCG00000010253	14:72382911-72460924	3.39113	1.6808	1.01262	0.0027	0.00983799
ENSSSCT00000044599	ENSSSCG00000011810	13:125377249-125428606	5.5487	2.75081	1.01229	0.00445	0.0153657
ENSSSCT00000053669	ENSSSCG00000036047	16:65600785-65611440	1.68978	0.839041	1.01002	0.00225	0.00835806
ENSSSCT00000065156	ENSSSCG00000033113	14:7389790-7405751	6.73366	3.34398	1.00983	5e-05	0.000249496
ENSSSCT00000008057	ENSSSCG00000007362	17:46118824-46143671	81.2432	40.361	1.00929	0.01485	0.0445026
ENSSSCT00000055927	ENSSSCG00000038158	18:36578515-36592905	27.1973	13.513	1.00911	0.00985	0.0311187
ENSSSCT00000009580	ENSSSCG00000008756	8:18563571-18620900	27.7465	13.7864	1.00906	0.0002	0.000916498
ENSSSCT00000003332	ENSSSCG00000003000	6:48942973-48970238	4.03578	2.00726	1.00762	0.0001	0.000480016
ENSSSCT00000065186	ENSSSCG00000011676	13:82680416-82937686	6.58935	3.27808	1.00729	0.01315	0.0400932
ENSSSCT00000037978	ENSSSCG00000035434	9:139128295-139135405	16.2815	8.10113	1.00704	5e-05	0.000249496
ENSSSCT00000043321	ENSSSCG00000017754	12:44140504-44327111	12.2356	6.09077	1.00639	0.0047	0.0161318
ENSSSCT00000031985	ENSSSCG00000024970	4:92964940-92979103	11.8207	5.88485	1.00624	5e-05	0.000249496
ENSSSCT00000065998	ENSSSCG00000029602	10:68300597-68539280	12.1847	6.06813	1.00574	0.0103	0.0323681
ENSSSCT00000034406	ENSSSCG00000028516	5:16284948-16353555	21.9369	10.925	1.00573	0.004	0.0139764
ENSSSCT00000064544	ENSSSCG00000000837	5:79788571-80067795	1.1735	0.584582	1.00534	0.0005	0.00213459
ENSSSCT00000063970	ENSSSCG00000013285	2:18962270-18994240	16.1674	8.05452	1.00522	0.00845	0.0271404
ENSSSCT00000046911	ENSSSCG00000031077	13:100185024-100253051	40.2487	20.0589	1.0047	5e-05	0.000249496
ENSSSCT00000027735	ENSSSCG00000025855	6:96313124-96375415	9.5334	4.75308	1.00413	0.00045	0.00193826
ENSSSCT00000004922	ENSSSCG00000004456	1:83003690-83366841	21.1672	10.5591	1.00333	0.003	0.0108115
ENSSSCT00000010836	ENSSSCG00000009886	14:39549850-39682469	12.7519	6.36307	1.00292	0.0027	0.00983799
ENSSSCT00000033656	ENSSSCG00000007718	3:11039705-11057793	50.2337	25.0679	1.00282	5e-05	0.000249496
ENSSSCT00000023081	ENSSSCG00000027334	2:6333362-6340112	8.75334	4.37018	1.00214	0.00075	0.00308431
ENSSSCT00000014768	ENSSSCG00000040968	2:73197645-73204977	2.72204	1.35907	1.00207	0.00265	0.00967884
ENSSSCT00000022996	ENSSSCG00000030510	6:48314782-48320893	16.8236	8.40652	1.0009	0.00045	0.00193826
ENSSSCT00000059226	ENSSSCG00000009298	11:4053944-4218593	9.74075	4.86899	1.00041	5e-05	0.000249496
ENSSSCT00000018240	ENSSSCG00000016758	18:51322282-51362183	5.95719	2.97794	1.00032	5e-05	0.000249496
ENSSSCT00000037790	ENSSSCG00000013830	2:62434684-62453908	12.3001	24.6197	-1.00114	5e-05	0.000249496
ENSSSCT00000003245	ENSSSCG00000002932	6:45709661-45737832	2.33878	4.6819	-1.00134	5e-05	0.000249496
ENSSSCT00000011734	ENSSSCG00000010723	14:132531825-132607699	143.504	287.466	-1.0023	0.0001	0.000480016
ENSSSCT00000060682	ENSSSCG00000016205	15:121100627-121194048	1.33128	2.66871	-1.00333	5e-05	0.000249496
ENSSSCT00000011467	ENSSSCG00000010479	14:105036960-105044712	362.189	726.325	-1.00387	5e-05	0.000249496
ENSSSCT00000028465	ENSSSCG00000024313	9:80637162-80644388	4.51977	9.07349	-1.00541	0.00325	0.0116113
ENSSSCT00000036360	ENSSSCG00000001697	7:39124868-39166617	3.21756	6.45942	-1.00544	0.00085	0.00345527
ENSSSCT00000006670	ENSSSCG00000006079	4:38656264-38670987	15.9801	32.0897	-1.00583	0.01125	0.0349787
ENSSSCT00000042894	ENSSSCG00000001868	7:57102756-57194404	10.7476	21.5869	-1.00615	0.0001	0.000480016
ENSSSCT00000056479	ENSSSCG00000038569	X:83132834-83137131	0.911248	1.83137	-1.00701	0.01295	0.0395661
ENSSSCT00000045390	ENSSSCG00000032917	14:41760438-41791912	2.18575	4.39308	-1.0071	0.0056	0.0188403
ENSSSCT00000002093	ENSSSCG00000001868	7:57102756-57194404	41.3226	83.0646	-1.0073	5e-05	0.000249496
ENSSSCT00000040222	ENSSSCG00000031707	5:23087914-23132811	18.837	37.8683	-1.00742	5e-05	0.000249496
ENSSSCT00000030128	ENSSSCG00000024388	14:140362123-140367892	23.2445	46.73	-1.00746	5e-05	0.000249496
ENSSSCT00000006023	ENSSSCG00000005477	1:253794924-253868120	3.77394	7.58863	-1.00777	0.00855	0.0274271
ENSSSCT00000010761	ENSSSCG00000009818	14:31368302-31615000	1.40375	2.82328	-1.00808	0.0167	0.0492533
ENSSSCT00000002600	ENSSSCG00000002337	7:96323260-96380291	3.73921	7.52388	-1.00874	0.00105	0.00418963
ENSSSCT00000009333	ENSSSCG00000008529	3:109178093-109196645	12.8442	25.8482	-1.00895	5e-05	0.000249496
ENSSSCT00000057495	ENSSSCG00000025780	AEMK02000361.1:1819208-1847568	1.07149	2.15682	-1.00929	0.0042	0.0145956
ENSSSCT00000016732	ENSSSCG00000015357	9:84943198-85010216	0.33103	0.666482	-1.0096	0.01335	0.0406334
ENSSSCT00000006859	ENSSSCG00000006260	4:77083835-77105013	14.7793	29.7844	-1.01098	5e-05	0.000249496
ENSSSCT00000061855	ENSSSCG00000029615	X:125863272-125917231	8.2952	16.719	-1.01114	5e-05	0.000249496
ENSSSCT00000027442	ENSSSCG00000030033	3:25296201-25327081	129.023	260.077	-1.01131	5e-05	0.000249496
ENSSSCT00000040007	ENSSSCG00000003770	6:135392520-135513240	1.82232	3.67338	-1.01133	0.0025	0.00918334
ENSSSCT00000016562	ENSSSCG00000015196	9:51879223-51932595	6.48721	13.0822	-1.01194	5e-05	0.000249496
ENSSSCT00000005446	ENSSSCG00000004935	1:163525860-163565735	20.1845	40.7149	-1.01231	5e-05	0.000249496
ENSSSCT00000004536	ENSSSCG00000004101	1:16138872-16267634	6.16193	12.4314	-1.01253	5e-05	0.000249496
ENSSSCT00000015472	ENSSSCG00000014163	2:101313108-101375607	1.03412	2.08645	-1.01265	5e-05	0.000249496
ENSSSCT00000015055	ENSSSCG00000013779	2:64781011-64862209	6.13943	12.3908	-1.0131	0.00625	0.0207616
ENSSSCT00000051862	ENSSSCG00000026427	4:97375084-97400655	7.15067	14.4423	-1.01415	0.00035	0.00153813
ENSSSCT00000031891	ENSSSCG00000026149	4:94536919-94570082	8.19811	16.5733	-1.0155	5e-05	0.000249496
ENSSSCT00000064870	ENSSSCG00000007979	3:41442660-41473115	1.94382	3.92972	-1.01553	0.00655	0.0216567
ENSSSCT00000022243	ENSSSCG00000022806	2:32734690-32855734	18.0946	36.5974	-1.01618	5e-05	0.000249496
ENSSSCT00000022326	ENSSSCG00000023709	2:14549536-14726715	2.2186	4.48947	-1.01689	0.0005	0.00213459
ENSSSCT00000027856	ENSSSCG00000029515	9:74990229-75017949	34.6295	70.0786	-1.01697	5e-05	0.000249496
ENSSSCT00000009553	ENSSSCG00000022358	8:8942647-9125674	4.11393	8.33194	-1.01813	0.00085	0.00345527
ENSSSCT00000059250	ENSSSCG00000022790	2:126271215-126331859	2.37638	4.81457	-1.01864	0.01395	0.0422137
ENSSSCT00000059073	ENSSSCG00000000910	5:89306249-89587429	7.41581	15.0254	-1.01873	0.01095	0.0341625
ENSSSCT00000011154	ENSSSCG00000010188	14:60309892-60346280	6.10245	12.3667	-1.019	5e-05	0.000249496
ENSSSCT00000043136	ENSSSCG00000012741	X:122120838-122234477	0.626109	1.26893	-1.01913	0.00265	0.00967884
ENSSSCT00000009224	ENSSSCG00000008423	3:92094159-92228138	3.73905	7.57881	-1.0193	0.00415	0.0144428
ENSSSCT00000008686	ENSSSCG00000007925	3:37378479-37389408	0.805834	1.63565	-1.02131	0.0016	0.00613263
ENSSSCT00000053166	ENSSSCG00000006388	4:90214972-90263261	6.9041	14.016	-1.02155	0.00025	0.0011267
ENSSSCT00000039878	ENSSSCG00000002689	6:6654408-6882203	4.45244	9.04257	-1.02214	5e-05	0.000249496
ENSSSCT00000057266	ENSSSCG00000031646	6:51400899-51441229	30.2464	61.4517	-1.02269	0.01005	0.0316813
ENSSSCT00000060654	ENSSSCG00000036547	5:21123862-21147909	48.6885	98.9339	-1.02288	5e-05	0.000249496
ENSSSCT00000045292	ENSSSCG00000036952	13:146902010-146932906	2.42569	4.92966	-1.02309	0.0001	0.000480016
ENSSSCT00000013109	ENSSSCG00000011980	13:160384988-160407992	14.5108	29.4963	-1.02341	5e-05	0.000249496
ENSSSCT00000023102	ENSSSCG00000028771	1:138341157-138511314	2.89972	5.90064	-1.02496	0.0035	0.0124046
ENSSSCT00000033701	ENSSSCG00000006911	4:125109965-125310783	3.6581	7.44633	-1.02543	5e-05	0.000249496
ENSSSCT00000056799	ENSSSCG00000015235	9:55377265-55512247	4.19344	8.53704	-1.0256	0.0103	0.0323681
ENSSSCT00000047781	ENSSSCG00000028537	2:8578912-8717413	9.19768	18.737	-1.02655	5e-05	0.000249496
ENSSSCT00000015641	ENSSSCG00000014316	2:138191862-138224776	11.8281	24.1168	-1.02782	5e-05	0.000249496
ENSSSCT00000030786	ENSSSCG00000025821	13:205246715-205313865	6.88701	14.0427	-1.02787	5e-05	0.000249496
ENSSSCT00000062439	ENSSSCG00000035675	AEMK02000258.1:406791-428798	3.15341	6.43121	-1.02818	5e-05	0.000249496
ENSSSCT00000042001	ENSSSCG00000006037	4:30734458-31254864	4.18181	8.52882	-1.02822	0.00055	0.00232586
ENSSSCT00000027610	ENSSSCG00000021514	16:47600179-47652445	12.0049	24.4947	-1.02885	5e-05	0.000249496
ENSSSCT00000055543	ENSSSCG00000040538	11:16047606-16316418	8.93176	18.2321	-1.02946	0.00055	0.00232586
ENSSSCT00000030255	ENSSSCG00000028460	2:69293566-69295866	0.833154	1.70107	-1.02979	0.00405	0.0141289
ENSSSCT00000005336	ENSSSCG00000004834	1:142412564-142414242	0.912743	1.86358	-1.0298	0.00545	0.0183902
ENSSSCT00000018026	ENSSSCG00000016556	18:18416236-18462575	1.26609	2.58626	-1.03049	5e-05	0.000249496
ENSSSCT00000019509	ENSSSCG00000017926	12:52436011-52442920	0.528355	1.07934	-1.03057	0.0008	0.00327148
ENSSSCT00000034701	ENSSSCG00000001787	7:49973464-50102059	0.406368	0.830585	-1.03134	0.0046	0.0158283
ENSSSCT00000060055	ENSSSCG00000035854	3:41208945-41285020	0.521585	1.06643	-1.03182	0.00025	0.0011267
ENSSSCT00000024525	ENSSSCG00000023495	6:81590950-81598872	7.96488	16.2948	-1.03269	5e-05	0.000249496
ENSSSCT00000055832	ENSSSCG00000033190	18:42062326-42076551	1.27621	2.61115	-1.03282	0.0001	0.000480016
ENSSSCT00000041791	ENSSSCG00000035254	1:135577965-135812007	0.709587	1.45399	-1.03496	0.00065	0.00270761
ENSSSCT00000060846	ENSSSCG00000015603	9:131385805-131504473	21.1883	43.4298	-1.03542	0.004	0.0139764
ENSSSCT00000043698	ENSSSCG00000010132	14:51354177-51440058	31.0356	63.6196	-1.03555	5e-05	0.000249496
ENSSSCT00000051274	ENSSSCG00000027403	8:55606143-55647217	2.1224	4.35093	-1.03563	0.01415	0.0427319
ENSSSCT00000063655	ENSSSCG00000033702	6:44960693-44966390	0.486462	0.99748	-1.03596	0.0034	0.0120846
ENSSSCT00000003906	ENSSSCG00000024197	6:79744935-79810724	2.43047	4.98369	-1.03598	0.00095	0.00382491
ENSSSCT00000047808	ENSSSCG00000036954	14:108987747-108999598	0.61646	1.26435	-1.03632	0.00895	0.0285636
ENSSSCT00000019102	ENSSSCG00000017548	12:25699416-25720445	2.35869	4.83948	-1.03686	5e-05	0.000249496
ENSSSCT00000033803	ENSSSCG00000022676	X:54057016-54616924	0.694845	1.42629	-1.03751	0.0001	0.000480016
ENSSSCT00000041540	ENSSSCG00000034722	12:39611867-39616159	2.61116	5.36315	-1.03839	0.0044	0.0152133
ENSSSCT00000057037	ENSSSCG00000029347	2:66394260-66540349	1.43117	2.93993	-1.03858	0.00845	0.0271404
ENSSSCT00000003778	ENSSSCG00000003405	6:70737904-70872072	3.75174	7.71624	-1.04034	5e-05	0.000249496
ENSSSCT00000063742	ENSSSCG00000031170	9:33084823-33160311	6.57744	13.544	-1.04206	5e-05	0.000249496
ENSSSCT00000004219	ENSSSCG00000003812	6:148851183-148913792	42.3224	87.171	-1.04243	5e-05	0.000249496
ENSSSCT00000052744	ENSSSCG00000000875	5:83607224-83683086	27.695	57.0489	-1.04258	5e-05	0.000249496
ENSSSCT00000013288	ENSSSCG00000012149	X:13229528-13317146	5.73814	11.8218	-1.04279	0.00055	0.00232586
ENSSSCT00000022684	ENSSSCG00000025881	13:40079618-40167611	5.20564	10.7272	-1.04313	0.0001	0.000480016
ENSSSCT00000047875	ENSSSCG00000031552	6:57316792-57330786	1.76207	3.63149	-1.04329	0.00015	0.000701654
ENSSSCT00000019573	ENSSSCG00000017987	12:53659573-53698840	3.6502	7.52294	-1.04332	5e-05	0.000249496
ENSSSCT00000004139	ENSSSCG00000003738	6:118817487-118989614	3.6516	7.5261	-1.04337	5e-05	0.000249496
ENSSSCT00000038145	ENSSSCG00000038237	17:38660395-38775621	2.77564	5.72144	-1.04356	0.00175	0.00665194
ENSSSCT00000047312	ENSSSCG00000028293	9:131833345-131890819	1.84515	3.80416	-1.04384	0.00435	0.015054
ENSSSCT00000022429	ENSSSCG00000026499	10:46647160-46725791	4.17064	8.60176	-1.04436	0.0009	0.00364122
ENSSSCT00000022316	ENSSSCG00000020758	7:1748838-1806177	21.5835	44.5178	-1.04445	0.0001	0.000480016
ENSSSCT00000053172	ENSSSCG00000034188	AEMK02000361.1:128381-138099	31.8569	65.7411	-1.04519	5e-05	0.000249496
ENSSSCT00000028116	ENSSSCG00000016199	15:120419472-121064908	49.2635	101.679	-1.04543	0.0074	0.0241577
ENSSSCT00000065566	ENSSSCG00000038254	15:84130235-84156382	0.446258	0.921512	-1.04612	0.0005	0.00213459
ENSSSCT00000004265	ENSSSCG00000027114	6:159155252-159314985	83.3559	172.152	-1.04633	5e-05	0.000249496
ENSSSCT00000062597	ENSSSCG00000033074	14:81684581-81764084	20.5281	42.4542	-1.04831	5e-05	0.000249496
ENSSSCT00000001691	ENSSSCG00000001518	7:29807010-29962947	1.45569	3.01156	-1.04881	0.00095	0.00382491
ENSSSCT00000010984	ENSSSCG00000010027	14:48075347-48094136	0.882569	1.82603	-1.04893	0.0083	0.0267231
ENSSSCT00000012708	ENSSSCG00000011611	13:71731690-71753678	4.42724	9.16071	-1.04905	5e-05	0.000249496
ENSSSCT00000017987	ENSSSCG00000016519	18:11416063-11462137	292.223	604.712	-1.04918	5e-05	0.000249496
ENSSSCT00000042488	ENSSSCG00000016127	15:109409767-109459231	10.2002	21.1366	-1.05114	0.01285	0.0393014
ENSSSCT00000043844	ENSSSCG00000032860	6:81783710-81914142	1.50248	3.11632	-1.0525	0.00085	0.00345527
ENSSSCT00000049053	ENSSSCG00000016877	16:28157279-28249540	18.2848	37.9453	-1.05328	5e-05	0.000249496
ENSSSCT00000062449	ENSSSCG00000040410	6:51641622-51662472	0.777587	1.61404	-1.0536	0.0017	0.00647748
ENSSSCT00000037788	ENSSSCG00000034816	6:104055868-104078363	1.44639	3.00269	-1.05379	0.00075	0.00308431
ENSSSCT00000044592	ENSSSCG00000005598	1:265714213-265867103	0.372732	0.773944	-1.05409	0.0039	0.0136679
ENSSSCT00000012899	ENSSSCG00000011787	13:122601504-122602452	1.85245	3.85208	-1.0562	0.00615	0.0204583
ENSSSCT00000044968	ENSSSCG00000037424	1:76589051-76793931	3.62925	7.54844	-1.05651	5e-05	0.000249496
ENSSSCT00000054422	ENSSSCG00000015069	9:44211163-44213733	1040.7	2164.93	-1.05677	0.00735	0.0240103
ENSSSCT00000003325	ENSSSCG00000002993	6:49053992-49088329	158.632	330	-1.05678	5e-05	0.000249496
ENSSSCT00000003728	ENSSSCG00000003359	6:65150693-65167048	4.25143	8.84459	-1.05685	5e-05	0.000249496
ENSSSCT00000053137	ENSSSCG00000040203	6:7063535-7205998	7.98046	16.6038	-1.05697	0.00185	0.00699869
ENSSSCT00000041893	ENSSSCG00000006066	4:36654207-36726969	8.41422	17.5112	-1.05738	0.00025	0.0011267
ENSSSCT00000017759	ENSSSCG00000016306	15:133870832-133952928	2.77526	5.77667	-1.05762	0.0027	0.00983799
ENSSSCT00000030805	ENSSSCG00000023380	14:42216110-42222655	42.9679	89.5089	-1.05877	5e-05	0.000249496
ENSSSCT00000039416	ENSSSCG00000025744	1:158288052-158518879	2.64474	5.51039	-1.05903	0.008	0.0258671
ENSSSCT00000027813	ENSSSCG00000023886	9:77908980-78515475	7.09707	14.7896	-1.05929	0.00345	0.0122447
ENSSSCT00000010292	ENSSSCG00000009393	11:18040010-18100413	9.91337	20.6588	-1.05931	5e-05	0.000249496
ENSSSCT00000007404	ENSSSCG00000006760	4:106566985-106627413	20.1537	42.0021	-1.05942	5e-05	0.000249496
ENSSSCT00000008995	ENSSSCG00000008214	3:57849806-57855268	13.247	27.6094	-1.0595	5e-05	0.000249496
ENSSSCT00000004769	ENSSSCG00000004314	1:57188534-57216285	6.50668	13.5629	-1.05968	5e-05	0.000249496
ENSSSCT00000061736	ENSSSCG00000016656	18:36786421-37338970	4.07456	8.49597	-1.06013	0.00225	0.00835806
ENSSSCT00000018498	ENSSSCG00000016988	16:51283311-51403499	6.32608	13.192	-1.06028	5e-05	0.000249496
ENSSSCT00000029845	ENSSSCG00000030318	4:89133229-89169131	42.4159	88.5025	-1.06111	5e-05	0.000249496
ENSSSCT00000004742	ENSSSCG00000004289	1:53329025-53442711	0.88642	1.85017	-1.0616	0.0028	0.0101622
ENSSSCT00000057467	ENSSSCG00000032566	17:43848367-43984240	3.71892	7.76319	-1.06176	5e-05	0.000249496
ENSSSCT00000044800	ENSSSCG00000035199	12:19909031-19915852	0.460398	0.961104	-1.06181	0.0126	0.0386239
ENSSSCT00000040417	ENSSSCG00000035227	6:28666452-29025391	6.6704	13.9248	-1.06182	0.0059	0.019723
ENSSSCT00000006756	ENSSSCG00000006162	4:57761255-57819895	0.999171	2.08725	-1.0628	0.00015	0.000701654
ENSSSCT00000015639	ENSSSCG00000014315	2:138109208-138120318	117.384	245.227	-1.06289	5e-05	0.000249496
ENSSSCT00000057300	ENSSSCG00000033763	1:230605255-230907674	12.659	26.4528	-1.06326	5e-05	0.000249496
ENSSSCT00000004131	ENSSSCG00000003731	6:116100369-116325133	3.87238	8.09346	-1.06354	5e-05	0.000249496
ENSSSCT00000049688	ENSSSCG00000012314	1:8935072-9001474	1.0148	2.12149	-1.06388	0.0027	0.00983799
ENSSSCT00000060311	ENSSSCG00000010488	14:106013539-106613121	142.828	298.662	-1.06424	0.0001	0.000480016
ENSSSCT00000023904	ENSSSCG00000028786	16:47658161-47688397	2.84292	5.94474	-1.06424	5e-05	0.000249496
ENSSSCT00000030119	ENSSSCG00000009865	14:37583278-37598665	3.23267	6.76247	-1.06482	5e-05	0.000249496
ENSSSCT00000001065	ENSSSCG00000000975	5:497039-505979	0.602119	1.25961	-1.06485	0.0019	0.00716942
ENSSSCT00000065177	ENSSSCG00000040719	9:117253830-117287736	0.920291	1.92541	-1.065	0.0001	0.000480016
ENSSSCT00000049669	ENSSSCG00000021731	15:44615712-44802789	1.56769	3.28305	-1.06639	0.00865	0.0277154
ENSSSCT00000057715	ENSSSCG00000032731	2:151463229-151522773	3.43524	7.19653	-1.06689	0.0027	0.00983799
ENSSSCT00000007532	ENSSSCG00000006878	4:119931392-120712461	32.6383	68.3781	-1.06697	5e-05	0.000249496
ENSSSCT00000051953	ENSSSCG00000032473	7:74877918-74898576	0.807502	1.69175	-1.06698	5e-05	0.000249496
ENSSSCT00000052541	ENSSSCG00000009407	11:20651789-20673205	32.3042	67.6965	-1.06736	5e-05	0.000249496
ENSSSCT00000056618	ENSSSCG00000040546	14:40229754-40239952	3.8306	8.02924	-1.06769	5e-05	0.000249496
ENSSSCT00000019304	ENSSSCG00000017737	12:42793757-42808914	1.49264	3.12963	-1.06813	0.0008	0.00327148
ENSSSCT00000004469	ENSSSCG00000004041	1:7339284-7365520	31.6623	66.3892	-1.06818	5e-05	0.000249496
ENSSSCT00000006222	ENSSSCG00000005659	1:269090332-269122156	1.4814	3.10827	-1.06915	0.0009	0.00364122
ENSSSCT00000000150	ENSSSCG00000000144	5:11264464-11277631	22.8532	47.9557	-1.0693	5e-05	0.000249496
ENSSSCT00000013350	ENSSSCG00000028148	X:27028232-29012837	3.67664	7.71574	-1.06941	0.00615	0.0204583
ENSSSCT00000056804	ENSSSCG00000006720	4:101588391-101883403	17.2768	36.257	-1.06942	5e-05	0.000249496
ENSSSCT00000000798	ENSSSCG00000000735	5:66913754-67106257	3.40441	7.14603	-1.06974	0.00305	0.0109705
ENSSSCT00000002178	ENSSSCG00000001946	7:63658443-63684529	2.32389	4.88236	-1.07104	0.00595	0.0198715
ENSSSCT00000052546	ENSSSCG00000032749	8:89321531-89338060	3.56449	7.48929	-1.07114	5e-05	0.000249496
ENSSSCT00000063208	ENSSSCG00000033842	6:12223695-12354403	4.77452	10.0331	-1.07134	5e-05	0.000249496
ENSSSCT00000000596	ENSSSCG00000000553	5:46740930-46784194	1.85246	3.89286	-1.07139	0.00075	0.00308431
ENSSSCT00000005579	ENSSSCG00000005062	1:185821241-185886556	1.92954	4.05696	-1.07214	0.00015	0.000701654
ENSSSCT00000040252	ENSSSCG00000035653	9:6283616-6319271	1.97674	4.15949	-1.07328	0.0092	0.0292754
ENSSSCT00000023556	ENSSSCG00000029502	11:77210242-77230686	16.9014	35.5652	-1.07333	5e-05	0.000249496
ENSSSCT00000018386	ENSSSCG00000016882	16:30304867-30486410	1.33324	2.80598	-1.07357	0.00105	0.00418963
ENSSSCT00000042715	ENSSSCG00000014156	2:98430456-98444661	8.59426	18.0894	-1.0737	0.00345	0.0122447
ENSSSCT00000045362	ENSSSCG00000004570	1:108985777-109019044	1.96711	4.14139	-1.07404	0.0023	0.00852579
ENSSSCT00000045270	ENSSSCG00000014207	2:116912625-117097925	2.35084	4.95084	-1.0745	0.0058	0.0194337
ENSSSCT00000028863	ENSSSCG00000022758	15:118293655-118335898	18.1271	38.1875	-1.07495	5e-05	0.000249496
ENSSSCT00000007071	ENSSSCG00000006455	4:92393743-92444712	55.1391	116.169	-1.07507	5e-05	0.000249496
ENSSSCT00000045018	ENSSSCG00000039793	6:150247295-150605912	4.44678	9.3714	-1.0755	5e-05	0.000249496
ENSSSCT00000006169	ENSSSCG00000005610	1:267925188-267934094	3.39654	7.15845	-1.07558	5e-05	0.000249496
ENSSSCT00000038642	ENSSSCG00000040838	2:14933196-14971412	1.06655	2.24794	-1.07566	0.00115	0.00454446
ENSSSCT00000041788	ENSSSCG00000032692	X:49351995-49356811	0.407421	0.858956	-1.07606	0.00235	0.00869283
ENSSSCT00000007644	ENSSSCG00000006979	17:3857170-3939614	3.1429	6.6318	-1.0773	5e-05	0.000249496
ENSSSCT00000034089	ENSSSCG00000007143	17:31850893-31869187	1.96345	4.14327	-1.07738	0.00025	0.0011267
ENSSSCT00000040091	ENSSSCG00000015965	15:80375737-80497931	1.53392	3.23702	-1.07744	0.01185	0.0366152
ENSSSCT00000024361	ENSSSCG00000024613	9:62102000-62499584	1.77844	3.75417	-1.07788	5e-05	0.000249496
ENSSSCT00000042335	ENSSSCG00000040416	2:5886992-5906388	0.631495	1.33321	-1.07806	0.0011	0.00436717
ENSSSCT00000011132	ENSSSCG00000010166	14:57802577-57833174	2.84082	5.9976	-1.07808	0.0002	0.000916498
ENSSSCT00000019049	ENSSSCG00000017496	12:22588208-22590247	4.62828	9.77749	-1.07899	5e-05	0.000249496
ENSSSCT00000065432	ENSSSCG00000035617	9:119858968-119962889	22.3672	47.2604	-1.07925	5e-05	0.000249496
ENSSSCT00000025302	ENSSSCG00000024059	12:19870274-19879233	12.1203	25.6207	-1.07989	5e-05	0.000249496
ENSSSCT00000029719	ENSSSCG00000021880	6:63630937-63635555	1.83441	3.87936	-1.0805	0.00025	0.0011267
ENSSSCT00000022859	ENSSSCG00000025616	1:169613570-169614209	4.70421	9.95052	-1.08082	0.00155	0.00595709
ENSSSCT00000005946	ENSSSCG00000005403	1:245409590-245475909	1.53181	3.24142	-1.08139	0.0009	0.00364122
ENSSSCT00000041476	ENSSSCG00000032196	6:61836685-61907723	0.451192	0.955007	-1.08177	0.0129	0.0394314
ENSSSCT00000010956	ENSSSCG00000009999	14:47269090-47301554	5.36196	11.3507	-1.08195	5e-05	0.000249496
ENSSSCT00000005381	ENSSSCG00000004875	1:149737536-149783623	195.06	412.946	-1.08203	5e-05	0.000249496
ENSSSCT00000009255	ENSSSCG00000008453	3:96593779-96703318	5.69259	12.068	-1.08403	5e-05	0.000249496
ENSSSCT00000001994	ENSSSCG00000001779	7:48882892-49035504	22.5818	47.8937	-1.08467	5e-05	0.000249496
ENSSSCT00000061494	ENSSSCG00000035142	8:53730882-53761213	1.64452	3.48962	-1.0854	0.0003	0.00133448
ENSSSCT00000054288	ENSSSCG00000005247	1:222474519-222616964	2.08824	4.43361	-1.08619	0.0011	0.00436717
ENSSSCT00000057762	ENSSSCG00000033168	2:58728774-58747199	1.0924	2.32059	-1.08698	0.00905	0.0288509
ENSSSCT00000012317	ENSSSCG00000011250	13:22964874-23020143	99.3613	211.094	-1.08713	5e-05	0.000249496
ENSSSCT00000008725	ENSSSCG00000007962	3:41548399-41574988	9.20608	19.5731	-1.08821	0.00375	0.0131944
ENSSSCT00000000316	ENSSSCG00000000295	5:19677874-19720547	1.18556	2.52113	-1.08851	0.01265	0.0387609
ENSSSCT00000025515	ENSSSCG00000027489	6:78094369-78169738	0.658525	1.40076	-1.0889	0.0076	0.0247373
ENSSSCT00000033683	ENSSSCG00000012597	X:94885071-94972095	7.95518	16.923	-1.08902	5e-05	0.000249496
ENSSSCT00000046150	ENSSSCG00000011514	13:51178184-51422093	2.623	5.58481	-1.09029	5e-05	0.000249496
ENSSSCT00000025026	ENSSSCG00000011806	13:124955029-125028339	3.60485	7.67732	-1.09067	0.00555	0.018691
ENSSSCT00000040904	ENSSSCG00000009779	14:29644968-29728211	1.32325	2.81983	-1.09152	0.00465	0.0159756
ENSSSCT00000017223	ENSSSCG00000015815	15:48053366-48106860	0.480575	1.02534	-1.09327	0.0027	0.00983799
ENSSSCT00000052133	ENSSSCG00000037605	3:5463674-5471391	21.3456	45.5434	-1.0933	5e-05	0.000249496
ENSSSCT00000035723	ENSSSCG00000012624	X:97868610-97906760	1.26502	2.69939	-1.09347	0.00015	0.000701654
ENSSSCT00000010896	ENSSSCG00000009944	14:42062364-42145124	4.53999	9.68911	-1.09368	5e-05	0.000249496
ENSSSCT00000056634	ENSSSCG00000000588	5:53760817-54016938	1.06961	2.28279	-1.09371	0.00155	0.00595709
ENSSSCT00000015485	ENSSSCG00000014173	2:103567601-103661070	2.06037	4.4007	-1.09483	0.00295	0.0106521
ENSSSCT00000044469	ENSSSCG00000010943	10:27078117-27472353	3.08585	6.59848	-1.09647	5e-05	0.000249496
ENSSSCT00000048455	ENSSSCG00000008378	3:79950143-80065250	0.472117	1.00963	-1.0966	0.00255	0.00935175
ENSSSCT00000050056	ENSSSCG00000011750	13:110087050-110376822	0.930928	1.99165	-1.09722	0.01195	0.036887
ENSSSCT00000046213	ENSSSCG00000011294	13:26415712-26473634	0.49708	1.06398	-1.09791	0.0072	0.0235716
ENSSSCT00000037369	ENSSSCG00000035121	4:93691046-93707831	3.07345	6.58202	-1.09867	0.0007	0.00289682
ENSSSCT00000042186	ENSSSCG00000016306	15:133870832-133952928	2.68843	5.76091	-1.09953	0.0044	0.0152133
ENSSSCT00000060624	ENSSSCG00000017260	12:11715273-11838504	2.99119	6.40974	-1.09955	5e-05	0.000249496
ENSSSCT00000064478	ENSSSCG00000013232	2:14983068-15005212	19.75	42.3368	-1.10006	5e-05	0.000249496
ENSSSCT00000056701	ENSSSCG00000005994	4:18288755-18524583	3.83315	8.2169	-1.10006	0.01315	0.0400932
ENSSSCT00000017836	ENSSSCG00000016381	15:139821362-139875422	0.617524	1.32453	-1.10091	0.00025	0.0011267
ENSSSCT00000053518	ENSSSCG00000009836	14:32799936-32894591	3.53428	7.58137	-1.10104	0.00615	0.0204583
ENSSSCT00000012132	ENSSSCG00000011085	10:53069735-53316041	2.31445	4.96503	-1.10113	0.0003	0.00133448
ENSSSCT00000053418	ENSSSCG00000009182	8:120918178-121115291	144.395	309.919	-1.10187	5e-05	0.000249496
ENSSSCT00000008962	ENSSSCG00000008183	3:55032995-55054432	3.72193	7.98906	-1.10197	0.0001	0.000480016
ENSSSCT00000010566	ENSSSCG00000009638	14:7222754-7254955	1.98128	4.2529	-1.10201	5e-05	0.000249496
ENSSSCT00000016992	ENSSSCG00000015599	9:131003895-131076561	21.2175	45.6042	-1.10391	5e-05	0.000249496
ENSSSCT00000055711	ENSSSCG00000032019	13:39954803-39976110	1.92927	4.1501	-1.1051	5e-05	0.000249496
ENSSSCT00000039923	ENSSSCG00000000530	5:41681452-41879084	2.08691	4.49396	-1.10662	0.01025	0.0322328
ENSSSCT00000034332	ENSSSCG00000005996	4:18535840-18671259	4.72284	10.1707	-1.1067	0.0003	0.00133448
ENSSSCT00000040692	ENSSSCG00000016173	15:117617501-117649108	5.86622	12.6331	-1.10671	5e-05	0.000249496
ENSSSCT00000048210	ENSSSCG00000002355	7:97258673-97316184	9.07561	19.5599	-1.10783	5e-05	0.000249496
ENSSSCT00000017548	ENSSSCG00000016117	15:106410154-106466801	2.09781	4.52309	-1.10842	0.00495	0.0168888
ENSSSCT00000040562	ENSSSCG00000036169	9:77908980-78515475	2.71516	5.8556	-1.10878	0.0029	0.0104874
ENSSSCT00000027862	ENSSSCG00000023366	7:36364299-36386316	6.02734	13.0003	-1.10895	0.00015	0.000701654
ENSSSCT00000026888	ENSSSCG00000027926	AEMK02000328.1:580182-594555	22.8771	49.438	-1.11172	5e-05	0.000249496
ENSSSCT00000011206	ENSSSCG00000010239	14:71500829-71544880	1.7354	3.75043	-1.11179	0.0004	0.00173885
ENSSSCT00000061577	ENSSSCG00000005424	1:246104809-246140406	1.87272	4.04724	-1.1118	0.0072	0.0235716
ENSSSCT00000016730	ENSSSCG00000015356	9:84524587-84895264	13.7979	29.8424	-1.11291	5e-05	0.000249496
ENSSSCT00000053571	ENSSSCG00000036775	5:78141225-78150580	2.35166	5.08746	-1.11326	5e-05	0.000249496
ENSSSCT00000040523	ENSSSCG00000034292	6:91312166-91346281	1.84185	3.98518	-1.11349	0.002	0.00751471
ENSSSCT00000012123	ENSSSCG00000011077	10:51888820-51910673	5.93234	12.8426	-1.11427	5e-05	0.000249496
ENSSSCT00000064960	ENSSSCG00000040016	2:72159383-72198869	3.90098	8.44538	-1.11433	5e-05	0.000249496
ENSSSCT00000056071	ENSSSCG00000008487	3:101956721-102029667	4.55122	9.85463	-1.11455	0.00055	0.00232586
ENSSSCT00000000943	ENSSSCG00000000864	5:82493991-82544732	20.8482	45.1562	-1.115	0.0001	0.000480016
ENSSSCT00000003903	ENSSSCG00000003513	6:79410668-79466047	21.8911	47.4165	-1.11504	5e-05	0.000249496
ENSSSCT00000004005	ENSSSCG00000003610	6:88678193-88685499	0.421711	0.913569	-1.11526	0.01475	0.0442506
ENSSSCT00000047587	ENSSSCG00000016613	18:24974720-25039194	33.678	72.9863	-1.11582	5e-05	0.000249496
ENSSSCT00000060059	ENSSSCG00000014195	2:114675916-114853524	5.7781	12.5314	-1.11688	0.00105	0.00418963
ENSSSCT00000050937	ENSSSCG00000012825	X:125025563-125056443	3.07734	6.67541	-1.11717	5e-05	0.000249496
ENSSSCT00000063336	ENSSSCG00000011064	10:48883210-48922311	3.74658	8.13119	-1.11789	0.01315	0.0400932
ENSSSCT00000058740	ENSSSCG00000033112	4:39362946-39367402	0.441586	0.958382	-1.1179	0.0008	0.00327148
ENSSSCT00000054575	ENSSSCG00000000864	5:82493991-82544732	14.1295	30.6934	-1.11922	5e-05	0.000249496
ENSSSCT00000014578	ENSSSCG00000013349	2:39035223-39052170	10.1506	22.0526	-1.11938	5e-05	0.000249496
ENSSSCT00000017594	ENSSSCG00000016159	15:113209630-113334672	808.133	1757.75	-1.12107	0.0001	0.000480016
ENSSSCT00000026267	ENSSSCG00000023527	13:133470644-133496264	0.54498	1.18559	-1.12133	0.0079	0.0255962
ENSSSCT00000014815	ENSSSCG00000013566	2:71797124-71936215	13.5514	29.4857	-1.12157	0.0003	0.00133448
ENSSSCT00000030848	ENSSSCG00000022312	6:42815457-42891346	1.5345	3.33908	-1.12168	5e-05	0.000249496
ENSSSCT00000016975	ENSSSCG00000015582	9:129126619-129240545	4.28914	9.33377	-1.12177	5e-05	0.000249496
ENSSSCT00000000963	ENSSSCG00000025682	5:83908882-83929081	3.71731	8.09387	-1.12257	5e-05	0.000249496
ENSSSCT00000064188	ENSSSCG00000038046	AEMK02000361.1:90424-97218	97.8722	213.176	-1.12308	5e-05	0.000249496
ENSSSCT00000050232	ENSSSCG00000035615	18:6988883-6999127	13.4809	29.3631	-1.12309	5e-05	0.000249496
ENSSSCT00000060095	ENSSSCG00000026177	9:92481533-92528207	1.43963	3.13652	-1.12346	5e-05	0.000249496
ENSSSCT00000027178	ENSSSCG00000025007	3:72983123-73023439	4.43775	9.67073	-1.1238	5e-05	0.000249496
ENSSSCT00000004931	ENSSSCG00000004464	1:84545027-84552134	12.2991	26.8152	-1.1245	5e-05	0.000249496
ENSSSCT00000002192	ENSSSCG00000001959	7:65090222-65095762	2.85141	6.2202	-1.12528	0.0002	0.000916498
ENSSSCT00000015016	ENSSSCG00000013742	2:65952518-66057045	3.73867	8.15828	-1.12574	0.0006	0.002517
ENSSSCT00000053922	ENSSSCG00000016981	16:50411474-50499115	7.2903	15.9114	-1.12601	5e-05	0.000249496
ENSSSCT00000006674	ENSSSCG00000006083	4:38932292-39015219	38.4243	83.8848	-1.12639	5e-05	0.000249496
ENSSSCT00000014854	ENSSSCG00000013600	2:70884459-70904626	8.61383	18.8053	-1.12641	5e-05	0.000249496
ENSSSCT00000004008	ENSSSCG00000003613	6:88719880-88787568	5.73859	12.5285	-1.12645	0.0093	0.029558
ENSSSCT00000037280	ENSSSCG00000002640	6:143636-167459	8.63877	18.8631	-1.12667	5e-05	0.000249496
ENSSSCT00000062985	ENSSSCG00000036431	1:109931250-110104257	9.27507	20.2627	-1.1274	5e-05	0.000249496
ENSSSCT00000063675	ENSSSCG00000031736	8:86879076-87390416	1.87394	4.09834	-1.12896	0.0014	0.0054309
ENSSSCT00000015512	ENSSSCG00000014197	2:115529495-115555452	5.79571	12.6766	-1.12911	5e-05	0.000249496
ENSSSCT00000053055	ENSSSCG00000001968	7:67787194-68035258	2.30158	5.03559	-1.12954	0.00135	0.00525545
ENSSSCT00000042467	ENSSSCG00000017694	12:38563921-38875134	6.20047	13.5673	-1.12969	5e-05	0.000249496
ENSSSCT00000046593	ENSSSCG00000008103	3:44349402-44483647	1.11809	2.44685	-1.12989	0.0018	0.00682539
ENSSSCT00000039007	ENSSSCG00000031661	5:14720119-14755815	0.857028	1.87809	-1.13185	0.01145	0.0355306
ENSSSCT00000015732	ENSSSCG00000014394	2:143574949-143595933	15.2135	33.3522	-1.13243	5e-05	0.000249496
ENSSSCT00000007199	ENSSSCG00000006571	4:95898431-95944817	3.9354	8.62848	-1.1326	5e-05	0.000249496
ENSSSCT00000040446	ENSSSCG00000001732	7:43597150-43642509	30.172	66.1729	-1.13303	5e-05	0.000249496
ENSSSCT00000015306	ENSSSCG00000014013	2:78515423-78670013	5.03166	11.04	-1.13364	0.0004	0.00173885
ENSSSCT00000057451	ENSSSCG00000010494	14:106895764-107137767	5.4012	11.8607	-1.13484	5e-05	0.000249496
ENSSSCT00000029497	ENSSSCG00000021181	2:2334580-2394851	5.62571	12.3706	-1.13681	5e-05	0.000249496
ENSSSCT00000048980	ENSSSCG00000021418	AEMK02000328.1:519535-554726	4.36433	9.59757	-1.13691	0.0086	0.0275725
ENSSSCT00000030371	ENSSSCG00000026473	12:11374027-11447292	15.7043	34.5963	-1.13946	0.0007	0.00289682
ENSSSCT00000029315	ENSSSCG00000025942	13:120983219-121070418	14.1028	31.0748	-1.13977	5e-05	0.000249496
ENSSSCT00000005431	ENSSSCG00000004921	1:162936674-163065872	4.68637	10.3318	-1.14055	5e-05	0.000249496
ENSSSCT00000045124	ENSSSCG00000010904	10:20961753-21124279	7.62271	16.8143	-1.14131	5e-05	0.000249496
ENSSSCT00000000195	ENSSSCG00000000185	5:15029817-15049656	6.49733	14.3403	-1.14216	5e-05	0.000249496
ENSSSCT00000037683	ENSSSCG00000036790	1:32221060-32362001	2.08061	4.59531	-1.14315	0.00045	0.00193826
ENSSSCT00000044896	ENSSSCG00000031536	1:13633323-13667301	2.45307	5.4238	-1.14472	5e-05	0.000249496
ENSSSCT00000038086	ENSSSCG00000033949	2:76049087-76083558	2.35552	5.20912	-1.14499	5e-05	0.000249496
ENSSSCT00000015978	ENSSSCG00000014627	9:3302457-3328335	2.4515	5.42633	-1.14631	5e-05	0.000249496
ENSSSCT00000031251	ENSSSCG00000022147	7:88985042-89003949	8.834	19.5567	-1.14652	5e-05	0.000249496
ENSSSCT00000040698	ENSSSCG00000008788	8:30463780-30635896	2.28511	5.0604	-1.14699	0.00205	0.00768071
ENSSSCT00000052978	ENSSSCG00000015356	9:84524587-84895264	3.70493	8.20544	-1.14714	0.0005	0.00213459
ENSSSCT00000042105	ENSSSCG00000001862	7:56311521-56541132	5.52141	12.2293	-1.14724	0.0038	0.0133522
ENSSSCT00000043339	ENSSSCG00000013856	2:61355129-61386208	4.03423	8.93586	-1.14731	0.0129	0.0394314
ENSSSCT00000023704	ENSSSCG00000027324	3:26038477-26157399	2.81957	6.24695	-1.14768	5e-05	0.000249496
ENSSSCT00000005967	ENSSSCG00000005424	1:246104809-246140406	2.49061	5.5187	-1.14783	0.00715	0.0234315
ENSSSCT00000052680	ENSSSCG00000040313	6:28508790-28548152	3.37967	7.49021	-1.14813	5e-05	0.000249496
ENSSSCT00000011412	ENSSSCG00000010427	14:97103925-97107635	7.09671	15.7395	-1.14916	5e-05	0.000249496
ENSSSCT00000023141	ENSSSCG00000027854	5:22089490-22114378	70.4652	156.287	-1.14921	5e-05	0.000249496
ENSSSCT00000024938	ENSSSCG00000023434	13:100654764-100750291	12.1093	26.8663	-1.14968	5e-05	0.000249496
ENSSSCT00000051960	ENSSSCG00000034976	8:66646239-66663405	23.5053	52.1658	-1.15012	5e-05	0.000249496
ENSSSCT00000062562	ENSSSCG00000035639	6:27503832-27540045	3.94597	8.75865	-1.15033	5e-05	0.000249496
ENSSSCT00000027138	ENSSSCG00000008687	8:1206135-1216644	7.91729	17.5771	-1.15062	5e-05	0.000249496
ENSSSCT00000057321	ENSSSCG00000009150	8:113949278-114005687	25.2759	56.1382	-1.15122	5e-05	0.000249496
ENSSSCT00000015917	ENSSSCG00000014567	9:738550-764472	1.55063	3.44507	-1.15168	5e-05	0.000249496
ENSSSCT00000000448	ENSSSCG00000000419	5:22251752-22293249	17.9329	39.842	-1.15168	0.0085	0.0272862
ENSSSCT00000018709	ENSSSCG00000017184	12:5144291-5176857	1.29617	2.88045	-1.15204	0.0001	0.000480016
ENSSSCT00000009587	ENSSSCG00000008762	8:20456242-20609281	2.00925	4.46754	-1.15282	0.00055	0.00232586
ENSSSCT00000004369	ENSSSCG00000003950	6:167919670-167940579	1.44176	3.20646	-1.15315	5e-05	0.000249496
ENSSSCT00000051042	ENSSSCG00000002355	7:97258673-97316184	10.7294	23.885	-1.15454	5e-05	0.000249496
ENSSSCT00000007359	ENSSSCG00000006718	4:101545283-101548637	1.28555	2.86241	-1.15485	0.0003	0.00133448
ENSSSCT00000040257	ENSSSCG00000030211	12:19755735-19853505	11.9994	26.7339	-1.15571	0.0011	0.00436717
ENSSSCT00000050587	ENSSSCG00000035341	7:32547935-32584311	8.52321	18.9908	-1.15583	5e-05	0.000249496
ENSSSCT00000005750	ENSSSCG00000005217	1:217142879-217205324	21.8179	48.629	-1.15631	5e-05	0.000249496
ENSSSCT00000050269	ENSSSCG00000034887	2:58617204-58634450	4.41817	9.85074	-1.15678	5e-05	0.000249496
ENSSSCT00000056339	ENSSSCG00000036575	2:60411565-60425899	0.30774	0.686345	-1.15722	0.0007	0.00289682
ENSSSCT00000060573	ENSSSCG00000035757	2:89957681-90263803	0.468969	1.04669	-1.15828	0.0012	0.00472315
ENSSSCT00000030706	ENSSSCG00000030196	7:38224335-38266688	1.65828	3.70124	-1.15832	5e-05	0.000249496
ENSSSCT00000003935	ENSSSCG00000003543	6:82111640-82226131	2.71099	6.05239	-1.15869	5e-05	0.000249496
ENSSSCT00000000051	ENSSSCG00000000046	5:6538906-6543746	144.789	323.272	-1.1588	5e-05	0.000249496
ENSSSCT00000057085	ENSSSCG00000037024	6:59736249-59741404	0.786234	1.75593	-1.15921	0.0001	0.000480016
ENSSSCT00000058506	ENSSSCG00000014173	2:103567601-103661070	1.46818	3.27921	-1.15932	5e-05	0.000249496
ENSSSCT00000050486	ENSSSCG00000039348	5:10040262-10040847	14.7769	33.0102	-1.15957	5e-05	0.000249496
ENSSSCT00000053056	ENSSSCG00000021343	15:7498896-7632655	2.83283	6.32943	-1.15983	5e-05	0.000249496
ENSSSCT00000028073	ENSSSCG00000021292	6:160299140-160566369	7.40872	16.5571	-1.16016	0.00105	0.00418963
ENSSSCT00000031300	ENSSSCG00000025820	14:26122355-26154781	4.99541	11.1647	-1.16027	5e-05	0.000249496
ENSSSCT00000011558	ENSSSCG00000010566	14:112638199-112735299	2.73191	6.10729	-1.16062	5e-05	0.000249496
ENSSSCT00000063184	ENSSSCG00000004921	1:162936674-163065872	2.15081	4.81425	-1.16243	5e-05	0.000249496
ENSSSCT00000024290	ENSSSCG00000030425	6:53978916-53986780	1.61233	3.60908	-1.16248	5e-05	0.000249496
ENSSSCT00000016185	ENSSSCG00000014833	9:8358558-8364552	0.986947	2.21114	-1.16374	0.0039	0.0136679
ENSSSCT00000003446	ENSSSCG00000003107	6:52704366-52841807	11.364	25.4603	-1.16378	5e-05	0.000249496
ENSSSCT00000015458	ENSSSCG00000014151	2:97529762-97593898	1.32019	2.95849	-1.16412	0.0011	0.00436717
ENSSSCT00000045783	ENSSSCG00000030318	4:89133229-89169131	4.59349	10.2947	-1.16424	0.00075	0.00308431
ENSSSCT00000006911	ENSSSCG00000006306	4:83235469-83309604	7.11882	15.9645	-1.16515	5e-05	0.000249496
ENSSSCT00000065716	ENSSSCG00000035945	9:38356496-38401647	7.67437	17.2266	-1.16652	5e-05	0.000249496
ENSSSCT00000040351	ENSSSCG00000039650	12:1084393-1092592	2.31802	5.20624	-1.16735	5e-05	0.000249496
ENSSSCT00000013962	ENSSSCG00000012771	X:124444282-124484766	1.8191	4.08657	-1.16767	0.0053	0.0179438
ENSSSCT00000012370	ENSSSCG00000011299	13:28098006-28229719	8.0251	18.0297	-1.16779	0.0155	0.0462072
ENSSSCT00000063552	ENSSSCG00000015499	9:116402335-117060053	4.64715	10.4424	-1.16803	0.0025	0.00918334
ENSSSCT00000009288	ENSSSCG00000008486	3:101617524-101682988	18.6587	41.9646	-1.16932	5e-05	0.000249496
ENSSSCT00000012006	ENSSSCG00000010969	10:32151181-32154833	3.94557	8.87476	-1.16948	5e-05	0.000249496
ENSSSCT00000022695	ENSSSCG00000028304	7:92488009-92495427	25.8192	58.0925	-1.16991	5e-05	0.000249496
ENSSSCT00000043263	ENSSSCG00000008771	8:29013081-29103934	2.31098	5.19993	-1.16999	0.01225	0.0376763
ENSSSCT00000041530	ENSSSCG00000009684	14:13335387-13719218	3.16726	7.12868	-1.1704	0.008	0.0258671
ENSSSCT00000009510	ENSSSCG00000008692	8:1627061-1792861	4.41498	9.94493	-1.17155	0.00015	0.000701654
ENSSSCT00000029003	ENSSSCG00000020868	8:43960717-43989827	1.9879	4.47927	-1.17202	5e-05	0.000249496
ENSSSCT00000055229	ENSSSCG00000037580	3:46897136-46901835	0.708922	1.59787	-1.17245	0.00485	0.0165842
ENSSSCT00000000629	ENSSSCG00000000584	5:51921693-52131767	6.06459	13.6713	-1.17267	0.00245	0.00902023
ENSSSCT00000046945	ENSSSCG00000032081	2:15022059-15052831	1.72632	3.89255	-1.17301	5e-05	0.000249496
ENSSSCT00000056500	ENSSSCG00000018041	12:59935972-59954159	10.5193	23.7222	-1.17319	0.0015	0.00578074
ENSSSCT00000041715	ENSSSCG00000004856	1:145911444-146008224	0.60827	1.37178	-1.17327	0.007	0.0229901
ENSSSCT00000041750	ENSSSCG00000021784	8:115432087-115701468	1.1454	2.58409	-1.17381	0.00975	0.030834
ENSSSCT00000028334	ENSSSCG00000000900	5:88035641-88226266	2.43972	5.50511	-1.17405	0.0128	0.0391641
ENSSSCT00000014824	ENSSSCG00000013572	2:71574516-71613319	1.57944	3.56471	-1.17438	0.0008	0.00327148
ENSSSCT00000001585	ENSSSCG00000001436	7:24215489-24221082	7.55984	17.0628	-1.17443	5e-05	0.000249496
ENSSSCT00000018018	ENSSSCG00000016548	18:17444338-17496887	1.71123	3.86419	-1.17513	5e-05	0.000249496
ENSSSCT00000025160	ENSSSCG00000029803	14:31057004-31229484	1.92886	4.35617	-1.17531	0.0005	0.00213459
ENSSSCT00000064722	ENSSSCG00000004332	1:57899808-58204804	2.21097	4.99474	-1.17573	5e-05	0.000249496
ENSSSCT00000047926	ENSSSCG00000004921	1:162936674-163065872	1.60845	3.63487	-1.17624	0.012	0.0370219
ENSSSCT00000039818	ENSSSCG00000040184	11:47911058-48133448	3.16199	7.14714	-1.17654	5e-05	0.000249496
ENSSSCT00000039284	ENSSSCG00000031831	9:42643672-42985554	2.82399	6.38707	-1.17742	5e-05	0.000249496
ENSSSCT00000060506	ENSSSCG00000015108	9:46300042-46317641	2.28592	5.1712	-1.17772	0.00275	0.0100016
ENSSSCT00000022686	ENSSSCG00000024537	14:106666444-106713440	2.35459	5.32974	-1.17859	5e-05	0.000249496
ENSSSCT00000011974	ENSSSCG00000010941	10:26110172-26264030	2.04864	4.6399	-1.17942	0.01055	0.0330607
ENSSSCT00000044166	ENSSSCG00000003121	6:53238628-53245886	1.10901	2.51327	-1.18029	0.01455	0.0437423
ENSSSCT00000059733	ENSSSCG00000038394	3:71452778-71499497	10.266	23.2652	-1.1803	5e-05	0.000249496
ENSSSCT00000018035	ENSSSCG00000016565	18:18731225-18761628	2.22183	5.03891	-1.18136	0.00385	0.013509
ENSSSCT00000017793	ENSSSCG00000016338	15:137793420-137836268	1.54193	3.49707	-1.18141	5e-05	0.000249496
ENSSSCT00000003006	ENSSSCG00000002712	6:12548130-12555648	3.30689	7.50222	-1.18184	5e-05	0.000249496
ENSSSCT00000012347	ENSSSCG00000011278	13:25774006-25934767	0.961865	2.1828	-1.18227	0.00525	0.0177914
ENSSSCT00000024677	ENSSSCG00000004041	1:7339284-7365520	22.5871	51.2681	-1.18256	5e-05	0.000249496
ENSSSCT00000010965	ENSSSCG00000010008	14:47399157-47421277	6.53403	14.8316	-1.18263	0.00185	0.00699869
ENSSSCT00000064091	ENSSSCG00000022521	6:42335466-42560004	10.229	23.2269	-1.18313	5e-05	0.000249496
ENSSSCT00000018715	ENSSSCG00000017190	12:5325072-5358637	2.12883	4.83556	-1.18362	0.00065	0.00270761
ENSSSCT00000012267	ENSSSCG00000011201	13:5317828-5392984	2.55678	5.80858	-1.18386	5e-05	0.000249496
ENSSSCT00000018399	ENSSSCG00000016894	16:33208135-33565599	1.85074	4.2056	-1.18421	0.007	0.0229901
ENSSSCT00000045195	ENSSSCG00000036828	13:134824067-134898690	1.48979	3.38703	-1.18491	0.00085	0.00345527
ENSSSCT00000018176	ENSSSCG00000016695	18:44985404-45120170	44.2283	100.581	-1.18531	5e-05	0.000249496
ENSSSCT00000062416	ENSSSCG00000012663	X:107085499-107368450	0.366292	0.833828	-1.18675	0.0063	0.0209118
ENSSSCT00000042038	ENSSSCG00000014913	9:19835302-19947213	4.96583	11.3053	-1.1869	0.00335	0.0119287
ENSSSCT00000003847	ENSSSCG00000003461	6:74809372-74855426	13.2753	30.2305	-1.18726	0.0001	0.000480016
ENSSSCT00000057283	ENSSSCG00000011274	13:25159602-25208313	12.8028	29.1547	-1.18727	5e-05	0.000249496
ENSSSCT00000064832	ENSSSCG00000002276	7:88764470-88954851	1.36484	3.1092	-1.1878	5e-05	0.000249496
ENSSSCT00000032550	ENSSSCG00000022963	3:40445033-40550505	2.0323	4.63611	-1.1898	0.00115	0.00454446
ENSSSCT00000023659	ENSSSCG00000024341	1:270012406-270035921	1.20525	2.75	-1.1901	5e-05	0.000249496
ENSSSCT00000010246	ENSSSCG00000009349	11:10145973-10165194	1.73947	3.97038	-1.19063	0.00045	0.00193826
ENSSSCT00000063425	ENSSSCG00000031970	9:67157166-67237363	2.00232	4.57282	-1.19142	0.0007	0.00289682
ENSSSCT00000018315	ENSSSCG00000016822	16:20005932-20023736	12.9157	29.4991	-1.19154	5e-05	0.000249496
ENSSSCT00000008453	ENSSSCG00000007710	3:10894339-10934049	6.48257	14.814	-1.19232	0.0002	0.000916498
ENSSSCT00000061208	ENSSSCG00000037508	1:261295716-261376583	142.502	325.653	-1.19235	5e-05	0.000249496
ENSSSCT00000012685	ENSSSCG00000011589	13:68814822-68905345	0.840273	1.92077	-1.19275	0.0065	0.0215067
ENSSSCT00000011249	ENSSSCG00000010277	14:74222677-74267709	0.355237	0.812156	-1.19297	0.00205	0.00768071
ENSSSCT00000028213	ENSSSCG00000022742	9:115857526-115872531	3.375	7.71852	-1.19344	0.00025	0.0011267
ENSSSCT00000065398	ENSSSCG00000033010	2:9183861-9296411	14.0521	32.1522	-1.19413	0.0029	0.0104874
ENSSSCT00000047693	ENSSSCG00000034338	3:39739076-39786947	32.5203	74.428	-1.1945	0.0017	0.00647748
ENSSSCT00000015143	ENSSSCG00000013863	2:60961521-60970766	32.5059	74.4109	-1.19481	5e-05	0.000249496
ENSSSCT00000006809	ENSSSCG00000006213	4:68250644-68285422	5.22257	11.9649	-1.19597	5e-05	0.000249496
ENSSSCT00000044050	ENSSSCG00000006267	4:78099033-78163412	16.61	38.055	-1.19604	0.00015	0.000701654
ENSSSCT00000048587	ENSSSCG00000006388	4:90214972-90263261	2.62274	6.01262	-1.19692	5e-05	0.000249496
ENSSSCT00000006491	ENSSSCG00000005911	4:630479-641073	1.44892	3.32828	-1.1998	5e-05	0.000249496
ENSSSCT00000015529	ENSSSCG00000014211	2:118003540-118092173	1.63078	3.74791	-1.20052	0.01155	0.0358024
ENSSSCT00000012128	ENSSSCG00000011081	10:52583491-52596824	2.32711	5.35026	-1.20107	0.00065	0.00270761
ENSSSCT00000040337	ENSSSCG00000011980	13:160384988-160407992	16.5762	38.1117	-1.20112	5e-05	0.000249496
ENSSSCT00000019350	ENSSSCG00000017778	12:45121154-45127446	0.611089	1.40776	-1.20394	0.00625	0.0207616
ENSSSCT00000053851	ENSSSCG00000037670	X:90105187-90289670	1.38144	3.18294	-1.20419	5e-05	0.000249496
ENSSSCT00000001506	ENSSSCG00000001384	7:23405022-23562074	1.20985	2.78773	-1.20426	0.00275	0.0100016
ENSSSCT00000063610	ENSSSCG00000040411	16:71778419-71820841	1.79751	4.14358	-1.20487	5e-05	0.000249496
ENSSSCT00000013131	ENSSSCG00000012000	13:173634660-173910739	31.6935	73.1264	-1.20621	5e-05	0.000249496
ENSSSCT00000017375	ENSSSCG00000015958	15:78608369-78652155	8.51488	19.653	-1.2067	5e-05	0.000249496
ENSSSCT00000002515	ENSSSCG00000002258	7:88262923-88264691	1.99397	4.60324	-1.207	5e-05	0.000249496
ENSSSCT00000054107	ENSSSCG00000015818	15:48251651-48292292	3.83024	8.84508	-1.20744	5e-05	0.000249496
ENSSSCT00000015300	ENSSSCG00000014007	2:78040145-78202504	3.32824	7.69238	-1.20867	0.0007	0.00289682
ENSSSCT00000050886	ENSSSCG00000014598	9:1975950-2141435	0.746257	1.72482	-1.2087	0.01565	0.0465936
ENSSSCT00000017822	ENSSSCG00000016367	15:139542601-139551250	3.14459	7.27036	-1.20916	5e-05	0.000249496
ENSSSCT00000052258	ENSSSCG00000036039	14:60480290-60528835	3.20506	7.41064	-1.20924	5e-05	0.000249496
ENSSSCT00000016483	ENSSSCG00000015117	9:46543734-46546572	2.24265	5.18787	-1.20994	5e-05	0.000249496
ENSSSCT00000039941	ENSSSCG00000032096	AEMK02000258.1:312770-324686	0.57739	1.33568	-1.20995	0.0045	0.0155152
ENSSSCT00000056625	ENSSSCG00000003107	6:52704366-52841807	14.1119	32.6554	-1.21041	5e-05	0.000249496
ENSSSCT00000003863	ENSSSCG00000003477	6:75527068-75543245	3.82795	8.85936	-1.21063	0.00895	0.0285636
ENSSSCT00000057585	ENSSSCG00000016792	16:5726493-5879466	2.90691	6.73098	-1.21133	5e-05	0.000249496
ENSSSCT00000046677	ENSSSCG00000001654	7:38055573-38087172	3.94403	9.13983	-1.2125	0.0001	0.000480016
ENSSSCT00000058330	ENSSSCG00000039373	2:126349941-126508068	8.54373	19.8024	-1.21273	5e-05	0.000249496
ENSSSCT00000005540	ENSSSCG00000005024	1:180635726-180719442	17.2238	39.9226	-1.2128	5e-05	0.000249496
ENSSSCT00000014754	ENSSSCG00000013507	2:74414447-74455920	1.16122	2.69184	-1.21295	0.00655	0.0216567
ENSSSCT00000059105	ENSSSCG00000037706	9:106851124-106957515	3.24841	7.53245	-1.21339	5e-05	0.000249496
ENSSSCT00000039280	ENSSSCG00000004814	1:137998571-138194765	1.9034	4.41439	-1.21363	0.0002	0.000916498
ENSSSCT00000062119	ENSSSCG00000023871	13:113448751-114208075	1.89306	4.39214	-1.21421	0.0002	0.000916498
ENSSSCT00000061246	ENSSSCG00000032489	1:179540510-179605628	1.03451	2.40122	-1.21482	0.00025	0.0011267
ENSSSCT00000063357	ENSSSCG00000025941	1:45144489-45218748	74.1259	172.127	-1.21542	5e-05	0.000249496
ENSSSCT00000050855	ENSSSCG00000017000	16:52833312-53160177	2.89797	6.73451	-1.21653	0.0001	0.000480016
ENSSSCT00000012504	ENSSSCG00000011424	13:33892566-33924176	5.74076	13.356	-1.21817	5e-05	0.000249496
ENSSSCT00000048250	ENSSSCG00000034101	15:140280818-140324109	2.12119	4.93727	-1.21884	5e-05	0.000249496
ENSSSCT00000039651	ENSSSCG00000032022	1:130516724-130563562	1.69101	3.93652	-1.21903	0.00025	0.0011267
ENSSSCT00000044397	ENSSSCG00000013742	2:65952518-66057045	2.8687	6.67847	-1.21912	0.0007	0.00289682
ENSSSCT00000037570	ENSSSCG00000035849	6:167657679-167743729	1.31037	3.05061	-1.21913	0.00125	0.0049013
ENSSSCT00000044066	ENSSSCG00000005672	1:269374796-269431814	2.31558	5.39086	-1.21914	0.0081	0.0261507
ENSSSCT00000053923	ENSSSCG00000016061	15:95874397-96066990	13.1659	30.6554	-1.21934	0.00075	0.00308431
ENSSSCT00000001555	ENSSSCG00000001418	7:23953720-23958659	6.02214	14.0269	-1.21985	5e-05	0.000249496
ENSSSCT00000004948	ENSSSCG00000004478	1:89994479-90084765	1.94111	4.5215	-1.21992	5e-05	0.000249496
ENSSSCT00000058148	ENSSSCG00000015099	9:46097718-46174742	1.9121	4.45482	-1.22021	0.00075	0.00308431
ENSSSCT00000058993	ENSSSCG00000039264	AEMK02000682.1:850864-870221	1.44818	3.37461	-1.22048	5e-05	0.000249496
ENSSSCT00000003289	ENSSSCG00000002965	6:47446033-47578795	11.9014	27.7389	-1.22078	5e-05	0.000249496
ENSSSCT00000025358	ENSSSCG00000022504	9:53079549-53178884	0.398895	0.93019	-1.22152	0.00315	0.0112922
ENSSSCT00000023180	ENSSSCG00000016141	15:110938239-111185697	0.976748	2.27895	-1.22231	0.0003	0.00133448
ENSSSCT00000002040	ENSSSCG00000001821	7:53530937-53545958	3.40592	7.94876	-1.22269	5e-05	0.000249496
ENSSSCT00000049659	ENSSSCG00000010027	14:48075347-48094136	0.365227	0.852455	-1.22283	0.006	0.0200184
ENSSSCT00000006762	ENSSSCG00000006168	4:59252336-59270116	3.77599	8.82059	-1.22402	5e-05	0.000249496
ENSSSCT00000013382	ENSSSCG00000012236	X:34311016-34401764	76.5256	178.872	-1.22492	5e-05	0.000249496
ENSSSCT00000052139	ENSSSCG00000038300	1:243126563-243141422	454.321	1063.44	-1.22696	0.0025	0.00918334
[truncated: 1,644 more rows]
