# Supplementary material for: RNA-Sequencing Characterization of lncRNA and mRNA Functions in Septic Pig Liver Injury
Source: Genes (Basel). 2023 Apr 20;14(4):945. doi: 10.3390/genes14040945 (PMC10137529; doi:10.3390/genes14040945)
Supplement: Supplementary file 1 [file genes-14-00945-s001.zip › Supplementary Table S3.xlsx]

## Sheet: cis-targets
Table S3 The cis- and trans-targets of DE lncRNAs.
Chromosome	lncRNA_ID	mRNA_ID	mRNA_Gene_Id	mRNA_Gene_Description	mRNA_Start	mRNA_End	mRNA_Strand	Distance	Location
16	LNC_001344	ENSSSCT00000018389	ENSSSCG00000016885	Integrin domain||FG-GAP repeat||Integrin alpha-2||von Willebrand factor, type A||Integrin alpha beta-propellor||Integrin alpha chain	32185484	32295491	+	30185	downstream
16	LNC_001344	ENSSSCT00000018390	ENSSSCG00000016886	Ubiquitin domain||Ubiquitin-related domain	32332003	32332406	-	71	downstream
16	LNC_001344	ENSSSCT00000018391	ENSSSCG00000016887	Integrin alpha chain||Integrin alpha beta-propellor||von Willebrand factor, type A||Integrin alpha-2||FG-GAP repeat||Integrin alpha chain, C-terminal cytoplasmic region, conserved site||Integrin domain	32336414	32433371	+	4482	upstream
16	LNC_001344	ENSSSCT00000061329	ENSSSCG00000032925	Ribosomal protein L2 domain 2||Ribosomal protein L14e domain||Translation protein SH3-like domain	32312604	32317527	+	8149	downstream
16	LNC_001344	ENSSSCT00000062923	ENSSSCG00000016888	Molybdopterin biosynthesis MoaE||Molybdopterin synthase catalytic subunit, eukaryotes	32424645	32462626	-	92713	downstream
1	LNC_000108	ENSSSCT00000063331	ENSSSCG00000005291	WD40/YVTN repeat-like-containing domain||WD40-repeat-containing domain||Groucho/TLE, N-terminal Q-rich domain||WD40 repeat||WD40 repeat, conserved site||Groucho/transducin-like enhancer	234324276	234370569	-	64532	downstream
1	LNC_000108	ENSSSCT00000055532	ENSSSCG00000005291	WD40/YVTN repeat-like-containing domain||WD40-repeat-containing domain||Groucho/TLE, N-terminal Q-rich domain||WD40 repeat||WD40 repeat, conserved site||Groucho/transducin-like enhancer	234278647	234369317	-	18903	downstream
1	LNC_000108	ENSSSCT00000042411	ENSSSCG00000005291	WD40/YVTN repeat-like-containing domain||WD40-repeat-containing domain||Groucho/TLE, N-terminal Q-rich domain||WD40 repeat||WD40 repeat, conserved site||Groucho/transducin-like enhancer	234278174	234369696	-	18430	downstream
1	LNC_000108	ENSSSCT00000031821	ENSSSCG00000005291	WD40/YVTN repeat-like-containing domain||WD40-repeat-containing domain||Groucho/TLE, N-terminal Q-rich domain||WD40 repeat||WD40 repeat, conserved site||Groucho/transducin-like enhancer	234278176	234370608	-	18432	downstream
1	LNC_000108	ENSSSCT00000005828	ENSSSCG00000005291	WD40/YVTN repeat-like-containing domain||WD40-repeat-containing domain||Groucho/TLE, N-terminal Q-rich domain||WD40 repeat||WD40 repeat, conserved site||Groucho/transducin-like enhancer	234278647	234369317	-	18903	downstream
1	LNC_000105	ENSSSCT00000048657	ENSSSCG00000005269	Transient receptor potential cation channel subfamily M member 6||TRPM, tetramerisation domain||Ion transport domain	227811237	227962758	-	33312	downstream
1	LNC_000105	ENSSSCT00000037918	ENSSSCG00000005268	Nuclear hormone receptor||Zinc finger, NHR/GATA-type||Zinc finger, nuclear hormone receptor-type||Nuclear hormone receptor, ligand-binding domain||Nuclear receptor ROR	227574691	227772698	+	-3937	antisense
1	LNC_000105	ENSSSCT00000041871	ENSSSCG00000005269	Transient receptor potential cation channel subfamily M member 6||TRPM, tetramerisation domain||Ion transport domain	227837667	227963110	-	59742	downstream
1	LNC_000105	ENSSSCT00000005803	ENSSSCG00000005268	Nuclear hormone receptor||Zinc finger, NHR/GATA-type||Zinc finger, nuclear hormone receptor-type||Nuclear hormone receptor, ligand-binding domain||Nuclear receptor ROR	227685539	227769697	+	-936	antisense
1	LNC_000105	ENSSSCT00000005804	ENSSSCG00000005269	Transient receptor potential cation channel subfamily M member 6||TRPM, tetramerisation domain||Ion transport domain	227811238	227998593	-	33313	downstream
1	LNC_000105	ENSSSCT00000064905	ENSSSCG00000005268	Nuclear hormone receptor||Zinc finger, NHR/GATA-type||Zinc finger, nuclear hormone receptor-type||Nuclear hormone receptor, ligand-binding domain||Nuclear receptor ROR	227694494	227769697	+	-936	antisense
3	LNC_001969	ENSSSCT00000050550	ENSSSCG00000035256	--	17978746	17985101	+	22070	downstream
3	LNC_001969	ENSSSCT00000053823	ENSSSCG00000007798	Rab-GTPase-TBC domain	17945312	17955186	+	51985	downstream
3	LNC_001969	ENSSSCT00000028901	ENSSSCG00000027454	Nicotinate-nucleotide pyrophosphorylase/Putative pyrophosphorylase ModD||Aldolase-type TIM barrel||Quinolinate phosphoribosyl transferase, N-terminal||Nicotinate-nucleotide pyrophosphorylase||Quinolinate phosphoribosyl transferase, C-terminal	17987221	18002159	+	5012	downstream
3	LNC_001969	ENSSSCT00000008539	ENSSSCG00000007791	GYF domain||-	17957818	17961707	+	45464	downstream
3	LNC_001969	ENSSSCT00000038594	ENSSSCG00000029509	P-loop containing nucleoside triphosphate hydrolase||RuvA domain 2-like||Kinesin motor domain, conserved site||Helix-hairpin-helix DNA-binding motif, class 1||Kinesin motor domain	18023095	18042649	+	12591	upstream
3	LNC_001969	ENSSSCT00000029036	ENSSSCG00000029509	P-loop containing nucleoside triphosphate hydrolase||RuvA domain 2-like||Kinesin motor domain, conserved site||Helix-hairpin-helix DNA-binding motif, class 1||Kinesin motor domain	18023095	18042528	+	12591	upstream
3	LNC_001969	ENSSSCT00000026459	ENSSSCG00000029186	Sushi/SCR/CCP domain||CUB domain	18098640	18119024	-	88136	downstream
3	LNC_001969	ENSSSCT00000027242	ENSSSCG00000025321	Zinc finger C2H2-type	18042493	18050481	+	31989	upstream
3	LNC_001969	ENSSSCT00000058681	ENSSSCG00000040745	Zinc finger C2H2-type||RNA polymerase archaeal subunit P/eukaryotic subunit RPABC4	17900511	17915675	-	91496	upstream
3	LNC_001969	ENSSSCT00000031601	ENSSSCG00000029752	Protein of unknown function DUF4689	18012713	18013378	-	2209	downstream
3	LNC_001969	ENSSSCT00000008548	ENSSSCG00000007800	-||Septin-type guanine nucleotide-binding (G) domain||Septin||P-loop containing nucleoside triphosphate hydrolase	17924651	17937947	+	69224	downstream
3	LNC_001969	ENSSSCT00000008549	ENSSSCG00000007801	-||Zinc finger C2H2-type	17921028	17925446	-	81725	upstream
3	LNC_001969	ENSSSCT00000048960	ENSSSCG00000034445	--	18093122	18094717	+	82618	upstream
3	LNC_001969	ENSSSCT00000048784	ENSSSCG00000007799	EF-hand domain pair||EF-Hand 1, calcium-binding site||EF-hand domain	17938133	17940997	-	66174	upstream
3	LNC_001969	ENSSSCT00000008546	ENSSSCG00000007798	Rab-GTPase-TBC domain	17944911	17956069	+	51102	downstream
3	LNC_001969	ENSSSCT00000008547	ENSSSCG00000007799	EF-hand domain pair||EF-Hand 1, calcium-binding site||EF-hand domain	17938130	17941107	-	66064	upstream
3	LNC_001969	ENSSSCT00000027933	ENSSSCG00000027970	CD225/Dispanin family	18048618	18052480	+	38114	upstream
3	LNC_001969	ENSSSCT00000046330	ENSSSCG00000040745	Zinc finger C2H2-type||RNA polymerase archaeal subunit P/eukaryotic subunit RPABC4	17900511	17915675	-	91496	upstream
3	LNC_001969	ENSSSCT00000063165	ENSSSCG00000027970	CD225/Dispanin family	18049077	18052481	+	38573	upstream
3	LNC_001969	ENSSSCT00000041610	ENSSSCG00000029509	P-loop containing nucleoside triphosphate hydrolase||RuvA domain 2-like||Kinesin motor domain, conserved site||Helix-hairpin-helix DNA-binding motif, class 1||Kinesin motor domain	18023095	18042649	+	12591	upstream
3	LNC_001969	ENSSSCT00000059906	ENSSSCG00000007800	-||Septin-type guanine nucleotide-binding (G) domain||Septin||P-loop containing nucleoside triphosphate hydrolase	17933830	17941257	+	65914	downstream
3	LNC_001969	ENSSSCT00000029641	ENSSSCG00000027629	CDP-alcohol phosphatidyltransferase||CDP-diacylglycerol-inositol 3-phosphatidyltransferase, eukaryote	18087133	18091831	-	76629	downstream
3	LNC_001969	ENSSSCT00000065770	ENSSSCG00000007791	GYF domain||-	17957842	17962950	+	44221	downstream
3	LNC_001969	ENSSSCT00000037712	ENSSSCG00000007798	Rab-GTPase-TBC domain	17944579	17956069	+	51102	downstream
3	LNC_001969	ENSSSCT00000040230	ENSSSCG00000007801	-||Zinc finger C2H2-type	17919913	17925243	-	81928	upstream
3	LNC_001969	ENSSSCT00000027444	ENSSSCG00000027946	Major vault protein, N-terminal||Major vault protein, shoulder domain	18052744	18081161	+	42240	upstream
3	LNC_001966	ENSSSCT00000008472	ENSSSCG00000007727	Autism susceptibility gene 2 protein	14705783	14794365	+	32177	upstream
3	LNC_001964	ENSSSCT00000008462	ENSSSCG00000007719	CAP-Gly domain-containing linker protein 2||CAP Gly-rich domain	11419440	11504342	+	66505	upstream
3	LNC_001964	ENSSSCT00000060582	ENSSSCG00000027487	-||Linker for activation of T-cells family member 2	11354031	11372092	+	1096	upstream
3	LNC_001964	ENSSSCT00000043207	ENSSSCG00000028504	ATPase, AAA-type, core||P-loop containing nucleoside triphosphate hydrolase||AAA+ ATPase domain||DNA polymerase III, clamp loader complex, gamma/delta/delta subunit, C-terminal||Replication factor C, C-terminal||Magnesium chelatase ChlI domain	11371368	11393113	-	18433	downstream
3	LNC_001964	ENSSSCT00000038307	ENSSSCG00000007719	CAP-Gly domain-containing linker protein 2||CAP Gly-rich domain	11419446	11505415	+	66511	upstream
3	LNC_001964	ENSSSCT00000037142	ENSSSCG00000007719	CAP-Gly domain-containing linker protein 2||CAP Gly-rich domain	11419396	11505411	+	66461	upstream
3	LNC_001964	ENSSSCT00000029656	ENSSSCG00000025966	RNA recognition motif domain	11321542	11348666	+	360	downstream
3	LNC_001964	ENSSSCT00000028458	ENSSSCG00000027487	-||Linker for activation of T-cells family member 2	11353728	11372098	+	793	upstream
3	LNC_001964	ENSSSCT00000047728	ENSSSCG00000028504	ATPase, AAA-type, core||P-loop containing nucleoside triphosphate hydrolase||AAA+ ATPase domain||DNA polymerase III, clamp loader complex, gamma/delta/delta subunit, C-terminal||Replication factor C, C-terminal||Magnesium chelatase ChlI domain	11373800	11393113	-	20865	downstream
3	LNC_001964	ENSSSCT00000025955	ENSSSCG00000030378	Protein kinase, ATP binding site||Serine-threonine/tyrosine-protein kinase, catalytic domain||PDZ domain||Zinc finger, LIM-type||Protein kinase-like domain||Protein kinase domain	11252658	11279965	+	69061	downstream
3	LNC_001964	ENSSSCT00000055340	ENSSSCG00000030378	Protein kinase, ATP binding site||Serine-threonine/tyrosine-protein kinase, catalytic domain||PDZ domain||Zinc finger, LIM-type||Protein kinase-like domain||Protein kinase domain	11258087	11279965	+	69061	downstream
3	LNC_001964	ENSSSCT00000028815	ENSSSCG00000028504	ATPase, AAA-type, core||P-loop containing nucleoside triphosphate hydrolase||AAA+ ATPase domain||DNA polymerase III, clamp loader complex, gamma/delta/delta subunit, C-terminal||Replication factor C, C-terminal||Magnesium chelatase ChlI domain	11373800	11393113	-	20865	downstream
3	LNC_001964	ENSSSCT00000056907	ENSSSCG00000027487	-||Linker for activation of T-cells family member 2	11355875	11372101	+	2940	upstream
3	LNC_001964	ENSSSCT00000024462	ENSSSCG00000025966	RNA recognition motif domain	11321542	11348666	+	360	downstream
3	LNC_001964	ENSSSCT00000040408	ENSSSCG00000028504	ATPase, AAA-type, core||P-loop containing nucleoside triphosphate hydrolase||AAA+ ATPase domain||DNA polymerase III, clamp loader complex, gamma/delta/delta subunit, C-terminal||Replication factor C, C-terminal||Magnesium chelatase ChlI domain	11373800	11393113	-	20865	downstream
3	LNC_001965	ENSSSCT00000038741	ENSSSCG00000035984	--	13565750	14465935	+	84828	downstream
AEMK02000682.1	LNC_003614	ENSSSCT00000059991	ENSSSCG00000005837	FAM69, protein-kinase domain||FAM69, N-terminal	1063773	1071984	-	14186	upstream
AEMK02000682.1	LNC_003614	ENSSSCT00000043464	ENSSSCG00000005828	EGF-like domain||EGF-like domain, extracellular||EMI domain||EGF-type aspartate/asparagine hydroxylation site||EGF-like calcium-binding domain||EGF-like calcium-binding, conserved site||EGF-like, conserved site||-	1103425	1114540	-	14294	downstream
AEMK02000682.1	LNC_003614	ENSSSCT00000054795	ENSSSCG00000021963	Lipocalin family conserved site||Calycin||Lipocalin/cytosolic fatty-acid binding domain	1032149	1036991	+	49179	downstream
AEMK02000682.1	LNC_003614	ENSSSCT00000041360	ENSSSCG00000040845	Phospholipid/glycerol acyltransferase||1-acyl-sn-glycerol-3-phosphate acyltransferase	1095565	1110987	+	6434	upstream
AEMK02000682.1	LNC_003614	ENSSSCT00000053019	ENSSSCG00000038233	Calycin||Lipocalin/cytosolic fatty-acid binding domain	1027607	1031737	+	54433	downstream
AEMK02000682.1	LNC_003614	ENSSSCT00000006413	ENSSSCG00000005834	Lipocalin||Prostaglandin D synthase||Calycin||Lipocalin family conserved site||Lipocalin/cytosolic fatty-acid binding domain	1038720	1041950	+	44220	downstream
AEMK02000682.1	LNC_003614	ENSSSCT00000006416	ENSSSCG00000005837	FAM69, protein-kinase domain||FAM69, N-terminal	1064383	1079377	-	6793	upstream
AEMK02000682.1	LNC_003614	ENSSSCT00000006414	ENSSSCG00000005835	Calycin||Lipocalin family conserved site||Lipocalin/cytosolic fatty-acid binding domain	1045613	1048569	+	37601	downstream
AEMK02000682.1	LNC_003614	ENSSSCT00000006415	ENSSSCG00000005836	Calycin||Lipocalin family conserved site||Lipocalin/cytosolic fatty-acid binding domain	1050245	1053198	+	32972	downstream
AEMK02000682.1	LNC_003614	ENSSSCT00000030391	ENSSSCG00000005836	Calycin||Lipocalin family conserved site||Lipocalin/cytosolic fatty-acid binding domain	1050245	1053198	+	32972	downstream
AEMK02000682.1	LNC_003614	ENSSSCT00000028932	ENSSSCG00000021963	Lipocalin family conserved site||Calycin||Lipocalin/cytosolic fatty-acid binding domain	1033834	1036605	+	49565	downstream
AEMK02000682.1	LNC_003614	ENSSSCT00000061824	ENSSSCG00000031768	P-loop containing nucleoside triphosphate hydrolase||Small GTPase superfamily	996130	1007572	-	78598	upstream
AEMK02000682.1	LNC_003614	ENSSSCT00000038925	ENSSSCG00000005841	P-loop containing nucleoside triphosphate hydrolase	982193	993760	-	92410	upstream
AEMK02000682.1	LNC_003614	ENSSSCT00000044407	ENSSSCG00000005828	EGF-like domain||EGF-like domain, extracellular||EMI domain||EGF-type aspartate/asparagine hydroxylation site||EGF-like calcium-binding domain||EGF-like calcium-binding, conserved site||EGF-like, conserved site||-	1107090	1119038	-	17959	downstream
AEMK02000682.1	LNC_003614	ENSSSCT00000059454	ENSSSCG00000005834	Lipocalin||Prostaglandin D synthase||Calycin||Lipocalin family conserved site||Lipocalin/cytosolic fatty-acid binding domain	1038032	1041950	+	44220	downstream
AEMK02000682.1	LNC_003614	ENSSSCT00000046410	ENSSSCG00000005828	EGF-like domain||EGF-like domain, extracellular||EMI domain||EGF-type aspartate/asparagine hydroxylation site||EGF-like calcium-binding domain||EGF-like calcium-binding, conserved site||EGF-like, conserved site||-	1107100	1113410	-	17969	downstream
AEMK02000682.1	LNC_003614	ENSSSCT00000053738	ENSSSCG00000005841	P-loop containing nucleoside triphosphate hydrolase	982193	995384	-	90786	upstream
AEMK02000682.1	LNC_003614	ENSSSCT00000065220	ENSSSCG00000005828	EGF-like domain||EGF-like domain, extracellular||EMI domain||EGF-type aspartate/asparagine hydroxylation site||EGF-like calcium-binding domain||EGF-like calcium-binding, conserved site||EGF-like, conserved site||-	1103425	1110995	-	14294	downstream
AEMK02000682.1	LNC_003614	ENSSSCT00000006406	ENSSSCG00000005828	EGF-like domain||EGF-like domain, extracellular||EMI domain||EGF-type aspartate/asparagine hydroxylation site||EGF-like calcium-binding domain||EGF-like calcium-binding, conserved site||EGF-like, conserved site||-	1107093	1116146	-	17962	downstream
AEMK02000682.1	LNC_003614	ENSSSCT00000006408	ENSSSCG00000005830	-	1008202	1016702	-	69468	upstream
AEMK02000682.1	LNC_003614	ENSSSCT00000006421	ENSSSCG00000005842	Transmembrane protein 141	1019503	1021393	-	64777	upstream
AEMK02000682.1	LNC_003614	ENSSSCT00000006420	ENSSSCG00000005841	P-loop containing nucleoside triphosphate hydrolase	985737	999356	-	86814	upstream
X	LNC_003721	ENSSSCT00000034032	ENSSSCG00000012138	Collectrin domain||Angiotensin-converting enzyme 2||Peptidase M2, peptidyl-dipeptidase A||-	12099853	12151275	-	26153	upstream
X	LNC_003721	ENSSSCT00000013276	ENSSSCG00000012137	PH domain-like||Cytoplasmic tyrosine-protein kinase BMX||Serine-threonine/tyrosine-protein kinase, catalytic domain||Pleckstrin homology domain||Protein kinase-like domain||SH2 domain||Protein kinase domain||Zinc finger, Btk motif||Tyrosine-protein kinase, catalytic domain||Protein kinase, ATP binding site||Tyrosine-protein kinase, active site	12044490	12096638	+	80790	downstream
X	LNC_003721	ENSSSCT00000013277	ENSSSCG00000012138	Collectrin domain||Angiotensin-converting enzyme 2||Peptidase M2, peptidyl-dipeptidase A||-	12099853	12149232	-	28196	upstream
X	LNC_003721	ENSSSCT00000037512	ENSSSCG00000012138	Collectrin domain||Angiotensin-converting enzyme 2||Peptidase M2, peptidyl-dipeptidase A||-	12099433	12151313	-	26115	upstream
X	LNC_003721	ENSSSCT00000032899	ENSSSCG00000012137	PH domain-like||Cytoplasmic tyrosine-protein kinase BMX||Serine-threonine/tyrosine-protein kinase, catalytic domain||Pleckstrin homology domain||Protein kinase-like domain||SH2 domain||Protein kinase domain||Zinc finger, Btk motif||Tyrosine-protein kinase, catalytic domain||Protein kinase, ATP binding site||Tyrosine-protein kinase, active site	12044490	12096638	+	80790	downstream
X	LNC_003721	ENSSSCT00000033163	ENSSSCG00000012141	Carbonic anhydrase VB, mitochondria||Carbonic anhydrase, alpha-class, conserved site||Alpha carbonic anhydrase||-||Carbonic anhydrase, alpha-class	12229913	12329834	+	49165	upstream
X	LNC_003721	ENSSSCT00000054866	ENSSSCG00000012138	Collectrin domain||Angiotensin-converting enzyme 2||Peptidase M2, peptidyl-dipeptidase A||-	12100671	12152347	-	25081	upstream
X	LNC_003721	ENSSSCT00000013280	ENSSSCG00000012141	Carbonic anhydrase VB, mitochondria||Carbonic anhydrase, alpha-class, conserved site||Alpha carbonic anhydrase||-||Carbonic anhydrase, alpha-class	12229860	12329834	+	49112	upstream
X	LNC_003721	ENSSSCT00000040993	ENSSSCG00000035893	Peptidase M2, peptidyl-dipeptidase A||Collectrin domain	12183799	12215748	-	3051	downstream
8	LNC_003261	ENSSSCT00000055853	ENSSSCG00000039017	Alcohol dehydrogenase, C-terminal||Alcohol dehydrogenase, N-terminal||GroES-like||NAD(P)-binding domain	121170618	121182078	+	4997	upstream
8	LNC_003261	ENSSSCT00000047588	ENSSSCG00000035409	Alcohol dehydrogenase, N-terminal||Alcohol dehydrogenase, C-terminal||GroES-like||Alcohol dehydrogenase, zinc-type, conserved site||NAD(P)-binding domain||Polyketide synthase, enoylreductase domain	121135244	121148270	+	5456	downstream
8	LNC_003261	ENSSSCT00000064808	ENSSSCG00000035409	Alcohol dehydrogenase, N-terminal||Alcohol dehydrogenase, C-terminal||GroES-like||Alcohol dehydrogenase, zinc-type, conserved site||NAD(P)-binding domain||Polyketide synthase, enoylreductase domain	121137820	121148270	+	5456	downstream
8	LNC_003261	ENSSSCT00000046872	ENSSSCG00000009181	-	120918179	121089162	-	64564	upstream
8	LNC_003261	ENSSSCT00000053418	ENSSSCG00000009182	NAD(P)-binding domain||Polyketide synthase, enoylreductase domain||Alcohol dehydrogenase, C-terminal||Alcohol dehydrogenase, N-terminal||GroES-like||Alcohol dehydrogenase, zinc-type, conserved site	121089241	121109097	+	44629	downstream
8	LNC_003261	ENSSSCT00000063698	ENSSSCG00000035409	Alcohol dehydrogenase, N-terminal||Alcohol dehydrogenase, C-terminal||GroES-like||Alcohol dehydrogenase, zinc-type, conserved site||NAD(P)-binding domain||Polyketide synthase, enoylreductase domain	121136212	121147052	+	6674	downstream
8	LNC_003261	ENSSSCT00000040845	ENSSSCG00000009182	NAD(P)-binding domain||Polyketide synthase, enoylreductase domain||Alcohol dehydrogenase, C-terminal||Alcohol dehydrogenase, N-terminal||GroES-like||Alcohol dehydrogenase, zinc-type, conserved site	121020910	121109097	+	44629	downstream
8	LNC_003261	ENSSSCT00000010057	ENSSSCG00000009184	Polyketide synthase, enoylreductase domain||NAD(P)-binding domain||Alcohol dehydrogenase family, zinc-type, class-II subfamily||Alcohol dehydrogenase, zinc-type, conserved site||GroES-like||Alcohol dehydrogenase, C-terminal||Alcohol dehydrogenase, N-terminal	121225473	121251574	+	59852	upstream
8	LNC_003261	ENSSSCT00000065564	ENSSSCG00000036708	--	121075141	121115291	-	38435	upstream
9	LNC_003463	ENSSSCT00000038278	ENSSSCG00000014943	Deuterosome assembly protein 1||Centrosomal protein Cep63/Deup1, N-terminal||-	25785006	25892369	+	26460	downstream
9	LNC_003463	ENSSSCT00000016301	ENSSSCG00000014943	Deuterosome assembly protein 1||Centrosomal protein Cep63/Deup1, N-terminal||-	25785084	25893096	+	25733	downstream
9	LNC_003463	ENSSSCT00000016300	ENSSSCG00000014943	Deuterosome assembly protein 1||Centrosomal protein Cep63/Deup1, N-terminal||-	25689667	25892369	+	26460	downstream
9	LNC_003463	ENSSSCT00000052038	ENSSSCG00000014943	Deuterosome assembly protein 1||Centrosomal protein Cep63/Deup1, N-terminal||-	25707379	25892369	+	26460	downstream
9	LNC_003463	ENSSSCT00000047639	ENSSSCG00000031295	Domian of unknown function DUF4519	25918440	25918619	-	210	upstream
9	LNC_003463	ENSSSCT00000039845	ENSSSCG00000014943	Deuterosome assembly protein 1||Centrosomal protein Cep63/Deup1, N-terminal||-	25785006	25914364	+	4465	downstream
9	LNC_003463	ENSSSCT00000027659	ENSSSCG00000014943	Deuterosome assembly protein 1||Centrosomal protein Cep63/Deup1, N-terminal||-	25689633	25892369	+	26460	downstream
9	LNC_003463	ENSSSCT00000037840	ENSSSCG00000014943	Deuterosome assembly protein 1||Centrosomal protein Cep63/Deup1, N-terminal||-	25785006	25914364	+	4465	downstream
9	LNC_003462	ENSSSCT00000038305	ENSSSCG00000014933	Transferrin receptor-like, dimerisation domain||Peptidase M28||PA domain	23110277	23164144	+	-3635	antisense
9	LNC_003462	ENSSSCT00000036879	ENSSSCG00000014934	HSP20-like chaperone||CS domain||CHORD domain	23183802	23208956	-	11729	downstream
9	LNC_003462	ENSSSCT00000022766	ENSSSCG00000024966	Zinc finger, RING/FYVE/PHD-type||Butyrophylin-like||B-box-type zinc finger||B30.2/SPRY domain||SPRY domain||Zinc finger, RING-type, conserved site||Zinc finger, RING-type||Zinc finger, C3HC4 RING-type||Concanavalin A-like lectin/glucanase domain	23080378	23087916	-	72593	upstream
9	LNC_003462	ENSSSCT00000016291	ENSSSCG00000014934	HSP20-like chaperone||CS domain||CHORD domain	23200233	23209543	-	28160	downstream
9	LNC_003462	ENSSSCT00000016290	ENSSSCG00000014933	Transferrin receptor-like, dimerisation domain||Peptidase M28||PA domain	23110277	23164144	+	-3635	antisense
9	LNC_003462	ENSSSCT00000016286	ENSSSCG00000014929	High mobility group box domain	23061453	23062667	-	97842	upstream
9	LNC_003465	ENSSSCT00000038278	ENSSSCG00000014943	Deuterosome assembly protein 1||Centrosomal protein Cep63/Deup1, N-terminal||-	25785006	25892369	+	68384	downstream
9	LNC_003465	ENSSSCT00000016301	ENSSSCG00000014943	Deuterosome assembly protein 1||Centrosomal protein Cep63/Deup1, N-terminal||-	25785084	25893096	+	67657	downstream
9	LNC_003465	ENSSSCT00000016300	ENSSSCG00000014943	Deuterosome assembly protein 1||Centrosomal protein Cep63/Deup1, N-terminal||-	25689667	25892369	+	68384	downstream
9	LNC_003465	ENSSSCT00000052038	ENSSSCG00000014943	Deuterosome assembly protein 1||Centrosomal protein Cep63/Deup1, N-terminal||-	25707379	25892369	+	68384	downstream
9	LNC_003465	ENSSSCT00000047639	ENSSSCG00000031295	Domian of unknown function DUF4519	25918440	25918619	-	42134	upstream
9	LNC_003465	ENSSSCT00000039845	ENSSSCG00000014943	Deuterosome assembly protein 1||Centrosomal protein Cep63/Deup1, N-terminal||-	25785006	25914364	+	46389	downstream
9	LNC_003465	ENSSSCT00000027659	ENSSSCG00000014943	Deuterosome assembly protein 1||Centrosomal protein Cep63/Deup1, N-terminal||-	25689633	25892369	+	68384	downstream
9	LNC_003465	ENSSSCT00000037840	ENSSSCG00000014943	Deuterosome assembly protein 1||Centrosomal protein Cep63/Deup1, N-terminal||-	25785006	25914364	+	46389	downstream
16	LNC_001433	ENSSSCT00000018626	ENSSSCG00000017108	--	76195382	76213181	-	11520	downstream
16	LNC_001433	ENSSSCT00000062767	ENSSSCG00000031547	--	76212784	76221265	-	28922	downstream
16	LNC_001434	ENSSSCT00000018626	ENSSSCG00000017108	--	76195382	76213181	-	28200	upstream
16	LNC_001434	ENSSSCT00000062767	ENSSSCG00000031547	--	76212784	76221265	-	20116	upstream
16	LNC_001434	ENSSSCT00000018627	ENSSSCG00000017109	PLAC||ADAM-TS Spacer 1||Peptidase M12B, ADAM/reprolysin||Metallopeptidase, catalytic domain||Peptidase M12B, propeptide||Peptidase M12B, ADAM-TS||Thrombospondin type-1 (TSP1) repeat	76327750	76490894	-	73725	downstream
13	LNC_000813	ENSSSCT00000049277	ENSSSCG00000022073	SKP1/BTB/POZ domain||-||Zinc finger C2H2-type||BTB/POZ domain	82110255	82195287	+	56886	upstream
13	LNC_000813	ENSSSCT00000041375	ENSSSCG00000022073	SKP1/BTB/POZ domain||-||Zinc finger C2H2-type||BTB/POZ domain	82145401	82195036	+	92032	upstream
13	LNC_000813	ENSSSCT00000038408	ENSSSCG00000011670	Histidine phosphatase superfamily, clade-2||Histidine phosphatase superfamily||-	82028692	82045108	+	-6270	antisense
13	LNC_000813	ENSSSCT00000056489	ENSSSCG00000011670	Histidine phosphatase superfamily, clade-2||Histidine phosphatase superfamily||-	82010305	82043665	+	-4827	antisense
13	LNC_000813	ENSSSCT00000054732	ENSSSCG00000011670	Histidine phosphatase superfamily, clade-2||Histidine phosphatase superfamily||-	82006433	82043665	+	-4827	antisense
13	LNC_000813	ENSSSCT00000049574	ENSSSCG00000011670	Histidine phosphatase superfamily, clade-2||Histidine phosphatase superfamily||-	81970507	82045108	+	-6270	antisense
13	LNC_000813	ENSSSCT00000049108	ENSSSCG00000022073	SKP1/BTB/POZ domain||-||Zinc finger C2H2-type||BTB/POZ domain	82064601	82195095	+	11232	upstream
13	LNC_000813	ENSSSCT00000060641	ENSSSCG00000022073	SKP1/BTB/POZ domain||-||Zinc finger C2H2-type||BTB/POZ domain	82064510	82195030	+	11141	upstream
13	LNC_000813	ENSSSCT00000012775	ENSSSCG00000011670	Histidine phosphatase superfamily, clade-2||Histidine phosphatase superfamily||-	82006328	82045115	+	-6277	antisense
13	LNC_000813	ENSSSCT00000040346	ENSSSCG00000011670	Histidine phosphatase superfamily, clade-2||Histidine phosphatase superfamily||-	81970406	82045106	+	-6268	antisense
13	LNC_000812	ENSSSCT00000028389	ENSSSCG00000031142	Nicotinate/nicotinamide nucleotide adenylyltransferase||Cytidyltransferase-like domain||Rossmann-like alpha/beta/alpha sandwich fold	80431413	80556790	-	64644	downstream
13	LNC_000812	ENSSSCT00000012769	ENSSSCG00000011664	Lipocalin/cytosolic fatty-acid binding domain||Retinol-binding protein 1||Calycin||Intracellular lipid binding protein||Cytosolic fatty-acid binding	80381040	80407425	-	14271	downstream
13	LNC_000812	ENSSSCT00000012768	ENSSSCG00000011663	Retinol-binding protein 2||Lipocalin/cytosolic fatty-acid binding domain||Calycin||Intracellular lipid binding protein||Cytosolic fatty-acid binding	80320853	80346112	-	19247	upstream
13	LNC_000812	ENSSSCT00000024168	ENSSSCG00000031142	Nicotinate/nicotinamide nucleotide adenylyltransferase||Cytidyltransferase-like domain||Rossmann-like alpha/beta/alpha sandwich fold	80431413	80556703	-	64644	downstream
7	LNC_003044	ENSSSCT00000064326	ENSSSCG00000002474	Armadillo-type fold||HEAT, type 2||Armadillo-like helical	115412469	115521621	+	78051	downstream
7	LNC_003044	ENSSSCT00000002749	ENSSSCG00000002475	-||Serpin domain||Serpin, conserved site||Serpin family	115535554	115553040	-	46632	upstream
7	LNC_003044	ENSSSCT00000043345	ENSSSCG00000002474	Armadillo-type fold||HEAT, type 2||Armadillo-like helical	115412469	115521621	+	78051	downstream
7	LNC_003044	ENSSSCT00000031640	ENSSSCG00000002479	Serpin domain||Serpin family	115666070	115681790	-	63421	downstream
7	LNC_003044	ENSSSCT00000040001	ENSSSCG00000002474	Armadillo-type fold||HEAT, type 2||Armadillo-like helical	115412469	115521621	+	78051	downstream
7	LNC_003044	ENSSSCT00000002750	ENSSSCG00000002476	Serpin family||Serpin, conserved site||Serpin domain	115604299	115609726	-	1650	downstream
7	LNC_003044	ENSSSCT00000002752	ENSSSCG00000022251	Serpin family||Serpin, conserved site||Serpin domain	115685848	115696611	-	83199	downstream
7	LNC_003044	ENSSSCT00000061415	ENSSSCG00000038515	Serpin domain||Serpin family	115585484	115591380	-	8292	upstream
7	LNC_003044	ENSSSCT00000002748	ENSSSCG00000002474	Armadillo-type fold||HEAT, type 2||Armadillo-like helical	115472629	115522683	+	76989	downstream
7	LNC_003044	ENSSSCT00000002754	ENSSSCG00000002479	Serpin domain||Serpin family	115665949	115682043	-	63300	downstream
7	LNC_003044	ENSSSCT00000065200	ENSSSCG00000002474	Armadillo-type fold||HEAT, type 2||Armadillo-like helical	115412469	115521621	+	78051	downstream
7	LNC_003044	ENSSSCT00000040217	ENSSSCG00000002474	Armadillo-type fold||HEAT, type 2||Armadillo-like helical	115412469	115513702	+	85970	downstream
7	LNC_003044	ENSSSCT00000002756	ENSSSCG00000022251	Serpin family||Serpin, conserved site||Serpin domain	115685835	115696616	-	83186	downstream
7	LNC_003044	ENSSSCT00000042808	ENSSSCG00000002475	-||Serpin domain||Serpin, conserved site||Serpin family	115535471	115554817	-	44855	upstream
12	LNC_000587	ENSSSCT00000028944	ENSSSCG00000026473	AAA+ ATPase domain||ABC transporter A, ABCA||P-loop containing nucleoside triphosphate hydrolase||ABC transporter-like||ABC transporter, conserved site	11374259	11447286	+	52006	downstream
12	LNC_000587	ENSSSCT00000054209	ENSSSCG00000026473	AAA+ ATPase domain||ABC transporter A, ABCA||P-loop containing nucleoside triphosphate hydrolase||ABC transporter-like||ABC transporter, conserved site	11374259	11447288	+	52004	downstream
12	LNC_000587	ENSSSCT00000032075	ENSSSCG00000026473	AAA+ ATPase domain||ABC transporter A, ABCA||P-loop containing nucleoside triphosphate hydrolase||ABC transporter-like||ABC transporter, conserved site	11374187	11447286	+	52006	downstream
12	LNC_000587	ENSSSCT00000031089	ENSSSCG00000026473	AAA+ ATPase domain||ABC transporter A, ABCA||P-loop containing nucleoside triphosphate hydrolase||ABC transporter-like||ABC transporter, conserved site	11374173	11447286	+	52006	downstream
12	LNC_000587	ENSSSCT00000030371	ENSSSCG00000026473	AAA+ ATPase domain||ABC transporter A, ABCA||P-loop containing nucleoside triphosphate hydrolase||ABC transporter-like||ABC transporter, conserved site	11374028	11447292	+	52000	downstream
12	LNC_000589	ENSSSCT00000045555	ENSSSCG00000017264	-||Peptidase M54, archaemetzincin||Metallopeptidase, catalytic domain	11882800	11895021	-	38932	downstream
12	LNC_000589	ENSSSCT00000045718	ENSSSCG00000034083	--	11826578	11827867	+	11374	downstream
12	LNC_000589	ENSSSCT00000057079	ENSSSCG00000039336	P-loop containing nucleoside triphosphate hydrolase||G protein alpha subunit, helical insertion||Guanine nucleotide binding protein (G-protein), alpha subunit||G-protein alpha subunit, group 12/13	11922636	11966747	-	78768	downstream
12	LNC_000589	ENSSSCT00000046144	ENSSSCG00000017264	-||Peptidase M54, archaemetzincin||Metallopeptidase, catalytic domain	11882800	11895021	-	38932	downstream
12	LNC_000589	ENSSSCT00000049364	ENSSSCG00000017262	-||Major facilitator superfamily domain||Monocarboxylate transporter 7||Major facilitator superfamily	11857792	11873320	+	13924	upstream
12	LNC_000589	ENSSSCT00000056612	ENSSSCG00000017261	Sulfatase, conserved site||Alkaline phosphatase-like, alpha/beta/alpha||Alkaline-phosphatase-like, core domain||Sulfatase, N-terminal	11753054	11838224	-	1017	upstream
12	LNC_000589	ENSSSCT00000060624	ENSSSCG00000017260	WD repeat domain phosphoinositide-interacting protein 1||-||WD40/YVTN repeat-like-containing domain||WD40-repeat-containing domain||WD40 repeat	11715274	11752377	+	86864	downstream
12	LNC_000589	ENSSSCT00000018790	ENSSSCG00000017261	Sulfatase, conserved site||Alkaline phosphatase-like, alpha/beta/alpha||Alkaline-phosphatase-like, core domain||Sulfatase, N-terminal	11749971	11838504	-	737	upstream
12	LNC_000589	ENSSSCT00000018791	ENSSSCG00000017262	-||Major facilitator superfamily domain||Monocarboxylate transporter 7||Major facilitator superfamily	11857955	11875313	+	14087	upstream
12	LNC_000589	ENSSSCT00000060456	ENSSSCG00000039336	P-loop containing nucleoside triphosphate hydrolase||G protein alpha subunit, helical insertion||Guanine nucleotide binding protein (G-protein), alpha subunit||G-protein alpha subunit, group 12/13	11922572	11966589	-	78704	downstream
12	LNC_000589	ENSSSCT00000037664	ENSSSCG00000017264	-||Peptidase M54, archaemetzincin||Metallopeptidase, catalytic domain	11885738	11895486	-	41870	downstream
12	LNC_000589	ENSSSCT00000037879	ENSSSCG00000017262	-||Major facilitator superfamily domain||Monocarboxylate transporter 7||Major facilitator superfamily	11862792	11873320	+	18924	upstream
12	LNC_000589	ENSSSCT00000018793	ENSSSCG00000017264	-||Peptidase M54, archaemetzincin||Metallopeptidase, catalytic domain	11882800	11895021	-	38932	downstream
12	LNC_000589	ENSSSCT00000018789	ENSSSCG00000017260	WD repeat domain phosphoinositide-interacting protein 1||-||WD40/YVTN repeat-like-containing domain||WD40-repeat-containing domain||WD40 repeat	11715329	11752007	+	87234	downstream
13	LNC_000740	ENSSSCT00000044604	ENSSSCG00000032788	--	181084519	181085502	-	29826	downstream
13	LNC_000749	ENSSSCT00000039718	ENSSSCG00000034624	-||Uncharacterised protein family UPF0220	197046676	197092992	-	64419	downstream
13	LNC_000749	ENSSSCT00000056522	ENSSSCG00000034378	Fibronectin type III||Immunoglobulin-like fold||Interferon/interleukin receptor domain	197007156	197037676	+	24899	upstream
13	LNC_000749	ENSSSCT00000038368	ENSSSCG00000034624	-||Uncharacterised protein family UPF0220	197049696	197087675	-	67439	downstream
13	LNC_000749	ENSSSCT00000039442	ENSSSCG00000034624	-||Uncharacterised protein family UPF0220	197046676	197093313	-	64419	downstream
13	LNC_000749	ENSSSCT00000049492	ENSSSCG00000033115	Interferon/interleukin receptor domain||Interferon alpha/beta receptor 1||Fibronectin type III||Immunoglobulin-like fold	196925707	196950532	+	31332	downstream
13	LNC_000749	ENSSSCT00000053076	ENSSSCG00000036556	Interferon/interleukin receptor domain||-||Immunoglobulin-like fold||Fibronectin type III	196853467	196884929	+	96935	downstream
13	LNC_000749	ENSSSCT00000044403	ENSSSCG00000034624	-||Uncharacterised protein family UPF0220	197046678	197093284	-	64421	downstream
8	LNC_003186	ENSSSCT00000009632	ENSSSCG00000008803	P-type ATPase, A domain||P-type ATPase, cytoplasmic domain N||P-type ATPase, N-terminal||P-type ATPase, C-terminal||P-type ATPase, phosphorylation site||HAD-like domain||P-type ATPase, subfamily IV||P-type ATPase	33389193	33605964	-	21814	upstream
8	LNC_003186	ENSSSCT00000044098	ENSSSCG00000008803	P-type ATPase, A domain||P-type ATPase, cytoplasmic domain N||P-type ATPase, N-terminal||P-type ATPase, C-terminal||P-type ATPase, phosphorylation site||HAD-like domain||P-type ATPase, subfamily IV||P-type ATPase	33389193	33605964	-	21814	upstream
7	LNC_002928	ENSSSCT00000046228	ENSSSCG00000035079	Alpha/Beta hydrolase fold||Protein NDRG3||NDRG	52216626	52218018	-	12944	downstream
7	LNC_002928	ENSSSCT00000024280	ENSSSCG00000001807	Clathrin/coatomer adaptor, adaptin-like, N-terminal||AP-3 complex subunit beta, C-terminal domain||Armadillo-type fold||Armadillo-like helical||Gamma-adaptin ear (GAE) domain||AP-3 complex subunit beta||Coatomer/clathrin adaptor appendage, Ig-like subdomain||AP complex subunit beta	52256714	52296717	+	53032	upstream
7	LNC_002928	ENSSSCT00000002023	ENSSSCG00000001807	Clathrin/coatomer adaptor, adaptin-like, N-terminal||AP-3 complex subunit beta, C-terminal domain||Armadillo-type fold||Armadillo-like helical||Gamma-adaptin ear (GAE) domain||AP-3 complex subunit beta||Coatomer/clathrin adaptor appendage, Ig-like subdomain||AP complex subunit beta	52256569	52296717	+	52887	upstream
7	LNC_002928	ENSSSCT00000002022	ENSSSCG00000001806	Immunoglobulin-like fold||Fibronectin type III||Butyrophylin-like||B30.2/SPRY domain||SPRY-associated||SPRY domain||Concanavalin A-like lectin/glucanase domain	52144506	52194133	+	8584	downstream
7	LNC_002928	ENSSSCT00000002021	ENSSSCG00000001805	JMY/WHAMM, N-terminal||WASP homologue-associated protein with actin, membranes and microtubules||JMY/WHAMM, middle domain||WH2 domain	52108869	52140409	-	62308	upstream
7	LNC_002928	ENSSSCT00000002025	ENSSSCG00000001808	RNA recognition motif domain||Cytoplasmic polyadenylation element-binding protein, ZZ domain||Cytoplasmic polyadenylation element-binding protein 1, N-terminal||-	52303665	52382408	+	99983	upstream
8	LNC_003130	ENSSSCT00000032198	ENSSSCG00000028420	Translation Initiation factor eIF- 4e||Translation Initiation factor eIF- 4e-like||Eukaryotic translation initiation factor 4E (eIF-4E), conserved site	121409716	121466897	+	-8835	sense_overlapping
8	LNC_003130	ENSSSCT00000043179	ENSSSCG00000009186	Peptidase M24A, methionine aminopeptidase, subfamily 1||Peptidase M24, methionine aminopeptidase||Peptidase M24||MYND-like zinc finger, mRNA-binding	121291848	121352465	-	73407	upstream
8	LNC_003130	ENSSSCT00000010059	ENSSSCG00000009186	Peptidase M24A, methionine aminopeptidase, subfamily 1||Peptidase M24, methionine aminopeptidase||Peptidase M24||MYND-like zinc finger, mRNA-binding	121293695	121352515	-	73357	upstream
8	LNC_003130	ENSSSCT00000053299	ENSSSCG00000036313	--	121427999	121452085	-	-6709	antisense
8	LNC_003137	ENSSSCT00000022397	ENSSSCG00000026196	--	130222004	130319610	+	1177	upstream
2	LNC_001766	ENSSSCT00000015323	ENSSSCG00000014028	Protein kinase-like domain||Protein kinase domain||Protein kinase, ATP binding site||Serine/threonine-protein kinase, active site	79729482	79752939	+	15592	upstream
2	LNC_001766	ENSSSCT00000039001	ENSSSCG00000014028	Protein kinase-like domain||Protein kinase domain||Protein kinase, ATP binding site||Serine/threonine-protein kinase, active site	79729534	79752355	+	15644	upstream
2	LNC_001766	ENSSSCT00000048522	ENSSSCG00000034785	Glutathione S-transferase, C-terminal-like||Thioredoxin-like fold||Chloride intracellular channel protein 1||Intracellular chloride channel	79608218	79608927	+	84872	downstream
2	LNC_001766	ENSSSCT00000048989	ENSSSCG00000031284	G protein-coupled receptor, rhodopsin-like||Olfactory receptor||GPCR, rhodopsin-like, 7TM	79643342	79644268	+	49531	downstream
2	LNC_001766	ENSSSCT00000022290	ENSSSCG00000028295	Zinc finger C2H2-type||Krueppel-associated box	79580710	79595401	-	98398	upstream
2	LNC_001766	ENSSSCT00000056643	ENSSSCG00000036688	Zinc finger protein 354A/B||Krueppel-associated box||Zinc finger C2H2-type	79670476	79690541	+	3258	downstream
2	LNC_001766	ENSSSCT00000051704	ENSSSCG00000028295	Zinc finger C2H2-type||Krueppel-associated box	79579773	79600812	-	92987	upstream
2	LNC_001766	ENSSSCT00000052827	ENSSSCG00000036688	Zinc finger protein 354A/B||Krueppel-associated box||Zinc finger C2H2-type	79670451	79690792	+	3007	downstream
2	LNC_001766	ENSSSCT00000047752	ENSSSCG00000028295	Zinc finger C2H2-type||Krueppel-associated box	79579773	79601191	-	92608	upstream
2	LNC_001766	ENSSSCT00000062727	ENSSSCG00000036688	Zinc finger protein 354A/B||Krueppel-associated box||Zinc finger C2H2-type	79670434	79690744	+	3055	downstream
2	LNC_001766	ENSSSCT00000028015	ENSSSCG00000029569	Homeobox, conserved site||Homeobox domain-like||Homeobox domain	79627603	79631270	-	62529	upstream
2	LNC_001766	ENSSSCT00000061974	ENSSSCG00000035247	GPCR, rhodopsin-like, 7TM||G protein-coupled receptor, rhodopsin-like||Olfactory receptor	79649903	79650829	+	42970	downstream
2	LNC_001767	ENSSSCT00000015323	ENSSSCG00000014028	Protein kinase-like domain||Protein kinase domain||Protein kinase, ATP binding site||Serine/threonine-protein kinase, active site	79729482	79752939	+	11448	upstream
2	LNC_001767	ENSSSCT00000039001	ENSSSCG00000014028	Protein kinase-like domain||Protein kinase domain||Protein kinase, ATP binding site||Serine/threonine-protein kinase, active site	79729534	79752355	+	11500	upstream
2	LNC_001767	ENSSSCT00000048989	ENSSSCG00000031284	G protein-coupled receptor, rhodopsin-like||Olfactory receptor||GPCR, rhodopsin-like, 7TM	79643342	79644268	+	71271	downstream
2	LNC_001767	ENSSSCT00000056643	ENSSSCG00000036688	Zinc finger protein 354A/B||Krueppel-associated box||Zinc finger C2H2-type	79670476	79690541	+	24998	downstream
2	LNC_001767	ENSSSCT00000052827	ENSSSCG00000036688	Zinc finger protein 354A/B||Krueppel-associated box||Zinc finger C2H2-type	79670451	79690792	+	24747	downstream
2	LNC_001767	ENSSSCT00000062727	ENSSSCG00000036688	Zinc finger protein 354A/B||Krueppel-associated box||Zinc finger C2H2-type	79670434	79690744	+	24795	downstream
2	LNC_001767	ENSSSCT00000028015	ENSSSCG00000029569	Homeobox, conserved site||Homeobox domain-like||Homeobox domain	79627603	79631270	-	84269	upstream
2	LNC_001767	ENSSSCT00000061974	ENSSSCG00000035247	GPCR, rhodopsin-like, 7TM||G protein-coupled receptor, rhodopsin-like||Olfactory receptor	79649903	79650829	+	64710	downstream
11	LNC_000361	ENSSSCT00000010453	ENSSSCG00000009535	Cupredoxin||Ephrin, conserved site||Ephrin||Ephrin receptor-binding domain	74188337	74233460	-	34048	upstream
11	LNC_000361	ENSSSCT00000051178	ENSSSCG00000009535	Cupredoxin||Ephrin, conserved site||Ephrin||Ephrin receptor-binding domain	74184992	74232990	-	34518	upstream
11	LNC_000361	ENSSSCT00000010454	ENSSSCG00000009536	Arginine and glutamate-rich protein 1	74239414	74267421	-	87	upstream
12	LNC_000567	ENSSSCT00000019648	ENSSSCG00000018053	Mediator of RNA polymerase II transcription subunit 9	60925162	60934004	-	31763	upstream
12	LNC_000567	ENSSSCT00000019650	ENSSSCG00000018055	Phosphatidyl-N-methylethanolamine/N-methyltransferase||Phospholipid methyltransferase	60892688	60919279	+	46488	downstream
12	LNC_000567	ENSSSCT00000054532	ENSSSCG00000038715	Folliculin, C-terminal||Folliculin	61029543	61045393	+	58342	upstream
12	LNC_000567	ENSSSCT00000019647	ENSSSCG00000018052	5'(3')-deoxyribonucleotidase||HAD-like domain	60979919	60994338	-	8718	downstream
12	LNC_000567	ENSSSCT00000048542	ENSSSCG00000034044	P-loop containing nucleoside triphosphate hydrolase||Small GTPase superfamily||Small GTPase superfamily, Ras type||Small GTP-binding protein domain	60922422	60926283	+	39484	downstream
12	LNC_000567	ENSSSCT00000019646	ENSSSCG00000018051	Proteasome component (PCI) domain||Winged helix-turn-helix DNA-binding domain	60993460	61023654	+	22259	upstream
12	LNC_000567	ENSSSCT00000057344	ENSSSCG00000038715	Folliculin, C-terminal||Folliculin	61001321	61045393	+	30120	upstream
12	LNC_000567	ENSSSCT00000044333	ENSSSCG00000039878	Phospholipase D/Transphosphatidylase||Phospholipase D-like domain	61057981	61060626	+	86780	upstream
12	LNC_000567	ENSSSCT00000066084	ENSSSCG00000018051	Proteasome component (PCI) domain||Winged helix-turn-helix DNA-binding domain	61001250	61023903	+	30049	upstream
AEMK02000682.1	LNC_003616	ENSSSCT00000006423	ENSSSCG00000005844	Ankyrin repeat||Ankyrin repeat-containing domain	614254	614598	+	90354	upstream
AEMK02000682.1	LNC_003616	ENSSSCT00000038366	ENSSSCG00000031630	WD40/YVTN repeat-like-containing domain||WD40-repeat-containing domain	419775	438754	+	79979	downstream
AEMK02000682.1	LNC_003616	ENSSSCT00000048685	ENSSSCG00000037880	IQ motif, EF-hand binding site||NMDA receptor synaptonuclear signalling and neuronal migration factor	503352	512082	+	6651	downstream
AEMK02000682.1	LNC_003616	ENSSSCT00000042505	ENSSSCG00000033685	PB1 domain||SH3 domain||Tetratricopeptide repeat-containing domain||Tetratricopeptide repeat||Tetratricopeptide-like helical domain	537725	551888	-	13825	downstream
AEMK02000682.1	LNC_003616	ENSSSCT00000044882	ENSSSCG00000034978	Cyclic nucleotide-binding-like||RmlC-like jelly roll fold||Acyl transferase/acyl hydrolase/lysophospholipase||Cyclic nucleotide-binding domain||Patatin-like phospholipase domain	441308	502815	+	15918	downstream
AEMK02000682.1	LNC_003616	ENSSSCT00000049840	ENSSSCG00000037880	IQ motif, EF-hand binding site||NMDA receptor synaptonuclear signalling and neuronal migration factor	478380	515011	+	3722	downstream
AEMK02000682.1	LNC_003616	ENSSSCT00000054410	ENSSSCG00000033694	Ribosomal protein L27/L41, mitochondrial	440487	440894	-	77839	upstream
AEMK02000682.1	LNC_003616	ENSSSCT00000006425	ENSSSCG00000005846	Cofactor of BRCA1	611464	656344	-	87564	downstream
AEMK02000682.1	LNC_003616	ENSSSCT00000006434	ENSSSCG00000005855	3'-5' exonuclease domain||Ribonuclease H-like domain||-||Mut7-C RNAse domain	558301	609158	+	34401	upstream
AEMK02000682.1	LNC_003616	ENSSSCT00000043981	ENSSSCG00000005852	Nucleoside phosphatase GDA1/CD39||-	537682	544274	+	13782	upstream
AEMK02000682.1	LNC_003616	ENSSSCT00000053036	ENSSSCG00000005855	3'-5' exonuclease domain||Ribonuclease H-like domain||-||Mut7-C RNAse domain	566182	613584	+	42282	upstream
AEMK02000682.1	LNC_003616	ENSSSCT00000049856	ENSSSCG00000037880	IQ motif, EF-hand binding site||NMDA receptor synaptonuclear signalling and neuronal migration factor	503375	515011	+	3722	downstream
AEMK02000682.1	LNC_003616	ENSSSCT00000006431	ENSSSCG00000005852	Nucleoside phosphatase GDA1/CD39||-	537621	544272	+	13721	upstream
AEMK02000682.1	LNC_003616	ENSSSCT00000046746	ENSSSCG00000034978	Cyclic nucleotide-binding-like||RmlC-like jelly roll fold||Acyl transferase/acyl hydrolase/lysophospholipase||Cyclic nucleotide-binding domain||Patatin-like phospholipase domain	442261	502810	+	15923	downstream
AEMK02000682.1	LNC_003616	ENSSSCT00000053395	ENSSSCG00000037880	IQ motif, EF-hand binding site||NMDA receptor synaptonuclear signalling and neuronal migration factor	503550	511064	+	7669	downstream
AEMK02000682.1	LNC_003616	ENSSSCT00000054207	ENSSSCG00000005852	Nucleoside phosphatase GDA1/CD39||-	537366	546241	+	13466	upstream
16	LNC_001351	ENSSSCT00000041441	ENSSSCG00000016932	Rho GTPase activation protein||Winged helix-turn-helix DNA-binding domain||Rho GTPase-activating protein domain||DEP domain	39466505	39557828	-	55373	downstream
16	LNC_001351	ENSSSCT00000018439	ENSSSCG00000016932	Rho GTPase activation protein||Winged helix-turn-helix DNA-binding domain||Rho GTPase-activating protein domain||DEP domain	39466500	39557985	-	55368	downstream
2	LNC_001820	ENSSSCT00000039259	ENSSSCG00000037019	Protein kinase domain||Protein kinase-like domain||-||Serine/threonine-protein kinase, active site||Protein kinase, ATP binding site	116001146	116227339	+	30034	downstream
2	LNC_001820	ENSSSCT00000062931	ENSSSCG00000037019	Protein kinase domain||Protein kinase-like domain||-||Serine/threonine-protein kinase, active site||Protein kinase, ATP binding site	116001643	116223345	+	34028	downstream
2	LNC_001820	ENSSSCT00000063979	ENSSSCG00000037019	Protein kinase domain||Protein kinase-like domain||-||Serine/threonine-protein kinase, active site||Protein kinase, ATP binding site	116001524	116229759	+	27614	downstream
2	LNC_001820	ENSSSCT00000058678	ENSSSCG00000037019	Protein kinase domain||Protein kinase-like domain||-||Serine/threonine-protein kinase, active site||Protein kinase, ATP binding site	116001559	116229757	+	27616	downstream
2	LNC_001820	ENSSSCT00000051429	ENSSSCG00000037019	Protein kinase domain||Protein kinase-like domain||-||Serine/threonine-protein kinase, active site||Protein kinase, ATP binding site	116001531	116229757	+	27616	downstream
2	LNC_001820	ENSSSCT00000049513	ENSSSCG00000032292	Eukaryotic porin/Tom40||Porin, eukaryotic type	116168439	116169593	-	87780	upstream
2	LNC_001820	ENSSSCT00000063681	ENSSSCG00000031518	START-like domain||START domain	116234587	116257041	-	332	upstream
10	LNC_000172	ENSSSCT00000037470	ENSSSCG00000011001	Aprataxin||Forkhead-associated (FHA) domain||HIT-like domain||-||Histidine triad, conserved site||SMAD/FHA domain||Aprataxin, C2HE/C2H2/C2HC zinc finger	33445148	33495583	+	54315	upstream
10	LNC_000172	ENSSSCT00000040755	ENSSSCG00000035454	Nucleotide-diphospho-sugar transferases||Beta-1,4-galactosyltransferase||Galactosyltransferase, N-terminal||Galactosyltransferase, C-terminal	33317103	33381282	+	120	downstream
10	LNC_000172	ENSSSCT00000052112	ENSSSCG00000035454	Nucleotide-diphospho-sugar transferases||Beta-1,4-galactosyltransferase||Galactosyltransferase, N-terminal||Galactosyltransferase, C-terminal	33317305	33381280	+	122	downstream
10	LNC_000172	ENSSSCT00000012041	ENSSSCG00000010999	CTLH, C-terminal LisH motif||G-protein beta WD-40 repeat||LIS1 homology motif||WD40/YVTN repeat-like-containing domain||WD40-repeat-containing domain||WD40 repeat||WD40 repeat, conserved site	33399331	33441638	+	8498	upstream
10	LNC_000172	ENSSSCT00000012042	ENSSSCG00000011000	DnaJ domain||Heat shock protein DnaJ, cysteine-rich domain||DnaJ domain, conserved site||Chaperone DnaJ, C-terminal||Chaperone DnaJ||HSP40/DnaJ peptide-binding||-	33430985	33445584	-	40152	downstream
10	LNC_000172	ENSSSCT00000012043	ENSSSCG00000011001	Aprataxin||Forkhead-associated (FHA) domain||HIT-like domain||-||Histidine triad, conserved site||SMAD/FHA domain||Aprataxin, C2HE/C2H2/C2HC zinc finger	33470069	33495581	+	79236	upstream
10	LNC_000172	ENSSSCT00000063153	ENSSSCG00000011000	DnaJ domain||Heat shock protein DnaJ, cysteine-rich domain||DnaJ domain, conserved site||Chaperone DnaJ, C-terminal||Chaperone DnaJ||HSP40/DnaJ peptide-binding||-	33430985	33445091	-	40152	downstream
10	LNC_000172	ENSSSCT00000060863	ENSSSCG00000010999	CTLH, C-terminal LisH motif||G-protein beta WD-40 repeat||LIS1 homology motif||WD40/YVTN repeat-like-containing domain||WD40-repeat-containing domain||WD40 repeat||WD40 repeat, conserved site	33399379	33425877	+	8546	upstream
10	LNC_000173	ENSSSCT00000012044	ENSSSCG00000011002	Transmembrane protein 215	33668562	33670249	-	98308	downstream
10	LNC_000173	ENSSSCT00000041082	ENSSSCG00000037801	ORMDL family||ORM1-like protein 1	33520716	33521174	-	44873	upstream
10	LNC_000173	ENSSSCT00000012043	ENSSSCG00000011001	Aprataxin||Forkhead-associated (FHA) domain||HIT-like domain||-||Histidine triad, conserved site||SMAD/FHA domain||Aprataxin, C2HE/C2H2/C2HC zinc finger	33470069	33495581	+	70466	downstream
10	LNC_000173	ENSSSCT00000037470	ENSSSCG00000011001	Aprataxin||Forkhead-associated (FHA) domain||HIT-like domain||-||Histidine triad, conserved site||SMAD/FHA domain||Aprataxin, C2HE/C2H2/C2HC zinc finger	33445148	33495583	+	70464	downstream
3	LNC_001997	ENSSSCT00000031771	ENSSSCG00000028944	Ion transport domain	45628892	45670955	-	42237	upstream
3	LNC_001997	ENSSSCT00000032292	ENSSSCG00000008121	Glycerol-3-phosphate O-acyltransferase/Dihydroxyacetone phosphate acyltransferase||Phospholipid/glycerol acyltransferase	45847568	45857222	+	93924	upstream
3	LNC_001997	ENSSSCT00000025163	ENSSSCG00000030469	Protein kinase-like domain||Mitotic spindle checkpoint protein Bub1/Mad3||Protein kinase domain||Serine/threonine-protein kinase, active site||Protein kinase, ATP binding site||Mad3/Bub1 homology region 1	45585091	45626667	+	86525	downstream
3	LNC_001997	ENSSSCT00000008898	ENSSSCG00000008122	Alpha 2B adrenoceptor||GPCR, rhodopsin-like, 7TM||Adrenoceptor family||G protein-coupled receptor, rhodopsin-like	45760534	45764175	+	6890	upstream
3	LNC_001997	ENSSSCT00000044935	ENSSSCG00000028944	Ion transport domain	45632515	45671057	-	42135	upstream
15	LNC_001301	ENSSSCT00000047470	ENSSSCG00000035592	G protein-coupled receptor 55 orphan||G protein-coupled receptor, rhodopsin-like||GPCR, rhodopsin-like, 7TM	131654237	131674493	-	83410	upstream
15	LNC_001301	ENSSSCT00000017720	ENSSSCG00000016272	Proteasome/cyclosome repeat||Armadillo-like helical||26S proteasome regulatory complex, non-ATPase subcomplex, Rpn2/Psmd1 subunit||Armadillo-type fold	131807639	131916131	+	46038	upstream
15	LNC_001301	ENSSSCT00000017721	ENSSSCG00000016273	5-hydroxytryptamine receptor family||GPCR, rhodopsin-like, 7TM||5-Hydroxytryptamine 2B receptor||G protein-coupled receptor, rhodopsin-like	131845015	131860900	-	83414	downstream
15	LNC_001301	ENSSSCT00000017717	ENSSSCG00000016269	Spermatogenesis-associated protein 3	131743531	131752357	+	5546	downstream
15	LNC_001301	ENSSSCT00000063536	ENSSSCG00000016273	5-hydroxytryptamine receptor family||GPCR, rhodopsin-like, 7TM||5-Hydroxytryptamine 2B receptor||G protein-coupled receptor, rhodopsin-like	131842105	131860900	-	80504	downstream
15	LNC_001301	ENSSSCT00000017718	ENSSSCG00000016270	Protein of unknown function DUF4630	131787212	131795555	+	25611	upstream
3	LNC_001990	ENSSSCT00000059671	ENSSSCG00000032288	Phosphate transporter	43844722	43860535	-	55283	upstream
3	LNC_001990	ENSSSCT00000057316	ENSSSCG00000034878	Translationally controlled tumour protein||Mss4-like	43929745	43930213	-	-469	antisense
3	LNC_001990	ENSSSCT00000008867	ENSSSCG00000008094	IMS import disulfide relay-system, CHCH-CHCH-like Cx9C||CHCH	43910196	43915752	-	66	upstream
3	LNC_001990	ENSSSCT00000008870	ENSSSCG00000008097	Tubulin-tyrosine ligase/Tubulin polyglutamylase	43977111	44022635	-	24862	downstream
3	LNC_001990	ENSSSCT00000008871	ENSSSCG00000008098	RNA polymerase Rpb2, OB-fold||DNA-directed RNA polymerase I subunit RPA2, domain 4||RNA polymerase, beta subunit, protrusion||RNA polymerase, beta subunit, conserved site||RNA polymerase Rpb2, domain 7||DNA-directed RNA polymerase, subunit 2||RNA polymerase Rpb2, domain 3||DNA-directed RNA polymerase, subunit 2, domain 6||RNA polymerase Rpb2, domain 2	43950171	43974005	-	-2078	antisense
3	LNC_001990	ENSSSCT00000037663	ENSSSCG00000034878	Translationally controlled tumour protein||Mss4-like	43929802	43930249	-	-448	antisense
3	LNC_001990	ENSSSCT00000047764	ENSSSCG00000008098	RNA polymerase Rpb2, OB-fold||DNA-directed RNA polymerase I subunit RPA2, domain 4||RNA polymerase, beta subunit, protrusion||RNA polymerase, beta subunit, conserved site||RNA polymerase Rpb2, domain 7||DNA-directed RNA polymerase, subunit 2||RNA polymerase Rpb2, domain 3||DNA-directed RNA polymerase, subunit 2, domain 6||RNA polymerase Rpb2, domain 2	43949026	43974260	-	-3223	antisense
3	LNC_001990	ENSSSCT00000048528	ENSSSCG00000008098	RNA polymerase Rpb2, OB-fold||DNA-directed RNA polymerase I subunit RPA2, domain 4||RNA polymerase, beta subunit, protrusion||RNA polymerase, beta subunit, conserved site||RNA polymerase Rpb2, domain 7||DNA-directed RNA polymerase, subunit 2||RNA polymerase Rpb2, domain 3||DNA-directed RNA polymerase, subunit 2, domain 6||RNA polymerase Rpb2, domain 2	43950746	43974260	-	-1503	antisense
3	LNC_001990	ENSSSCT00000058038	ENSSSCG00000032288	Phosphate transporter	43845514	43859791	-	56027	upstream
3	LNC_001990	ENSSSCT00000044871	ENSSSCG00000008097	Tubulin-tyrosine ligase/Tubulin polyglutamylase	43982789	44022410	-	30540	downstream
3	LNC_001970	ENSSSCT00000027245	ENSSSCG00000026686	PDZ domain||-	24175845	24197209	+	38598	downstream
3	LNC_001970	ENSSSCT00000042435	ENSSSCG00000035000	ABC transporter A, ABCA||P-loop containing nucleoside triphosphate hydrolase||ABC transporter-like||AAA+ ATPase domain	24317406	24404913	-	-6944	antisense
3	LNC_001970	ENSSSCT00000055994	ENSSSCG00000035000	ABC transporter A, ABCA||P-loop containing nucleoside triphosphate hydrolase||ABC transporter-like||AAA+ ATPase domain	24294426	24461871	-	-29924	antisense
3	LNC_001970	ENSSSCT00000062309	ENSSSCG00000031629	-	24107708	24176085	-	59722	upstream
3	LNC_001970	ENSSSCT00000042011	ENSSSCG00000035000	ABC transporter A, ABCA||P-loop containing nucleoside triphosphate hydrolase||ABC transporter-like||AAA+ ATPase domain	24320669	24472148	-	-3681	antisense
3	LNC_001970	ENSSSCT00000008595	ENSSSCG00000007845	Peptidase M16, C-terminal||Metalloenzyme, LuxS/M16 peptidase-like||Peptidase M16, zinc-binding site||Peptidase M16, N-terminal	24197743	24228824	-	6983	upstream
3	LNC_001970	ENSSSCT00000054398	ENSSSCG00000035000	ABC transporter A, ABCA||P-loop containing nucleoside triphosphate hydrolase||ABC transporter-like||AAA+ ATPase domain	24293856	24404913	-	-30494	antisense
3	LNC_001970	ENSSSCT00000066195	ENSSSCG00000035000	ABC transporter A, ABCA||P-loop containing nucleoside triphosphate hydrolase||ABC transporter-like||AAA+ ATPase domain	24319888	24471636	-	-4462	antisense
3	LNC_001970	ENSSSCT00000044621	ENSSSCG00000035000	ABC transporter A, ABCA||P-loop containing nucleoside triphosphate hydrolase||ABC transporter-like||AAA+ ATPase domain	24320669	24462260	-	-3681	antisense
3	LNC_001970	ENSSSCT00000045152	ENSSSCG00000026686	PDZ domain||-	24176263	24201864	+	33943	downstream
3	LNC_001970	ENSSSCT00000046093	ENSSSCG00000035000	ABC transporter A, ABCA||P-loop containing nucleoside triphosphate hydrolase||ABC transporter-like||AAA+ ATPase domain	24293856	24404913	-	-30494	antisense
3	LNC_001970	ENSSSCT00000043695	ENSSSCG00000035000	ABC transporter A, ABCA||P-loop containing nucleoside triphosphate hydrolase||ABC transporter-like||AAA+ ATPase domain	24294426	24411382	-	-29924	antisense
3	LNC_001972	ENSSSCT00000054147	ENSSSCG00000032531	FATC domain||PIK-related kinase||Phosphatidylinositol 3/4-kinase, conserved site||Serine/threonine-protein kinase SMG1||Protein kinase-like domain||Armadillo-type fold||Phosphatidylinositol 3-/4-kinase, catalytic domain	26653779	26753738	+	85225	downstream
3	LNC_001972	ENSSSCT00000055175	ENSSSCG00000035768	Ribosomal protein S8||-	26776799	26784118	+	54845	downstream
3	LNC_001972	ENSSSCT00000054686	ENSSSCG00000032531	FATC domain||PIK-related kinase||Phosphatidylinositol 3/4-kinase, conserved site||Serine/threonine-protein kinase SMG1||Protein kinase-like domain||Armadillo-type fold||Phosphatidylinositol 3-/4-kinase, catalytic domain	26653779	26753738	+	85225	downstream
3	LNC_001972	ENSSSCT00000032370	ENSSSCG00000025281	ADP-ribosylation factor-like protein 6-interacting protein 1	26760512	26770324	+	68639	downstream
3	LNC_001972	ENSSSCT00000058013	ENSSSCG00000035768	Ribosomal protein S8||-	26776749	26783483	+	55480	downstream
3	LNC_001974	ENSSSCT00000053440	ENSSSCG00000037065	PMP-22/EMP/MP20||Epithelial membrane protein 2||PMP-22/EMP/MP20/Claudin superfamily||-	32450510	32493232	+	28121	downstream
3	LNC_001974	ENSSSCT00000057578	ENSSSCG00000020675	-||ATF7-interacting protein , protein binding domain||Activating transcription factor 7-interacting protein||Activating transcription factor 7-interacting protein 2||Fibronectin type III	32523055	32599255	-	-3935	antisense
3	LNC_001974	ENSSSCT00000032425	ENSSSCG00000020675	-||ATF7-interacting protein , protein binding domain||Activating transcription factor 7-interacting protein||Activating transcription factor 7-interacting protein 2||Fibronectin type III	32569038	32599255	-	42048	downstream
3	LNC_001974	ENSSSCT00000064420	ENSSSCG00000037065	PMP-22/EMP/MP20||Epithelial membrane protein 2||PMP-22/EMP/MP20/Claudin superfamily||-	32450604	32493247	+	28106	downstream
3	LNC_001974	ENSSSCT00000047580	ENSSSCG00000020675	-||ATF7-interacting protein , protein binding domain||Activating transcription factor 7-interacting protein||Activating transcription factor 7-interacting protein 2||Fibronectin type III	32523055	32599255	-	-3935	antisense
3	LNC_001976	ENSSSCT00000054284	ENSSSCG00000007930	Zinc finger, RING/FYVE/PHD-type||Zinc finger, RING-type	37692279	37748108	-	86691	downstream
3	LNC_001976	ENSSSCT00000008701	ENSSSCG00000007939	Sterile alpha motif/pointed domain||Ankyrin repeat||Ankyrin repeat-containing domain||Sterile alpha motif domain	37661272	37691738	+	55684	upstream
3	LNC_001976	ENSSSCT00000065921	ENSSSCG00000007935	Protein of unknown function DUF4701	37650577	37663306	-	44989	downstream
3	LNC_001976	ENSSSCT00000060572	ENSSSCG00000007935	Protein of unknown function DUF4701	37650577	37663306	-	44989	downstream
3	LNC_001976	ENSSSCT00000052434	ENSSSCG00000007935	Protein of unknown function DUF4701	37650577	37662915	-	44989	downstream
3	LNC_001976	ENSSSCT00000039164	ENSSSCG00000007932	RAVE subunit 2/Rogdi	37591842	37600019	+	2669	downstream
3	LNC_001976	ENSSSCT00000041338	ENSSSCG00000007939	Sterile alpha motif/pointed domain||Ankyrin repeat||Ankyrin repeat-containing domain||Sterile alpha motif domain	37642716	37689493	+	37128	upstream
3	LNC_001976	ENSSSCT00000041661	ENSSSCG00000037931	Krueppel-associated box||Zinc finger C2H2-type	37644565	37650654	+	38977	upstream
3	LNC_001976	ENSSSCT00000063715	ENSSSCG00000007935	Protein of unknown function DUF4701	37655088	37663306	-	49500	downstream
3	LNC_001976	ENSSSCT00000008697	ENSSSCG00000007935	Protein of unknown function DUF4701	37652539	37665474	-	46951	downstream
3	LNC_001976	ENSSSCT00000008694	ENSSSCG00000007932	RAVE subunit 2/Rogdi	37594724	37599997	+	2691	downstream
3	LNC_001976	ENSSSCT00000008695	ENSSSCG00000007933	Septin-type guanine nucleotide-binding (G) domain||P-loop containing nucleoside triphosphate hydrolase||Septin	37606716	37619138	+	1128	upstream
3	LNC_001976	ENSSSCT00000008693	ENSSSCG00000007931	NAD(P)-binding domain||PWWP domain||6-phosphogluconate dehydrogenase C-terminal domain-like||3-hydroxyisobutyrate dehydrogenase, NAD-binding domain||6-phosphogluconate dehydrogenase, NADP-binding||6-phosphogluconate dehydrogenase, domain 2	37560689	37591443	+	11245	downstream
3	LNC_001976	ENSSSCT00000008691	ENSSSCG00000007930	Zinc finger, RING/FYVE/PHD-type||Zinc finger, RING-type	37694635	37747935	-	89047	downstream
3	LNC_001976	ENSSSCT00000042098	ENSSSCG00000040390	Retrovirus capsid, C-terminal||SCAN domain	37643559	37643992	+	37971	upstream
3	LNC_001976	ENSSSCT00000030382	ENSSSCG00000007931	NAD(P)-binding domain||PWWP domain||6-phosphogluconate dehydrogenase C-terminal domain-like||3-hydroxyisobutyrate dehydrogenase, NAD-binding domain||6-phosphogluconate dehydrogenase, NADP-binding||6-phosphogluconate dehydrogenase, domain 2	37555429	37593554	+	9134	downstream
3	LNC_001976	ENSSSCT00000053580	ENSSSCG00000007939	Sterile alpha motif/pointed domain||Ankyrin repeat||Ankyrin repeat-containing domain||Sterile alpha motif domain	37665767	37689497	+	60179	upstream
3	LNC_001976	ENSSSCT00000055011	ENSSSCG00000035999	NUDIX hydrolase domain-like	37685662	37697607	-	80074	downstream
3	LNC_001976	ENSSSCT00000057172	ENSSSCG00000007924	Hpc2-related domain||Ubinuclein middle domain||Ubinuclein-1	37512313	37555203	-	47485	upstream
3	LNC_001976	ENSSSCT00000053588	ENSSSCG00000007930	Zinc finger, RING/FYVE/PHD-type||Zinc finger, RING-type	37692279	37748108	-	86691	downstream
3	LNC_001976	ENSSSCT00000054540	ENSSSCG00000007930	Zinc finger, RING/FYVE/PHD-type||Zinc finger, RING-type	37692279	37753872	-	86691	downstream
3	LNC_001976	ENSSSCT00000044528	ENSSSCG00000007939	Sterile alpha motif/pointed domain||Ankyrin repeat||Ankyrin repeat-containing domain||Sterile alpha motif domain	37640448	37689500	+	34860	upstream
3	LNC_001976	ENSSSCT00000041735	ENSSSCG00000007931	NAD(P)-binding domain||PWWP domain||6-phosphogluconate dehydrogenase C-terminal domain-like||3-hydroxyisobutyrate dehydrogenase, NAD-binding domain||6-phosphogluconate dehydrogenase, NADP-binding||6-phosphogluconate dehydrogenase, domain 2	37555339	37594080	+	8608	downstream
3	LNC_001976	ENSSSCT00000008685	ENSSSCG00000007924	Hpc2-related domain||Ubinuclein middle domain||Ubinuclein-1	37512314	37555185	-	47503	upstream
3	LNC_001976	ENSSSCT00000008688	ENSSSCG00000007927	Spectrin/alpha-actinin||Plectin repeat	37460881	37511876	+	90812	downstream
3	LNC_001976	ENSSSCT00000039268	ENSSSCG00000007930	Zinc finger, RING/FYVE/PHD-type||Zinc finger, RING-type	37694786	37748067	-	89198	downstream
9	LNC_003457	ENSSSCT00000044553	ENSSSCG00000014902	Ankyrin repeat-containing domain||Ankyrin repeat	17334084	17409935	+	67258	upstream
9	LNC_003457	ENSSSCT00000036962	ENSSSCG00000014900	-||Small GTP-binding protein domain||Small GTPase superfamily||P-loop containing nucleoside triphosphate hydrolase	17128805	17222742	-	33184	upstream
9	LNC_003457	ENSSSCT00000016257	ENSSSCG00000014902	Ankyrin repeat-containing domain||Ankyrin repeat	17334077	17406397	+	67251	upstream
9	LNC_003457	ENSSSCT00000016256	ENSSSCG00000014901	CID domain||ENTH/VHS||RNA polymerase II-binding domain	17297867	17324709	+	31041	upstream
9	LNC_003457	ENSSSCT00000064507	ENSSSCG00000014902	Ankyrin repeat-containing domain||Ankyrin repeat	17334059	17396934	+	67233	upstream
9	LNC_003457	ENSSSCT00000043941	ENSSSCG00000014901	CID domain||ENTH/VHS||RNA polymerase II-binding domain	17299074	17324710	+	32248	upstream
9	LNC_003457	ENSSSCT00000056596	ENSSSCG00000014902	Ankyrin repeat-containing domain||Ankyrin repeat	17334982	17406072	+	68156	upstream
9	LNC_003457	ENSSSCT00000050097	ENSSSCG00000014902	Ankyrin repeat-containing domain||Ankyrin repeat	17334055	17410294	+	67229	upstream
16	LNC_001426	ENSSSCT00000058179	ENSSSCG00000038662	-	63142841	63144625	+	98785	upstream
16	LNC_001426	ENSSSCT00000018545	ENSSSCG00000017033	Pre-mRNA splicing Prp18-interacting factor	63118710	63136234	+	74654	upstream
16	LNC_001426	ENSSSCT00000018544	ENSSSCG00000017032	Securin sister-chromatid separation inhibitor	63104778	63113151	-	60722	downstream
13	LNC_000824	ENSSSCT00000048788	ENSSSCG00000028855	Class I glutamine amidotransferase-like||Glutamine amidotransferase||GMP synthase, glutamine amidotransferase||NAD/GMP synthase||GMP synthase, C-terminal||GMP synthetase ATP pyrophosphatase domain||Rossmann-like alpha/beta/alpha sandwich fold	95743569	95819671	+	50162	upstream
13	LNC_000824	ENSSSCT00000045637	ENSSSCG00000025316	AmpG-like permease/Acetyl-coenzyme A transporter 1||Acetyl-coenzyme A transporter 1||Major facilitator superfamily domain	95694836	95724189	-	1429	downstream
13	LNC_000824	ENSSSCT00000052117	ENSSSCG00000026718	Phospholipase C, phosphatidylinositol-specific, Y domain||Phosphoinositide phospholipase C family||EF-hand domain pair||C2 domain||Phosphoinositide-specific phospholipase C, EF-hand-like domain||Pleckstrin homology domain||PH domain-like||1-phosphatidylinositol 4,5-bisphosphate phosphodiesterase eta-1||EF-Hand 1, calcium-binding site||Phosphatidylinositol-specific phospholipase C, X domain||PLC-l…	95406827	95643193	-	35975	upstream
13	LNC_000824	ENSSSCT00000028285	ENSSSCG00000021495	Staphylococcal nuclease (SNase-like), OB-fold	95658532	95673816	-	5352	upstream
13	LNC_000824	ENSSSCT00000043094	ENSSSCG00000026718	Phospholipase C, phosphatidylinositol-specific, Y domain||Phosphoinositide phospholipase C family||EF-hand domain pair||C2 domain||Phosphoinositide-specific phospholipase C, EF-hand-like domain||Pleckstrin homology domain||PH domain-like||1-phosphatidylinositol 4,5-bisphosphate phosphodiesterase eta-1||EF-Hand 1, calcium-binding site||Phosphatidylinositol-specific phospholipase C, X domain||PLC-l…	95407888	95611600	-	67568	upstream
13	LNC_000824	ENSSSCT00000027658	ENSSSCG00000026718	Phospholipase C, phosphatidylinositol-specific, Y domain||Phosphoinositide phospholipase C family||EF-hand domain pair||C2 domain||Phosphoinositide-specific phospholipase C, EF-hand-like domain||Pleckstrin homology domain||PH domain-like||1-phosphatidylinositol 4,5-bisphosphate phosphodiesterase eta-1||EF-Hand 1, calcium-binding site||Phosphatidylinositol-specific phospholipase C, X domain||PLC-l…	95407888	95582114	-	97054	upstream
13	LNC_000824	ENSSSCT00000054380	ENSSSCG00000026718	Phospholipase C, phosphatidylinositol-specific, Y domain||Phosphoinositide phospholipase C family||EF-hand domain pair||C2 domain||Phosphoinositide-specific phospholipase C, EF-hand-like domain||Pleckstrin homology domain||PH domain-like||1-phosphatidylinositol 4,5-bisphosphate phosphodiesterase eta-1||EF-Hand 1, calcium-binding site||Phosphatidylinositol-specific phospholipase C, X domain||PLC-l…	95406829	95582583	-	96585	upstream
13	LNC_000824	ENSSSCT00000027200	ENSSSCG00000025316	AmpG-like permease/Acetyl-coenzyme A transporter 1||Acetyl-coenzyme A transporter 1||Major facilitator superfamily domain	95694836	95724293	-	1429	downstream
13	LNC_000824	ENSSSCT00000025813	ENSSSCG00000028855	Class I glutamine amidotransferase-like||Glutamine amidotransferase||GMP synthase, glutamine amidotransferase||NAD/GMP synthase||GMP synthase, C-terminal||GMP synthetase ATP pyrophosphatase domain||Rossmann-like alpha/beta/alpha sandwich fold	95737926	95813446	+	44519	upstream
13	LNC_000824	ENSSSCT00000045003	ENSSSCG00000026718	Phospholipase C, phosphatidylinositol-specific, Y domain||Phosphoinositide phospholipase C family||EF-hand domain pair||C2 domain||Phosphoinositide-specific phospholipase C, EF-hand-like domain||Pleckstrin homology domain||PH domain-like||1-phosphatidylinositol 4,5-bisphosphate phosphodiesterase eta-1||EF-Hand 1, calcium-binding site||Phosphatidylinositol-specific phospholipase C, X domain||PLC-l…	95406827	95643193	-	35975	upstream
14	LNC_000951	ENSSSCT00000028532	ENSSSCG00000039544	Ribosomal S24e conserved site||Ribosomal protein S24e||Ribosomal protein L23/L15e core domain	80473933	80480809	+	44586	downstream
14	LNC_000951	ENSSSCT00000036755	ENSSSCG00000039544	Ribosomal S24e conserved site||Ribosomal protein S24e||Ribosomal protein L23/L15e core domain	80473945	80481209	+	44186	downstream
14	LNC_000951	ENSSSCT00000057256	ENSSSCG00000039544	Ribosomal S24e conserved site||Ribosomal protein S24e||Ribosomal protein L23/L15e core domain	80473968	80480816	+	44579	downstream
14	LNC_000951	ENSSSCT00000046109	ENSSSCG00000010327	RNA polymerase Rpb1, domain 4||RNA polymerase Rpb1, domain 1||RNA polymerase, alpha subunit||RNA polymerase Rpb1, domain 5||RNA polymerase Rpb1, domain 3||RNA polymerase, N-terminal	80411647	80471697	-	53698	upstream
14	LNC_000951	ENSSSCT00000047864	ENSSSCG00000010327	RNA polymerase Rpb1, domain 4||RNA polymerase Rpb1, domain 1||RNA polymerase, alpha subunit||RNA polymerase Rpb1, domain 5||RNA polymerase Rpb1, domain 3||RNA polymerase, N-terminal	80410147	80471679	-	53716	upstream
14	LNC_000951	ENSSSCT00000011305	ENSSSCG00000010327	RNA polymerase Rpb1, domain 4||RNA polymerase Rpb1, domain 1||RNA polymerase, alpha subunit||RNA polymerase Rpb1, domain 5||RNA polymerase Rpb1, domain 3||RNA polymerase, N-terminal	80413577	80471561	-	53834	upstream
14	LNC_000951	ENSSSCT00000056750	ENSSSCG00000039544	Ribosomal S24e conserved site||Ribosomal protein S24e||Ribosomal protein L23/L15e core domain	80473928	80480811	+	44584	downstream
14	LNC_000955	ENSSSCT00000011307	ENSSSCG00000010329	Zinc finger, MIZ-type||Zinc finger, RING/FYVE/PHD-type	81536419	81644262	+	72119	upstream
14	LNC_000956	ENSSSCT00000011307	ENSSSCG00000010329	Zinc finger, MIZ-type||Zinc finger, RING/FYVE/PHD-type	81536419	81644262	+	70178	upstream
17	LNC_001519	ENSSSCT00000058766	ENSSSCG00000037513	GINS subunit, domain A||DNA replication complex GINS protein SLD5, C-terminal||GINS complex subunit Sld5	10656814	10670536	+	7029	downstream
17	LNC_001519	ENSSSCT00000047443	ENSSSCG00000007022	Ankyrin repeat-containing domain||Ankyrin repeat||-||ZU5 domain	10752289	10869349	-	69133	downstream
17	LNC_001519	ENSSSCT00000044480	ENSSSCG00000033505	Homeobox domain-like||Helix-turn-helix motif||Homeobox domain, metazoa||Homeobox domain||Homeobox, conserved site	10743388	10747185	-	60232	downstream
17	LNC_001519	ENSSSCT00000041719	ENSSSCG00000007022	Ankyrin repeat-containing domain||Ankyrin repeat||-||ZU5 domain	10752288	10864564	-	69132	downstream
17	LNC_001519	ENSSSCT00000046230	ENSSSCG00000007022	Ankyrin repeat-containing domain||Ankyrin repeat||-||ZU5 domain	10752284	10864577	-	69128	downstream
17	LNC_001519	ENSSSCT00000024125	ENSSSCG00000020715	-||Golgin subfamily A member 7/ERF4	10624447	10643837	+	33728	downstream
17	LNC_001519	ENSSSCT00000048549	ENSSSCG00000007022	Ankyrin repeat-containing domain||Ankyrin repeat||-||ZU5 domain	10752284	10864595	-	69128	downstream
17	LNC_001519	ENSSSCT00000007688	ENSSSCG00000007019	Phospholipid/glycerol acyltransferase	10691729	10724619	+	8573	upstream
17	LNC_001519	ENSSSCT00000007682	ENSSSCG00000007019	Phospholipid/glycerol acyltransferase	10691729	10724619	+	8573	upstream
17	LNC_001519	ENSSSCT00000049418	ENSSSCG00000031608	--	10752284	10762488	-	69128	downstream
17	LNC_001519	ENSSSCT00000057068	ENSSSCG00000007022	Ankyrin repeat-containing domain||Ankyrin repeat||-||ZU5 domain	10752229	10897273	-	69073	downstream
17	LNC_001519	ENSSSCT00000007691	ENSSSCG00000007022	Ankyrin repeat-containing domain||Ankyrin repeat||-||ZU5 domain	10752284	10985250	-	69128	downstream
17	LNC_001519	ENSSSCT00000031458	ENSSSCG00000020715	-||Golgin subfamily A member 7/ERF4	10624382	10643837	+	33728	downstream
17	LNC_001519	ENSSSCT00000047061	ENSSSCG00000007022	Ankyrin repeat-containing domain||Ankyrin repeat||-||ZU5 domain	10752284	10897273	-	69128	downstream
17	LNC_001519	ENSSSCT00000053171	ENSSSCG00000007022	Ankyrin repeat-containing domain||Ankyrin repeat||-||ZU5 domain	10751646	10985191	-	68490	downstream
17	LNC_001519	ENSSSCT00000065446	ENSSSCG00000007022	Ankyrin repeat-containing domain||Ankyrin repeat||-||ZU5 domain	10752289	10864578	-	69133	downstream
17	LNC_001519	ENSSSCT00000052064	ENSSSCG00000007022	Ankyrin repeat-containing domain||Ankyrin repeat||-||ZU5 domain	10775733	10855752	-	92577	downstream
17	LNC_001518	ENSSSCT00000058766	ENSSSCG00000037513	GINS subunit, domain A||DNA replication complex GINS protein SLD5, C-terminal||GINS complex subunit Sld5	10656814	10670536	+	7029	downstream
17	LNC_001518	ENSSSCT00000047443	ENSSSCG00000007022	Ankyrin repeat-containing domain||Ankyrin repeat||-||ZU5 domain	10752289	10869349	-	69133	downstream
17	LNC_001518	ENSSSCT00000044480	ENSSSCG00000033505	Homeobox domain-like||Helix-turn-helix motif||Homeobox domain, metazoa||Homeobox domain||Homeobox, conserved site	10743388	10747185	-	60232	downstream
17	LNC_001518	ENSSSCT00000041719	ENSSSCG00000007022	Ankyrin repeat-containing domain||Ankyrin repeat||-||ZU5 domain	10752288	10864564	-	69132	downstream
17	LNC_001518	ENSSSCT00000046230	ENSSSCG00000007022	Ankyrin repeat-containing domain||Ankyrin repeat||-||ZU5 domain	10752284	10864577	-	69128	downstream
17	LNC_001518	ENSSSCT00000024125	ENSSSCG00000020715	-||Golgin subfamily A member 7/ERF4	10624447	10643837	+	33728	downstream
17	LNC_001518	ENSSSCT00000048549	ENSSSCG00000007022	Ankyrin repeat-containing domain||Ankyrin repeat||-||ZU5 domain	10752284	10864595	-	69128	downstream
17	LNC_001518	ENSSSCT00000007688	ENSSSCG00000007019	Phospholipid/glycerol acyltransferase	10691729	10724619	+	8573	upstream
17	LNC_001518	ENSSSCT00000007682	ENSSSCG00000007019	Phospholipid/glycerol acyltransferase	10691729	10724619	+	8573	upstream
17	LNC_001518	ENSSSCT00000049418	ENSSSCG00000031608	--	10752284	10762488	-	69128	downstream
17	LNC_001518	ENSSSCT00000057068	ENSSSCG00000007022	Ankyrin repeat-containing domain||Ankyrin repeat||-||ZU5 domain	10752229	10897273	-	69073	downstream
17	LNC_001518	ENSSSCT00000007691	ENSSSCG00000007022	Ankyrin repeat-containing domain||Ankyrin repeat||-||ZU5 domain	10752284	10985250	-	69128	downstream
17	LNC_001518	ENSSSCT00000031458	ENSSSCG00000020715	-||Golgin subfamily A member 7/ERF4	10624382	10643837	+	33728	downstream
17	LNC_001518	ENSSSCT00000047061	ENSSSCG00000007022	Ankyrin repeat-containing domain||Ankyrin repeat||-||ZU5 domain	10752284	10897273	-	69128	downstream
17	LNC_001518	ENSSSCT00000053171	ENSSSCG00000007022	Ankyrin repeat-containing domain||Ankyrin repeat||-||ZU5 domain	10751646	10985191	-	68490	downstream
17	LNC_001518	ENSSSCT00000065446	ENSSSCG00000007022	Ankyrin repeat-containing domain||Ankyrin repeat||-||ZU5 domain	10752289	10864578	-	69133	downstream
17	LNC_001518	ENSSSCT00000052064	ENSSSCG00000007022	Ankyrin repeat-containing domain||Ankyrin repeat||-||ZU5 domain	10775733	10855752	-	92577	downstream
18	LNC_001606	ENSSSCT00000047587	ENSSSCG00000016613	Alanine dehydrogenase/pyridine nucleotide transhydrogenase, N-terminal||Alanine dehydrogenase/pyridine nucleotide transhydrogenase, NAD(H)-binding domain||NAD(P)-binding domain||Saccharopine dehydrogenase, C-terminal||Saccharopine dehydrogenase, NADP binding domain	24974784	25039192	+	11697	downstream
18	LNC_001606	ENSSSCT00000046236	ENSSSCG00000016614	Immunoglobulin-like fold||Protein-tyrosine phosphatase, catalytic||Alpha carbonic anhydrase||Protein-tyrosine phosphatase, active site||Tyrosine specific protein phosphatases domain||Protein-tyrosine phosphatase-like||Fibronectin type III||PTP type protein phosphatase	25046846	25227967	-	-8303	antisense
18	LNC_001606	ENSSSCT00000041168	ENSSSCG00000016614	Immunoglobulin-like fold||Protein-tyrosine phosphatase, catalytic||Alpha carbonic anhydrase||Protein-tyrosine phosphatase, active site||Tyrosine specific protein phosphatases domain||Protein-tyrosine phosphatase-like||Fibronectin type III||PTP type protein phosphatase	25046120	25228232	-	-8303	antisense
18	LNC_001606	ENSSSCT00000018087	ENSSSCG00000016613	Alanine dehydrogenase/pyridine nucleotide transhydrogenase, N-terminal||Alanine dehydrogenase/pyridine nucleotide transhydrogenase, NAD(H)-binding domain||NAD(P)-binding domain||Saccharopine dehydrogenase, C-terminal||Saccharopine dehydrogenase, NADP binding domain	24974721	25036592	+	14297	downstream
18	LNC_001606	ENSSSCT00000056868	ENSSSCG00000016613	Alanine dehydrogenase/pyridine nucleotide transhydrogenase, N-terminal||Alanine dehydrogenase/pyridine nucleotide transhydrogenase, NAD(H)-binding domain||NAD(P)-binding domain||Saccharopine dehydrogenase, C-terminal||Saccharopine dehydrogenase, NADP binding domain	24974824	25039194	+	11695	downstream
18	LNC_001606	ENSSSCT00000018088	ENSSSCG00000016614	Immunoglobulin-like fold||Protein-tyrosine phosphatase, catalytic||Alpha carbonic anhydrase||Protein-tyrosine phosphatase, active site||Tyrosine specific protein phosphatases domain||Protein-tyrosine phosphatase-like||Fibronectin type III||PTP type protein phosphatase	25046187	25133361	-	-8303	antisense
18	LNC_001605	ENSSSCT00000045306	ENSSSCG00000037087	-	20019988	20029148	+	43874	downstream
18	LNC_001605	ENSSSCT00000018057	ENSSSCG00000016585	IMP dehydrogenase / GMP reductase, conserved site||IMP dehydrogenase/GMP reductase||Inosine-5'-monophosphate dehydrogenase||CBS domain||Aldolase-type TIM barrel	19979988	19999759	+	73263	downstream
18	LNC_001605	ENSSSCT00000038456	ENSSSCG00000031847	RNA recognition motif domain, eukaryote||RNA recognition motif domain	20034316	20069198	+	3824	downstream
18	LNC_001605	ENSSSCT00000055031	ENSSSCG00000040464	Four-helical cytokine-like, core||Leptin	20106179	20123451	-	27700	downstream
18	LNC_001605	ENSSSCT00000044048	ENSSSCG00000037087	-	20019988	20029148	+	43874	downstream
5	LNC_002555	ENSSSCT00000051333	ENSSSCG00000031441	GRAM domain	2873428	2934723	-	54864	downstream
5	LNC_002555	ENSSSCT00000065908	ENSSSCG00000031441	GRAM domain	2873431	2947785	-	54867	downstream
5	LNC_002555	ENSSSCT00000001044	ENSSSCG00000000955	Rab-GTPase-TBC domain	2530531	2787149	-	22176	upstream
5	LNC_002555	ENSSSCT00000061800	ENSSSCG00000038763	Diacylglycerol kinase, catalytic domain||NAD kinase/diacylglycerol kinase-like domain	2818903	2870196	+	339	upstream
5	LNC_002555	ENSSSCT00000036935	ENSSSCG00000038763	Diacylglycerol kinase, catalytic domain||NAD kinase/diacylglycerol kinase-like domain	2818906	2867761	+	342	upstream
5	LNC_002553	ENSSSCT00000058925	ENSSSCG00000000948	Synaptotagmin 1/2||-||Synaptotagmin||C2 domain	101873193	102394265	-	-40377	antisense
5	LNC_002553	ENSSSCT00000044299	ENSSSCG00000036560	Prostate apoptosis response 4	101693246	101795359	+	10266	downstream
5	LNC_002553	ENSSSCT00000001037	ENSSSCG00000000948	Synaptotagmin 1/2||-||Synaptotagmin||C2 domain	101871314	102394307	-	-42256	antisense
5	LNC_002553	ENSSSCT00000064270	ENSSSCG00000000948	Synaptotagmin 1/2||-||Synaptotagmin||C2 domain	101871314	102394303	-	-42256	antisense
12	LNC_000488	ENSSSCT00000042348	ENSSSCG00000033636	Kynurenine formamidase, vertebrates/fungi-type||Alpha/beta hydrolase fold-3||Alpha/Beta hydrolase fold	3759686	3785835	-	51162	downstream
12	LNC_000488	ENSSSCT00000063340	ENSSSCG00000036308	CDP-alcohol phosphatidyltransferase class-II family||Phospholipase D/Transphosphatidylase	3589541	3628939	-	69890	upstream
12	LNC_000488	ENSSSCT00000051048	ENSSSCG00000033883	Pyridoxal phosphate-dependent transferase, major region, subdomain 1||Pyridoxal phosphate-dependent transferase, subdomain 2||Pyridoxal phosphate-dependent transferase||Aromatic amino acid beta-eliminating lyase/threonine aldolase||Threonine aldolase	3728713	3734487	+	20189	upstream
12	LNC_000488	ENSSSCT00000060399	ENSSSCG00000035360	PMP-22/EMP/MP20/Claudin superfamily	3736677	3742742	-	28153	downstream
12	LNC_000488	ENSSSCT00000064790	ENSSSCG00000035360	PMP-22/EMP/MP20/Claudin superfamily	3735303	3742739	-	26779	downstream
12	LNC_000488	ENSSSCT00000050137	ENSSSCG00000037120	P-loop containing nucleoside triphosphate hydrolase||Thymidine kinase||Thymidine kinase, conserved site||-	3785937	3797912	+	77413	upstream
12	LNC_000488	ENSSSCT00000054084	ENSSSCG00000036956	Suppressor of cytokine signalling 3||SOCS box domain||SH2 domain	3643929	3647009	+	51820	downstream
12	LNC_000488	ENSSSCT00000054656	ENSSSCG00000033636	Kynurenine formamidase, vertebrates/fungi-type||Alpha/beta hydrolase fold-3||Alpha/Beta hydrolase fold	3759708	3785785	-	51184	downstream
12	LNC_000488	ENSSSCT00000043788	ENSSSCG00000040486	BIR repeat	3747271	3755207	-	38747	downstream
12	LNC_000488	ENSSSCT00000042330	ENSSSCG00000031600	Synaptogyrin||Marvel domain	3794682	3799684	-	86158	downstream
12	LNC_000488	ENSSSCT00000056872	ENSSSCG00000037120	P-loop containing nucleoside triphosphate hydrolase||Thymidine kinase||Thymidine kinase, conserved site||-	3786032	3795917	+	77508	upstream
12	LNC_000482	ENSSSCT00000055000	ENSSSCG00000033082	Zinc finger, FYVE/PHD-type||Zinc finger, FYVE-related||Ubiquitin interacting motif||Zinc finger, RING/FYVE/PHD-type||ENTH/VHS||FYVE zinc finger||VHS domain||Ubiquitin binding protein, Hrs/VPS27||Hepatocyte growth factor-regulated tyrosine kinase substrate, helical domain	1205161	1220048	-	44295	downstream
12	LNC_000482	ENSSSCT00000040580	ENSSSCG00000034058	Rho GDP-dissociation inhibitor domain||Immunoglobulin E-set||Rho protein GDP-dissociation inhibitor||-	1113341	1121126	+	38060	downstream
12	LNC_000482	ENSSSCT00000055740	ENSSSCG00000037039	Ankyrin repeat||Ankyrin repeat-containing domain	1136302	1137495	+	21691	downstream
12	LNC_000482	ENSSSCT00000047361	ENSSSCG00000034695	Sirtuin family, catalytic core domain||DHS-like NAD/FAD-binding domain||Sirtuin family	1078171	1084111	+	75075	downstream
12	LNC_000482	ENSSSCT00000041966	ENSSSCG00000039650	Cytidyltransferase-like domain||Rossmann-like alpha/beta/alpha sandwich fold	1084394	1092592	+	66594	downstream
12	LNC_000482	ENSSSCT00000037157	ENSSSCG00000039148	Thioredoxin, conserved site||Protein disulphide isomerase||Thioredoxin-like fold||-||Disulphide isomerase||Thioredoxin domain	1121821	1131290	+	27896	downstream
12	LNC_000482	ENSSSCT00000054383	ENSSSCG00000031531	Tetraspanin, EC2 domain||-||Tetraspanin/Peripherin||Tetraspanin, conserved site||Tetraspanin	1239834	1448042	-	78968	downstream
12	LNC_000482	ENSSSCT00000045778	ENSSSCG00000035837	Neuropeptide B precursor||Neuropeptide B/W precursor family	1092740	1093185	-	66001	upstream
12	LNC_000482	ENSSSCT00000056667	ENSSSCG00000033082	Zinc finger, FYVE/PHD-type||Zinc finger, FYVE-related||Ubiquitin interacting motif||Zinc finger, RING/FYVE/PHD-type||ENTH/VHS||FYVE zinc finger||VHS domain||Ubiquitin binding protein, Hrs/VPS27||Hepatocyte growth factor-regulated tyrosine kinase substrate, helical domain	1207043	1213959	-	46177	downstream
12	LNC_000482	ENSSSCT00000056160	ENSSSCG00000034723	-||Pyrroline-5-carboxylate reductase, catalytic, N-terminal||Pyrroline-5-carboxylate reductase||NAD(P)-binding domain||Pyrroline-5-carboxylate reductase, dimerisation domain||6-phosphogluconate dehydrogenase C-terminal domain-like	1060565	1068657	+	90529	downstream
12	LNC_000482	ENSSSCT00000054661	ENSSSCG00000034058	Rho GDP-dissociation inhibitor domain||Immunoglobulin E-set||Rho protein GDP-dissociation inhibitor||-	1113923	1119315	+	39871	downstream
12	LNC_000482	ENSSSCT00000038097	ENSSSCG00000031531	Tetraspanin, EC2 domain||-||Tetraspanin/Peripherin||Tetraspanin, conserved site||Tetraspanin	1237868	1242661	-	77002	downstream
12	LNC_000482	ENSSSCT00000050298	ENSSSCG00000037638	Retinal cGMP phosphodiesterase, gamma subunit	1237835	1238954	+	76969	upstream
12	LNC_000482	ENSSSCT00000054834	ENSSSCG00000034723	-||Pyrroline-5-carboxylate reductase, catalytic, N-terminal||Pyrroline-5-carboxylate reductase||NAD(P)-binding domain||Pyrroline-5-carboxylate reductase, dimerisation domain||6-phosphogluconate dehydrogenase C-terminal domain-like	1061019	1064805	+	94381	downstream
12	LNC_000482	ENSSSCT00000046171	ENSSSCG00000033148	Ribosomal protein L7/L12, oligomerisation||Ribosomal protein L7/L12, C-terminal||Ribosomal protein L7/L12||Ribosomal protein L7/L12, C-terminal/adaptor protein ClpS-like	1197671	1204372	-	36805	downstream
12	LNC_000482	ENSSSCT00000042867	ENSSSCG00000034058	Rho GDP-dissociation inhibitor domain||Immunoglobulin E-set||Rho protein GDP-dissociation inhibitor||-	1093195	1119315	+	39871	downstream
12	LNC_000482	ENSSSCT00000043758	ENSSSCG00000031531	Tetraspanin, EC2 domain||-||Tetraspanin/Peripherin||Tetraspanin, conserved site||Tetraspanin	1239832	1245181	-	78966	downstream
12	LNC_000482	ENSSSCT00000057348	ENSSSCG00000038161	P-loop containing nucleoside triphosphate hydrolase||Small GTPase superfamily, ARF/SAR type||Small GTPase superfamily, ARF type	1219923	1225521	+	59057	upstream
12	LNC_000482	ENSSSCT00000047284	ENSSSCG00000034695	Sirtuin family, catalytic core domain||DHS-like NAD/FAD-binding domain||Sirtuin family	1078183	1084111	+	75075	downstream
12	LNC_000482	ENSSSCT00000048007	ENSSSCG00000039424	-||Mapk-regulated corepressor-interacting protein	1141096	1144554	+	14632	downstream
12	LNC_000482	ENSSSCT00000057499	ENSSSCG00000032655	RNA recognition motif domain||Chromatin target of PRMT1 protein, C-terminal	1099337	1103054	+	56132	downstream
12	LNC_000482	ENSSSCT00000062261	ENSSSCG00000034716	Coiled-coil domain-containing protein 137	1226691	1232738	-	65825	downstream
12	LNC_000482	ENSSSCT00000056347	ENSSSCG00000033082	Zinc finger, FYVE/PHD-type||Zinc finger, FYVE-related||Ubiquitin interacting motif||Zinc finger, RING/FYVE/PHD-type||ENTH/VHS||FYVE zinc finger||VHS domain||Ubiquitin binding protein, Hrs/VPS27||Hepatocyte growth factor-regulated tyrosine kinase substrate, helical domain	1205161	1220011	-	44295	downstream
12	LNC_000482	ENSSSCT00000054400	ENSSSCG00000034058	Rho GDP-dissociation inhibitor domain||Immunoglobulin E-set||Rho protein GDP-dissociation inhibitor||-	1114248	1121126	+	38060	downstream
12	LNC_000482	ENSSSCT00000061576	ENSSSCG00000034695	Sirtuin family, catalytic core domain||DHS-like NAD/FAD-binding domain||Sirtuin family	1078166	1084110	+	75076	downstream
12	LNC_000482	ENSSSCT00000045427	ENSSSCG00000035728	Zinc finger, RING-type||Anaphase-promoting complex subunit 11||Zinc finger, RING/FYVE/PHD-type	1095093	1099180	-	60006	upstream
12	LNC_000482	ENSSSCT00000065258	ENSSSCG00000033082	Zinc finger, FYVE/PHD-type||Zinc finger, FYVE-related||Ubiquitin interacting motif||Zinc finger, RING/FYVE/PHD-type||ENTH/VHS||FYVE zinc finger||VHS domain||Ubiquitin binding protein, Hrs/VPS27||Hepatocyte growth factor-regulated tyrosine kinase substrate, helical domain	1205161	1220011	-	44295	downstream
12	LNC_000482	ENSSSCT00000053975	ENSSSCG00000034891	GPCR, family 2, secretin-like||GPCR, family 2, glucagon receptor||GPCR, family 2-like||GPCR, family 2, glucagon-like peptide-1/glucagon receptor||GPCR, family 2, extracellular hormone receptor domain||GPCR, family 2, secretin-like, conserved site	1149951	1153596	-	5590	upstream
12	LNC_000482	ENSSSCT00000050682	ENSSSCG00000031531	Tetraspanin, EC2 domain||-||Tetraspanin/Peripherin||Tetraspanin, conserved site||Tetraspanin	1238982	1251266	-	78116	downstream
12	LNC_000482	ENSSSCT00000051214	ENSSSCG00000039148	Thioredoxin, conserved site||Protein disulphide isomerase||Thioredoxin-like fold||-||Disulphide isomerase||Thioredoxin domain	1121321	1131021	+	28165	downstream
12	LNC_000482	ENSSSCT00000045666	ENSSSCG00000039424	-||Mapk-regulated corepressor-interacting protein	1137826	1144969	+	14217	downstream
12	LNC_000482	ENSSSCT00000038027	ENSSSCG00000034723	-||Pyrroline-5-carboxylate reductase, catalytic, N-terminal||Pyrroline-5-carboxylate reductase||NAD(P)-binding domain||Pyrroline-5-carboxylate reductase, dimerisation domain||6-phosphogluconate dehydrogenase C-terminal domain-like	1060648	1064807	+	94379	downstream
12	LNC_000482	ENSSSCT00000046511	ENSSSCG00000024235	Ubiquitin-related domain||Nuclear pore localisation protein NPL4, C-terminal||Zinc finger, RanBP2-type||NPL4, zinc-binding putative||Nuclear pore localisation protein Npl4, ubiquitin-like domain||Nuclear protein localization protein 4	1251283	1288258	+	90417	upstream
12	LNC_000482	ENSSSCT00000041350	ENSSSCG00000035253	Basic-leucine zipper domain||Basic leucine zipper domain, Maf-type||Transcription factor, Skn-1-like, DNA-binding domain	1071614	1074688	+	84498	downstream
12	LNC_000482	ENSSSCT00000029529	ENSSSCG00000024235	Ubiquitin-related domain||Nuclear pore localisation protein NPL4, C-terminal||Zinc finger, RanBP2-type||NPL4, zinc-binding putative||Nuclear pore localisation protein Npl4, ubiquitin-like domain||Nuclear protein localization protein 4	1258873	1288258	+	98007	upstream
12	LNC_000482	ENSSSCT00000053452	ENSSSCG00000024235	Ubiquitin-related domain||Nuclear pore localisation protein NPL4, C-terminal||Zinc finger, RanBP2-type||NPL4, zinc-binding putative||Nuclear pore localisation protein Npl4, ubiquitin-like domain||Nuclear protein localization protein 4	1251283	1288258	+	90417	upstream
12	LNC_000482	ENSSSCT00000037119	ENSSSCG00000033620	Mitochondrial carrier domain||Mitochondrial substrate/solute carrier||Mitochondrial carrier UCP-like	1192134	1197275	-	31268	downstream
12	LNC_000482	ENSSSCT00000041870	ENSSSCG00000033788	Oxidoreductase-like, N-terminal	1232872	1234375	+	72006	upstream
12	LNC_000482	ENSSSCT00000049568	ENSSSCG00000034695	Sirtuin family, catalytic core domain||DHS-like NAD/FAD-binding domain||Sirtuin family	1078178	1084110	+	75076	downstream
12	LNC_000482	ENSSSCT00000040351	ENSSSCG00000039650	Cytidyltransferase-like domain||Rossmann-like alpha/beta/alpha sandwich fold	1084394	1092592	+	66594	downstream
12	LNC_000483	ENSSSCT00000055000	ENSSSCG00000033082	Zinc finger, FYVE/PHD-type||Zinc finger, FYVE-related||Ubiquitin interacting motif||Zinc finger, RING/FYVE/PHD-type||ENTH/VHS||FYVE zinc finger||VHS domain||Ubiquitin binding protein, Hrs/VPS27||Hepatocyte growth factor-regulated tyrosine kinase substrate, helical domain	1205161	1220048	-	34330	downstream
12	LNC_000483	ENSSSCT00000040580	ENSSSCG00000034058	Rho GDP-dissociation inhibitor domain||Immunoglobulin E-set||Rho protein GDP-dissociation inhibitor||-	1113341	1121126	+	40016	downstream
12	LNC_000483	ENSSSCT00000055740	ENSSSCG00000037039	Ankyrin repeat||Ankyrin repeat-containing domain	1136302	1137495	+	23647	downstream
12	LNC_000483	ENSSSCT00000047361	ENSSSCG00000034695	Sirtuin family, catalytic core domain||DHS-like NAD/FAD-binding domain||Sirtuin family	1078171	1084111	+	77031	downstream
12	LNC_000483	ENSSSCT00000041966	ENSSSCG00000039650	Cytidyltransferase-like domain||Rossmann-like alpha/beta/alpha sandwich fold	1084394	1092592	+	68550	downstream
12	LNC_000483	ENSSSCT00000037157	ENSSSCG00000039148	Thioredoxin, conserved site||Protein disulphide isomerase||Thioredoxin-like fold||-||Disulphide isomerase||Thioredoxin domain	1121821	1131290	+	29852	downstream
12	LNC_000483	ENSSSCT00000054383	ENSSSCG00000031531	Tetraspanin, EC2 domain||-||Tetraspanin/Peripherin||Tetraspanin, conserved site||Tetraspanin	1239834	1448042	-	69003	downstream
12	LNC_000483	ENSSSCT00000045778	ENSSSCG00000035837	Neuropeptide B precursor||Neuropeptide B/W precursor family	1092740	1093185	-	67957	upstream
12	LNC_000483	ENSSSCT00000056667	ENSSSCG00000033082	Zinc finger, FYVE/PHD-type||Zinc finger, FYVE-related||Ubiquitin interacting motif||Zinc finger, RING/FYVE/PHD-type||ENTH/VHS||FYVE zinc finger||VHS domain||Ubiquitin binding protein, Hrs/VPS27||Hepatocyte growth factor-regulated tyrosine kinase substrate, helical domain	1207043	1213959	-	36212	downstream
12	LNC_000483	ENSSSCT00000056160	ENSSSCG00000034723	-||Pyrroline-5-carboxylate reductase, catalytic, N-terminal||Pyrroline-5-carboxylate reductase||NAD(P)-binding domain||Pyrroline-5-carboxylate reductase, dimerisation domain||6-phosphogluconate dehydrogenase C-terminal domain-like	1060565	1068657	+	92485	downstream
12	LNC_000483	ENSSSCT00000054661	ENSSSCG00000034058	Rho GDP-dissociation inhibitor domain||Immunoglobulin E-set||Rho protein GDP-dissociation inhibitor||-	1113923	1119315	+	41827	downstream
12	LNC_000483	ENSSSCT00000038097	ENSSSCG00000031531	Tetraspanin, EC2 domain||-||Tetraspanin/Peripherin||Tetraspanin, conserved site||Tetraspanin	1237868	1242661	-	67037	downstream
12	LNC_000483	ENSSSCT00000050298	ENSSSCG00000037638	Retinal cGMP phosphodiesterase, gamma subunit	1237835	1238954	+	67004	upstream
12	LNC_000483	ENSSSCT00000054834	ENSSSCG00000034723	-||Pyrroline-5-carboxylate reductase, catalytic, N-terminal||Pyrroline-5-carboxylate reductase||NAD(P)-binding domain||Pyrroline-5-carboxylate reductase, dimerisation domain||6-phosphogluconate dehydrogenase C-terminal domain-like	1061019	1064805	+	96337	downstream
12	LNC_000483	ENSSSCT00000046171	ENSSSCG00000033148	Ribosomal protein L7/L12, oligomerisation||Ribosomal protein L7/L12, C-terminal||Ribosomal protein L7/L12||Ribosomal protein L7/L12, C-terminal/adaptor protein ClpS-like	1197671	1204372	-	26840	downstream
12	LNC_000483	ENSSSCT00000042867	ENSSSCG00000034058	Rho GDP-dissociation inhibitor domain||Immunoglobulin E-set||Rho protein GDP-dissociation inhibitor||-	1093195	1119315	+	41827	downstream
12	LNC_000483	ENSSSCT00000043758	ENSSSCG00000031531	Tetraspanin, EC2 domain||-||Tetraspanin/Peripherin||Tetraspanin, conserved site||Tetraspanin	1239832	1245181	-	69001	downstream
12	LNC_000483	ENSSSCT00000057348	ENSSSCG00000038161	P-loop containing nucleoside triphosphate hydrolase||Small GTPase superfamily, ARF/SAR type||Small GTPase superfamily, ARF type	1219923	1225521	+	49092	upstream
12	LNC_000483	ENSSSCT00000047284	ENSSSCG00000034695	Sirtuin family, catalytic core domain||DHS-like NAD/FAD-binding domain||Sirtuin family	1078183	1084111	+	77031	downstream
12	LNC_000483	ENSSSCT00000048007	ENSSSCG00000039424	-||Mapk-regulated corepressor-interacting protein	1141096	1144554	+	16588	downstream
12	LNC_000483	ENSSSCT00000057499	ENSSSCG00000032655	RNA recognition motif domain||Chromatin target of PRMT1 protein, C-terminal	1099337	1103054	+	58088	downstream
12	LNC_000483	ENSSSCT00000062261	ENSSSCG00000034716	Coiled-coil domain-containing protein 137	1226691	1232738	-	55860	downstream
12	LNC_000483	ENSSSCT00000056347	ENSSSCG00000033082	Zinc finger, FYVE/PHD-type||Zinc finger, FYVE-related||Ubiquitin interacting motif||Zinc finger, RING/FYVE/PHD-type||ENTH/VHS||FYVE zinc finger||VHS domain||Ubiquitin binding protein, Hrs/VPS27||Hepatocyte growth factor-regulated tyrosine kinase substrate, helical domain	1205161	1220011	-	34330	downstream
12	LNC_000483	ENSSSCT00000054400	ENSSSCG00000034058	Rho GDP-dissociation inhibitor domain||Immunoglobulin E-set||Rho protein GDP-dissociation inhibitor||-	1114248	1121126	+	40016	downstream
12	LNC_000483	ENSSSCT00000061576	ENSSSCG00000034695	Sirtuin family, catalytic core domain||DHS-like NAD/FAD-binding domain||Sirtuin family	1078166	1084110	+	77032	downstream
12	LNC_000483	ENSSSCT00000045427	ENSSSCG00000035728	Zinc finger, RING-type||Anaphase-promoting complex subunit 11||Zinc finger, RING/FYVE/PHD-type	1095093	1099180	-	61962	upstream
12	LNC_000483	ENSSSCT00000065258	ENSSSCG00000033082	Zinc finger, FYVE/PHD-type||Zinc finger, FYVE-related||Ubiquitin interacting motif||Zinc finger, RING/FYVE/PHD-type||ENTH/VHS||FYVE zinc finger||VHS domain||Ubiquitin binding protein, Hrs/VPS27||Hepatocyte growth factor-regulated tyrosine kinase substrate, helical domain	1205161	1220011	-	34330	downstream
12	LNC_000483	ENSSSCT00000053975	ENSSSCG00000034891	GPCR, family 2, secretin-like||GPCR, family 2, glucagon receptor||GPCR, family 2-like||GPCR, family 2, glucagon-like peptide-1/glucagon receptor||GPCR, family 2, extracellular hormone receptor domain||GPCR, family 2, secretin-like, conserved site	1149951	1153596	-	7546	upstream
12	LNC_000483	ENSSSCT00000050682	ENSSSCG00000031531	Tetraspanin, EC2 domain||-||Tetraspanin/Peripherin||Tetraspanin, conserved site||Tetraspanin	1238982	1251266	-	68151	downstream
12	LNC_000483	ENSSSCT00000051214	ENSSSCG00000039148	Thioredoxin, conserved site||Protein disulphide isomerase||Thioredoxin-like fold||-||Disulphide isomerase||Thioredoxin domain	1121321	1131021	+	30121	downstream
12	LNC_000483	ENSSSCT00000045666	ENSSSCG00000039424	-||Mapk-regulated corepressor-interacting protein	1137826	1144969	+	16173	downstream
12	LNC_000483	ENSSSCT00000038027	ENSSSCG00000034723	-||Pyrroline-5-carboxylate reductase, catalytic, N-terminal||Pyrroline-5-carboxylate reductase||NAD(P)-binding domain||Pyrroline-5-carboxylate reductase, dimerisation domain||6-phosphogluconate dehydrogenase C-terminal domain-like	1060648	1064807	+	96335	downstream
12	LNC_000483	ENSSSCT00000046511	ENSSSCG00000024235	Ubiquitin-related domain||Nuclear pore localisation protein NPL4, C-terminal||Zinc finger, RanBP2-type||NPL4, zinc-binding putative||Nuclear pore localisation protein Npl4, ubiquitin-like domain||Nuclear protein localization protein 4	1251283	1288258	+	80452	upstream
12	LNC_000483	ENSSSCT00000041350	ENSSSCG00000035253	Basic-leucine zipper domain||Basic leucine zipper domain, Maf-type||Transcription factor, Skn-1-like, DNA-binding domain	1071614	1074688	+	86454	downstream
12	LNC_000483	ENSSSCT00000029529	ENSSSCG00000024235	Ubiquitin-related domain||Nuclear pore localisation protein NPL4, C-terminal||Zinc finger, RanBP2-type||NPL4, zinc-binding putative||Nuclear pore localisation protein Npl4, ubiquitin-like domain||Nuclear protein localization protein 4	1258873	1288258	+	88042	upstream
12	LNC_000483	ENSSSCT00000053452	ENSSSCG00000024235	Ubiquitin-related domain||Nuclear pore localisation protein NPL4, C-terminal||Zinc finger, RanBP2-type||NPL4, zinc-binding putative||Nuclear pore localisation protein Npl4, ubiquitin-like domain||Nuclear protein localization protein 4	1251283	1288258	+	80452	upstream
12	LNC_000483	ENSSSCT00000037119	ENSSSCG00000033620	Mitochondrial carrier domain||Mitochondrial substrate/solute carrier||Mitochondrial carrier UCP-like	1192134	1197275	-	21303	downstream
12	LNC_000483	ENSSSCT00000041870	ENSSSCG00000033788	Oxidoreductase-like, N-terminal	1232872	1234375	+	62041	upstream
12	LNC_000483	ENSSSCT00000049568	ENSSSCG00000034695	Sirtuin family, catalytic core domain||DHS-like NAD/FAD-binding domain||Sirtuin family	1078178	1084110	+	77032	downstream
12	LNC_000483	ENSSSCT00000040351	ENSSSCG00000039650	Cytidyltransferase-like domain||Rossmann-like alpha/beta/alpha sandwich fold	1084394	1092592	+	68550	downstream
5	LNC_002438	ENSSSCT00000000609	ENSSSCG00000000567	High mobility group box domain	49757949	50161468	+	51770	upstream
5	LNC_002438	ENSSSCT00000000610	ENSSSCG00000000567	High mobility group box domain	49749765	50161028	+	43586	upstream
11	LNC_000397	ENSSSCT00000061851	ENSSSCG00000035992	Membrane-anchored ubiquitin-fold protein||Ubiquitin-related domain||Ubiquitin domain	6698004	6763495	-	17080	upstream
11	LNC_000397	ENSSSCT00000039251	ENSSSCG00000031385	--	6698577	6702494	+	78081	downstream
16	LNC_001365	ENSSSCT00000047704	ENSSSCG00000017091	TNFAIP3-interacting protein 1||-	71932734	71980343	+	69250	upstream
16	LNC_001365	ENSSSCT00000060583	ENSSSCG00000017091	TNFAIP3-interacting protein 1||-	71932754	71979964	+	69270	upstream
16	LNC_001365	ENSSSCT00000065125	ENSSSCG00000017091	TNFAIP3-interacting protein 1||-	71932741	71980343	+	69257	upstream
16	LNC_001365	ENSSSCT00000037697	ENSSSCG00000017091	TNFAIP3-interacting protein 1||-	71926309	71979966	+	62825	upstream
16	LNC_001365	ENSSSCT00000046369	ENSSSCG00000040411	-	71786925	71817605	+	41942	downstream
16	LNC_001365	ENSSSCT00000054874	ENSSSCG00000017091	TNFAIP3-interacting protein 1||-	71947633	71983527	+	84149	upstream
16	LNC_001365	ENSSSCT00000018608	ENSSSCG00000017091	TNFAIP3-interacting protein 1||-	71926128	71979964	+	62644	upstream
16	LNC_001365	ENSSSCT00000063610	ENSSSCG00000040411	-	71778420	71820841	+	38706	downstream
16	LNC_001365	ENSSSCT00000039989	ENSSSCG00000017091	TNFAIP3-interacting protein 1||-	71932734	71979964	+	69250	upstream
16	LNC_001365	ENSSSCT00000018606	ENSSSCG00000017089	Annexin||Annexin A6||Annexin repeat||Annexin repeat, conserved site	71867413	71913379	+	3929	upstream
16	LNC_001365	ENSSSCT00000038220	ENSSSCG00000040411	-	71778450	71820833	+	38714	downstream
16	LNC_001365	ENSSSCT00000064689	ENSSSCG00000017091	TNFAIP3-interacting protein 1||-	71947633	71983527	+	84149	upstream
16	LNC_001365	ENSSSCT00000018609	ENSSSCG00000017091	TNFAIP3-interacting protein 1||-	71920093	71979966	+	56609	upstream
16	LNC_001366	ENSSSCT00000047704	ENSSSCG00000017091	TNFAIP3-interacting protein 1||-	71932734	71980343	+	12997	upstream
16	LNC_001366	ENSSSCT00000060583	ENSSSCG00000017091	TNFAIP3-interacting protein 1||-	71932754	71979964	+	13017	upstream
16	LNC_001366	ENSSSCT00000065125	ENSSSCG00000017091	TNFAIP3-interacting protein 1||-	71932741	71980343	+	13004	upstream
16	LNC_001366	ENSSSCT00000037697	ENSSSCG00000017091	TNFAIP3-interacting protein 1||-	71926309	71979966	+	6572	upstream
16	LNC_001366	ENSSSCT00000046829	ENSSSCG00000036438	Glutathione peroxidase||Glutathione peroxidase conserved site||Thioredoxin-like fold	71980468	71989011	-	60731	downstream
16	LNC_001366	ENSSSCT00000046369	ENSSSCG00000040411	-	71786925	71817605	+	96960	downstream
16	LNC_001366	ENSSSCT00000054874	ENSSSCG00000017091	TNFAIP3-interacting protein 1||-	71947633	71983527	+	27896	upstream
16	LNC_001366	ENSSSCT00000018608	ENSSSCG00000017091	TNFAIP3-interacting protein 1||-	71926128	71979964	+	6391	upstream
16	LNC_001366	ENSSSCT00000063610	ENSSSCG00000040411	-	71778420	71820841	+	93724	downstream
16	LNC_001366	ENSSSCT00000039989	ENSSSCG00000017091	TNFAIP3-interacting protein 1||-	71932734	71979964	+	12997	upstream
16	LNC_001366	ENSSSCT00000018606	ENSSSCG00000017089	Annexin||Annexin A6||Annexin repeat||Annexin repeat, conserved site	71867413	71913379	+	1186	downstream
16	LNC_001366	ENSSSCT00000038220	ENSSSCG00000040411	-	71778450	71820833	+	93732	downstream
16	LNC_001366	ENSSSCT00000064689	ENSSSCG00000017091	TNFAIP3-interacting protein 1||-	71947633	71983527	+	27896	upstream
16	LNC_001366	ENSSSCT00000018609	ENSSSCG00000017091	TNFAIP3-interacting protein 1||-	71920093	71979966	+	356	upstream
14	LNC_001166	ENSSSCT00000011441	ENSSSCG00000010455	Major facilitator superfamily domain||-||Major facilitator superfamily	101273661	101345665	-	2374	downstream
14	LNC_001166	ENSSSCT00000011440	ENSSSCG00000010454	Interferon-induced protein with tetratricopeptide repeat 5||Tetratricopeptide repeat||Tetratricopeptide-like helical domain||Tetratricopeptide repeat-containing domain	101254658	101267659	+	2463	downstream
14	LNC_001166	ENSSSCT00000035898	ENSSSCG00000010451	Tetratricopeptide repeat||Tetratricopeptide repeat-containing domain||Tetratricopeptide-like helical domain||Interferon-induced protein with tetratricopeptide repeats 2	101193078	101206684	+	63438	downstream
14	LNC_001166	ENSSSCT00000025353	ENSSSCG00000010455	Major facilitator superfamily domain||-||Major facilitator superfamily	101273661	101368158	-	2374	downstream
14	LNC_001166	ENSSSCT00000055224	ENSSSCG00000010452	Interferon-induced protein with tetratricopeptide repeats 1||-||Interferon-induced protein with tetratricopeptide repeats 3||Tetratricopeptide repeat 2||Tetratricopeptide repeat||Tetratricopeptide-like helical domain||Tetratricopeptide repeat-containing domain	101213979	101224697	+	45425	downstream
14	LNC_001166	ENSSSCT00000035268	ENSSSCG00000010452	Interferon-induced protein with tetratricopeptide repeats 1||-||Interferon-induced protein with tetratricopeptide repeats 3||Tetratricopeptide repeat 2||Tetratricopeptide repeat||Tetratricopeptide-like helical domain||Tetratricopeptide repeat-containing domain	101217170	101225165	+	44957	downstream
14	LNC_001166	ENSSSCT00000038486	ENSSSCG00000010455	Major facilitator superfamily domain||-||Major facilitator superfamily	101276954	101341013	-	5667	downstream
14	LNC_001166	ENSSSCT00000053064	ENSSSCG00000010455	Major facilitator superfamily domain||-||Major facilitator superfamily	101273996	101368150	-	2709	downstream
14	LNC_001166	ENSSSCT00000011438	ENSSSCG00000010452	Interferon-induced protein with tetratricopeptide repeats 1||-||Interferon-induced protein with tetratricopeptide repeats 3||Tetratricopeptide repeat 2||Tetratricopeptide repeat||Tetratricopeptide-like helical domain||Tetratricopeptide repeat-containing domain	101214820	101225164	+	44958	downstream
14	LNC_001166	ENSSSCT00000011439	ENSSSCG00000010452	Interferon-induced protein with tetratricopeptide repeats 1||-||Interferon-induced protein with tetratricopeptide repeats 3||Tetratricopeptide repeat 2||Tetratricopeptide repeat||Tetratricopeptide-like helical domain||Tetratricopeptide repeat-containing domain	101214885	101249039	+	21083	downstream
14	LNC_001166	ENSSSCT00000034495	ENSSSCG00000010452	Interferon-induced protein with tetratricopeptide repeats 1||-||Interferon-induced protein with tetratricopeptide repeats 3||Tetratricopeptide repeat 2||Tetratricopeptide repeat||Tetratricopeptide-like helical domain||Tetratricopeptide repeat-containing domain	101237348	101251108	+	19014	downstream
14	LNC_001166	ENSSSCT00000059522	ENSSSCG00000010450	Alpha/Beta hydrolase fold||-||Lipase, eukaryotic||Alpha/beta hydrolase fold-1	101131380	101254677	-	15445	upstream
14	LNC_001166	ENSSSCT00000045672	ENSSSCG00000010450	Alpha/Beta hydrolase fold||-||Lipase, eukaryotic||Alpha/beta hydrolase fold-1	101132582	101193614	-	76508	upstream
1	LNC_000019	ENSSSCT00000064722	ENSSSCG00000004332	SKP1/BTB/POZ domain||-||BTB/POZ domain||Transcription factor, Skn-1-like, DNA-binding domain||Basic leucine zipper domain, Maf-type||Basic-leucine zipper domain	57899821	58204804	-	934	upstream
X	LNC_003702	ENSSSCT00000061104	ENSSSCG00000012746	Vacuolar ATPase assembly integral membrane protein Vma21	122872136	122882954	+	32660	downstream
X	LNC_003702	ENSSSCT00000013936	ENSSSCG00000012746	Vacuolar ATPase assembly integral membrane protein Vma21	122872662	122882974	+	32640	downstream
16	LNC_001388	ENSSSCT00000018399	ENSSSCG00000016894	Small GTPase superfamily, ARF/SAR type||P-loop containing nucleoside triphosphate hydrolase||Small GTPase superfamily, ARF type	33208136	33565599	-	31128	downstream
16	LNC_001388	ENSSSCT00000051391	ENSSSCG00000016893	NADH dehydrogenase ubiquinone Fe-S protein 4, mitochondrial	32874469	32988577	+	79275	downstream
16	LNC_001388	ENSSSCT00000022508	ENSSSCG00000016893	NADH dehydrogenase ubiquinone Fe-S protein 4, mitochondrial	32874243	32968523	+	99329	downstream
16	LNC_001389	ENSSSCT00000018399	ENSSSCG00000016894	Small GTPase superfamily, ARF/SAR type||P-loop containing nucleoside triphosphate hydrolase||Small GTPase superfamily, ARF type	33208136	33565599	-	31128	downstream
9	LNC_003443	ENSSSCT00000064557	ENSSSCG00000014818	START domain||START-like domain||-	7302812	7332787	-	12278	downstream
9	LNC_003443	ENSSSCT00000066369	ENSSSCG00000029388	GAF domain-like||3'5'-cyclic nucleotide phosphodiesterase, conserved site||HD/PDEase domain||GAF domain||3'5'-cyclic nucleotide phosphodiesterase||3'5'-cyclic nucleotide phosphodiesterase, catalytic domain	7136647	7201804	-	83908	upstream
9	LNC_003443	ENSSSCT00000052721	ENSSSCG00000014820	F-BAR domain||-||SH3 domain||FCH domain	7366522	7619926	-	75988	downstream
9	LNC_003443	ENSSSCT00000016169	ENSSSCG00000014818	START domain||START-like domain||-	7302814	7326571	-	12280	downstream
9	LNC_003443	ENSSSCT00000016167	ENSSSCG00000029388	GAF domain-like||3'5'-cyclic nucleotide phosphodiesterase, conserved site||HD/PDEase domain||GAF domain||3'5'-cyclic nucleotide phosphodiesterase||3'5'-cyclic nucleotide phosphodiesterase, catalytic domain	7136644	7227964	-	57748	upstream
9	LNC_003443	ENSSSCT00000054245	ENSSSCG00000014818	START domain||START-like domain||-	7302812	7337358	-	12278	downstream
9	LNC_003443	ENSSSCT00000016172	ENSSSCG00000014820	F-BAR domain||-||SH3 domain||FCH domain	7370376	7606483	-	79842	downstream
9	LNC_003443	ENSSSCT00000036874	ENSSSCG00000014820	F-BAR domain||-||SH3 domain||FCH domain	7366523	7607024	-	75989	downstream
9	LNC_003443	ENSSSCT00000045122	ENSSSCG00000014820	F-BAR domain||-||SH3 domain||FCH domain	7366545	7608138	-	76011	downstream
9	LNC_003443	ENSSSCT00000016170	ENSSSCG00000014819	WD40 repeat||WD40-repeat-containing domain||WD40/YVTN repeat-like-containing domain||WD40 repeat, conserved site||G-protein beta WD-40 repeat||Autophagy-related protein 16	7346993	7360185	+	56459	upstream
9	LNC_003443	ENSSSCT00000016171	ENSSSCG00000014820	F-BAR domain||-||SH3 domain||FCH domain	7368526	7608814	-	77992	downstream
9	LNC_003443	ENSSSCT00000031538	ENSSSCG00000029388	GAF domain-like||3'5'-cyclic nucleotide phosphodiesterase, conserved site||HD/PDEase domain||GAF domain||3'5'-cyclic nucleotide phosphodiesterase||3'5'-cyclic nucleotide phosphodiesterase, catalytic domain	7136644	7227963	-	57749	upstream
9	LNC_003443	ENSSSCT00000050819	ENSSSCG00000014820	F-BAR domain||-||SH3 domain||FCH domain	7366545	7608162	-	76011	downstream
9	LNC_003443	ENSSSCT00000044226	ENSSSCG00000014818	START domain||START-like domain||-	7302815	7326438	-	12281	downstream
9	LNC_003443	ENSSSCT00000029475	ENSSSCG00000014817	Rho GTPase-activating protein domain||PH domain-like||Pleckstrin homology domain||Sterile alpha motif/pointed domain||Rho GTPase activation protein||Ras-associating (RA) domain||Arf GTPase activating protein||Sterile alpha motif domain	7233911	7278248	-	7464	upstream
9	LNC_003443	ENSSSCT00000054692	ENSSSCG00000014820	F-BAR domain||-||SH3 domain||FCH domain	7366523	7608138	-	75989	downstream
9	LNC_003443	ENSSSCT00000056641	ENSSSCG00000014820	F-BAR domain||-||SH3 domain||FCH domain	7366523	7608476	-	75989	downstream
9	LNC_003443	ENSSSCT00000058904	ENSSSCG00000014818	START domain||START-like domain||-	7301154	7326066	-	10620	downstream
9	LNC_003443	ENSSSCT00000025648	ENSSSCG00000014817	Rho GTPase-activating protein domain||PH domain-like||Pleckstrin homology domain||Sterile alpha motif/pointed domain||Rho GTPase activation protein||Ras-associating (RA) domain||Arf GTPase activating protein||Sterile alpha motif domain	7239908	7278248	-	7464	upstream
9	LNC_003443	ENSSSCT00000058970	ENSSSCG00000014820	F-BAR domain||-||SH3 domain||FCH domain	7366545	7608110	-	76011	downstream
9	LNC_003445	ENSSSCT00000048524	ENSSSCG00000014828	Small GTP-binding protein domain||P-loop containing nucleoside triphosphate hydrolase||Small GTPase superfamily	8136628	8198588	-	16568	downstream
9	LNC_003445	ENSSSCT00000016179	ENSSSCG00000014827	PH domain-like||Pleckstrin homology domain	8103558	8117815	+	-3841	antisense
9	LNC_003445	ENSSSCT00000044805	ENSSSCG00000039996	FAM168A/MANI	7852369	8071733	-	42241	upstream
9	LNC_003445	ENSSSCT00000016180	ENSSSCG00000014828	Small GTP-binding protein domain||P-loop containing nucleoside triphosphate hydrolase||Small GTPase superfamily	8137932	8198227	-	17872	downstream
9	LNC_003445	ENSSSCT00000051695	ENSSSCG00000014828	Small GTP-binding protein domain||P-loop containing nucleoside triphosphate hydrolase||Small GTPase superfamily	8136628	8198588	-	16568	downstream
9	LNC_003445	ENSSSCT00000046931	ENSSSCG00000039996	FAM168A/MANI	7852369	8071752	-	42222	upstream
9	LNC_003445	ENSSSCT00000061883	ENSSSCG00000039996	FAM168A/MANI	7852369	8071712	-	42262	upstream
9	LNC_003445	ENSSSCT00000059255	ENSSSCG00000039996	FAM168A/MANI	7852369	8071746	-	42228	upstream
9	LNC_003445	ENSSSCT00000045022	ENSSSCG00000014827	PH domain-like||Pleckstrin homology domain	8104683	8116669	+	-2695	antisense
9	LNC_003445	ENSSSCT00000057429	ENSSSCG00000039996	FAM168A/MANI	7852369	8071733	-	42241	upstream
14	LNC_000948	ENSSSCT00000011299	ENSSSCG00000010322	Transcriptional repressor NocA-like||Zinc finger C2H2-type	77924598	77928453	-	29219	upstream
14	LNC_000946	ENSSSCT00000043393	ENSSSCG00000010292	Prolyl 4-hydroxylase alpha-subunit, N-terminal||Tetratricopeptide repeat||Tetratricopeptide-like helical domain||Tetratricopeptide repeat-containing domain||Prolyl 4-hydroxylase, alpha subunit||Oxoglutarate/iron-dependent dioxygenase	75825148	75919121	-	28025	downstream
14	LNC_000946	ENSSSCT00000051380	ENSSSCG00000010290	Coiled-coil domain containing protein 109, C-terminal	75518570	75721500	+	72371	downstream
14	LNC_000946	ENSSSCT00000011264	ENSSSCG00000010292	Prolyl 4-hydroxylase alpha-subunit, N-terminal||Tetratricopeptide repeat||Tetratricopeptide-like helical domain||Tetratricopeptide repeat-containing domain||Prolyl 4-hydroxylase, alpha subunit||Oxoglutarate/iron-dependent dioxygenase	75825115	75919125	-	27992	downstream
14	LNC_000946	ENSSSCT00000053226	ENSSSCG00000010290	Coiled-coil domain containing protein 109, C-terminal	75518570	75721497	+	72374	downstream
14	LNC_000946	ENSSSCT00000011266	ENSSSCG00000010293	EGF-type aspartate/asparagine hydroxylation site||EGF-like calcium-binding, conserved site||EGF-like calcium-binding domain||Zona pellucida domain||EGF-like domain	75726367	75754331	+	39540	downstream
14	LNC_000946	ENSSSCT00000011263	ENSSSCG00000010291	Phospholipase A2 domain||Group XII secretory phospholipase A2 precursor	75752296	75778961	-	14910	upstream
14	LNC_000946	ENSSSCT00000011262	ENSSSCG00000010290	Coiled-coil domain containing protein 109, C-terminal	75518528	75721496	+	72375	downstream
3	LNC_002097	ENSSSCT00000044686	ENSSSCG00000007675	Tyrosine-protein kinase, catalytic domain||Protein kinase, ATP binding site||Tyrosine-protein kinase, active site||-||Ephrin receptor type-A /type-B||Tyrosine-protein kinase, receptor class V, conserved site||Sterile alpha motif/pointed domain||Growth factor receptor cysteine-rich domain||Ephrin receptor, transmembrane domain||Galactose-binding domain-like||Fibronectin type III||Tyrosine-protein …	8667166	8689765	-	73566	upstream
3	LNC_002097	ENSSSCT00000025158	ENSSSCG00000030303	Carboxylesterase type B, active site||Alpha/Beta hydrolase fold||-||Carboxylesterase, type B||Carboxylesterase type B, conserved site||Cholinesterase||Acetylcholinesterase, tetramerisation domain	8732458	8738278	-	25053	upstream
3	LNC_002097	ENSSSCT00000042080	ENSSSCG00000034347	Zinc finger, RING/FYVE/PHD-type||RING-type zinc-finger, LisH dimerisation motif||Zinc finger, RING-type, conserved site||B-box-type zinc finger||-||Six-bladed beta-propeller, TolB-like||Zinc finger, RING-type	8834274	8839359	+	47469	upstream
3	LNC_002097	ENSSSCT00000028933	ENSSSCG00000027486	Zinc finger, LIM-type	8713215	8716871	+	46460	downstream
3	LNC_002097	ENSSSCT00000024767	ENSSSCG00000024789	Arsenite-resistance protein 2||Protein of unknown function DUF3546	8723552	8731089	+	32242	downstream
3	LNC_002097	ENSSSCT00000054309	ENSSSCG00000034347	Zinc finger, RING/FYVE/PHD-type||RING-type zinc-finger, LisH dimerisation motif||Zinc finger, RING-type, conserved site||B-box-type zinc finger||-||Six-bladed beta-propeller, TolB-like||Zinc finger, RING-type	8834342	8839415	+	47537	upstream
3	LNC_002097	ENSSSCT00000026956	ENSSSCG00000025698	Serpin family||Serpin, conserved site||Serpin domain	8864669	8869943	+	77864	upstream
3	LNC_002097	ENSSSCT00000027748	ENSSSCG00000023619	Amino acid permease/ SLC12A domain||Solute carrier family 12 member 9||SLC12A transporter, C-terminal	8703105	8712919	+	50412	downstream
3	LNC_002097	ENSSSCT00000008416	ENSSSCG00000007675	Tyrosine-protein kinase, catalytic domain||Protein kinase, ATP binding site||Tyrosine-protein kinase, active site||-||Ephrin receptor type-A /type-B||Tyrosine-protein kinase, receptor class V, conserved site||Sterile alpha motif/pointed domain||Growth factor receptor cysteine-rich domain||Ephrin receptor, transmembrane domain||Galactose-binding domain-like||Fibronectin type III||Tyrosine-protein …	8671051	8732114	-	31217	upstream
3	LNC_002097	ENSSSCT00000058868	ENSSSCG00000030303	Carboxylesterase type B, active site||Alpha/Beta hydrolase fold||-||Carboxylesterase, type B||Carboxylesterase type B, conserved site||Cholinesterase||Acetylcholinesterase, tetramerisation domain	8732457	8739353	-	23978	upstream
3	LNC_002097	ENSSSCT00000032579	ENSSSCG00000021145	Longin-like domain||AP complex, mu/sigma subunit||Clathrin adaptor complex, small chain||Adaptor protein complex, sigma subunit	8881038	8888532	+	94233	upstream
3	LNC_002097	ENSSSCT00000008414	ENSSSCG00000007674	EGF-like domain||VWFC domain||MAM domain||Trypsin Inhibitor-like, cysteine rich domain||TILa domain||Uncharacterised domain, cysteine-rich||Concanavalin A-like lectin/glucanase domain||EGF-like, conserved site||von Willebrand factor, type D domain	8638422	8668880	+	94451	downstream
3	LNC_002097	ENSSSCT00000041042	ENSSSCG00000023619	Amino acid permease/ SLC12A domain||Solute carrier family 12 member 9||SLC12A transporter, C-terminal	8701971	8712916	+	50415	downstream
3	LNC_002096	ENSSSCT00000044686	ENSSSCG00000007675	Tyrosine-protein kinase, catalytic domain||Protein kinase, ATP binding site||Tyrosine-protein kinase, active site||-||Ephrin receptor type-A /type-B||Tyrosine-protein kinase, receptor class V, conserved site||Sterile alpha motif/pointed domain||Growth factor receptor cysteine-rich domain||Ephrin receptor, transmembrane domain||Galactose-binding domain-like||Fibronectin type III||Tyrosine-protein …	8667166	8689765	-	73566	upstream
3	LNC_002096	ENSSSCT00000025158	ENSSSCG00000030303	Carboxylesterase type B, active site||Alpha/Beta hydrolase fold||-||Carboxylesterase, type B||Carboxylesterase type B, conserved site||Cholinesterase||Acetylcholinesterase, tetramerisation domain	8732458	8738278	-	25053	upstream
3	LNC_002096	ENSSSCT00000042080	ENSSSCG00000034347	Zinc finger, RING/FYVE/PHD-type||RING-type zinc-finger, LisH dimerisation motif||Zinc finger, RING-type, conserved site||B-box-type zinc finger||-||Six-bladed beta-propeller, TolB-like||Zinc finger, RING-type	8834274	8839359	+	64806	upstream
3	LNC_002096	ENSSSCT00000028933	ENSSSCG00000027486	Zinc finger, LIM-type	8713215	8716871	+	46460	downstream
3	LNC_002096	ENSSSCT00000024767	ENSSSCG00000024789	Arsenite-resistance protein 2||Protein of unknown function DUF3546	8723552	8731089	+	32242	downstream
3	LNC_002096	ENSSSCT00000054309	ENSSSCG00000034347	Zinc finger, RING/FYVE/PHD-type||RING-type zinc-finger, LisH dimerisation motif||Zinc finger, RING-type, conserved site||B-box-type zinc finger||-||Six-bladed beta-propeller, TolB-like||Zinc finger, RING-type	8834342	8839415	+	64874	upstream
3	LNC_002096	ENSSSCT00000026956	ENSSSCG00000025698	Serpin family||Serpin, conserved site||Serpin domain	8864669	8869943	+	95201	upstream
3	LNC_002096	ENSSSCT00000027748	ENSSSCG00000023619	Amino acid permease/ SLC12A domain||Solute carrier family 12 member 9||SLC12A transporter, C-terminal	8703105	8712919	+	50412	downstream
3	LNC_002096	ENSSSCT00000008416	ENSSSCG00000007675	Tyrosine-protein kinase, catalytic domain||Protein kinase, ATP binding site||Tyrosine-protein kinase, active site||-||Ephrin receptor type-A /type-B||Tyrosine-protein kinase, receptor class V, conserved site||Sterile alpha motif/pointed domain||Growth factor receptor cysteine-rich domain||Ephrin receptor, transmembrane domain||Galactose-binding domain-like||Fibronectin type III||Tyrosine-protein …	8671051	8732114	-	31217	upstream
3	LNC_002096	ENSSSCT00000058868	ENSSSCG00000030303	Carboxylesterase type B, active site||Alpha/Beta hydrolase fold||-||Carboxylesterase, type B||Carboxylesterase type B, conserved site||Cholinesterase||Acetylcholinesterase, tetramerisation domain	8732457	8739353	-	23978	upstream
3	LNC_002096	ENSSSCT00000008414	ENSSSCG00000007674	EGF-like domain||VWFC domain||MAM domain||Trypsin Inhibitor-like, cysteine rich domain||TILa domain||Uncharacterised domain, cysteine-rich||Concanavalin A-like lectin/glucanase domain||EGF-like, conserved site||von Willebrand factor, type D domain	8638422	8668880	+	94451	downstream
3	LNC_002096	ENSSSCT00000041042	ENSSSCG00000023619	Amino acid permease/ SLC12A domain||Solute carrier family 12 member 9||SLC12A transporter, C-terminal	8701971	8712916	+	50415	downstream
5	LNC_002405	ENSSSCT00000060131	ENSSSCG00000032861	Serine/threonine-protein kinase, active site||Protein kinase, ATP binding site||Protein kinase domain||Protein kinase-like domain	14102011	14177584	+	45259	upstream
5	LNC_002405	ENSSSCT00000000180	ENSSSCG00000000171	Cytoskeleton-associated protein 4	14021321	14030039	+	25476	downstream
5	LNC_002405	ENSSSCT00000027937	ENSSSCG00000024881	T-complex 11	13934182	13983089	-	72426	upstream
5	LNC_002405	ENSSSCT00000038700	ENSSSCG00000032861	Serine/threonine-protein kinase, active site||Protein kinase, ATP binding site||Protein kinase domain||Protein kinase-like domain	14120143	14174129	+	63391	upstream
5	LNC_002408	ENSSSCT00000034406	ENSSSCG00000028516	Winged helix-turn-helix DNA-binding domain||-||La-type HTH domain	16285704	16350632	+	69129	upstream
5	LNC_002408	ENSSSCT00000048726	ENSSSCG00000032269	Zinc finger, LIM-type||-||LIM domain and actin-binding protein 1	16071925	16177130	-	34677	upstream
5	LNC_002408	ENSSSCT00000024598	ENSSSCG00000026061	--	16233993	16279903	-	17418	downstream
5	LNC_002408	ENSSSCT00000000235	ENSSSCG00000028516	Winged helix-turn-helix DNA-binding domain||-||La-type HTH domain	16284949	16353555	+	68374	upstream
5	LNC_002408	ENSSSCT00000034524	ENSSSCG00000028516	Winged helix-turn-helix DNA-binding domain||-||La-type HTH domain	16285448	16353540	+	68873	upstream
5	LNC_002408	ENSSSCT00000051991	ENSSSCG00000032269	Zinc finger, LIM-type||-||LIM domain and actin-binding protein 1	16071925	16177130	-	34677	upstream
5	LNC_002408	ENSSSCT00000025921	ENSSSCG00000028516	Winged helix-turn-helix DNA-binding domain||-||La-type HTH domain	16285421	16353540	+	68846	upstream
2	LNC_001707	ENSSSCT00000052667	ENSSSCG00000012964	-	6375126	6387470	-	26050	downstream
2	LNC_001707	ENSSSCT00000014171	ENSSSCG00000012964	-	6374656	6387718	-	25580	downstream
2	LNC_001707	ENSSSCT00000023081	ENSSSCG00000027334	Translation initiation factor 1A (eIF-1A)||Nucleic acid-binding, OB-fold||RNA-binding domain, S1, IF1 type	6334230	6340112	+	3851	downstream
2	LNC_001707	ENSSSCT00000014174	ENSSSCG00000012967	AP-1 transcription factor||Basic-leucine zipper domain||-	6432262	6439029	+	83186	upstream
2	LNC_001707	ENSSSCT00000060947	ENSSSCG00000012970	Cysteine peptidase, histidine active site||Peptidase C1A, papain C-terminal||Cathepsin W||-||Cathepsin propeptide inhibitor domain (I29)||Cysteine peptidase, asparagine active site||Peptidase C1A	6442688	6450567	-	93612	downstream
2	LNC_001707	ENSSSCT00000014175	ENSSSCG00000012968	CCDC85 family	6437029	6437637	-	87953	downstream
2	LNC_001707	ENSSSCT00000024354	ENSSSCG00000012961	Barrier- to-autointegration factor, BAF	6333363	6334844	-	9119	upstream
2	LNC_001707	ENSSSCT00000044856	ENSSSCG00000012967	AP-1 transcription factor||Basic-leucine zipper domain||-	6430153	6436173	+	81077	upstream
2	LNC_001707	ENSSSCT00000014172	ENSSSCG00000012965	Transcription factor CBF/NF-Y/archaeal histone domain||Histone-fold	6409730	6412238	-	60654	downstream
2	LNC_001707	ENSSSCT00000014173	ENSSSCG00000012966	Translation Initiation factor eIF- 4e-like||Protein of unknown function DUF1917	6409490	6415529	+	60414	upstream
2	LNC_001707	ENSSSCT00000014162	ENSSSCG00000012957	SAP domain||PSP, proline-rich||Domain of unknown function DUF382	6277487	6293595	-	50368	upstream
2	LNC_001707	ENSSSCT00000014176	ENSSSCG00000012969	Acidic fibroblast growth factor intracellular-binding protein	6440502	6445925	+	91426	upstream
2	LNC_001707	ENSSSCT00000014164	ENSSSCG00000012959	Ion transport domain||Cation channel sperm-associated protein 1	6312906	6321690	+	22273	downstream
2	LNC_001707	ENSSSCT00000014167	ENSSSCG00000012961	Barrier- to-autointegration factor, BAF	6333363	6335119	-	8844	upstream
2	LNC_001707	ENSSSCT00000014166	ENSSSCG00000012960	Proteinase inhibitor I25, cystatin, conserved site||Cystatin domain||Cystatin	6323740	6325415	-	18548	upstream
2	LNC_001707	ENSSSCT00000014169	ENSSSCG00000012963	SNU66/SART1 family	6354908	6373325	-	5832	downstream
2	LNC_001707	ENSSSCT00000031312	ENSSSCG00000028015	P-loop containing nucleoside triphosphate hydrolase||Galactose-3-O-sulfotransferase	6297855	6306198	+	37765	downstream
2	LNC_001707	ENSSSCT00000053424	ENSSSCG00000012957	SAP domain||PSP, proline-rich||Domain of unknown function DUF382	6279049	6293616	-	50347	upstream
2	LNC_001707	ENSSSCT00000014177	ENSSSCG00000012970	Cysteine peptidase, histidine active site||Peptidase C1A, papain C-terminal||Cathepsin W||-||Cathepsin propeptide inhibitor domain (I29)||Cysteine peptidase, asparagine active site||Peptidase C1A	6446105	6450362	-	97029	downstream
12	LNC_000545	ENSSSCT00000055663	ENSSSCG00000017906	Zinc finger, RING-CH-type||Zinc finger, RING-type||Zinc finger, RING/FYVE/PHD-type||PA domain	51966034	51970503	-	16185	upstream
12	LNC_000545	ENSSSCT00000019489	ENSSSCG00000017909	Neurotransmitter-gated ion-channel||Neurotransmitter-gated ion-channel transmembrane domain||Neurotransmitter-gated ion-channel, conserved site||Nicotinic acetylcholine receptor||Neurotransmitter-gated ion-channel ligand-binding domain	52011279	52017158	+	15772	upstream
12	LNC_000545	ENSSSCT00000019488	ENSSSCG00000017908	Leucine-rich repeat, typical subtype||Leucine rich repeat 4||Cysteine-rich flanking region, C-terminal||Leucine-rich repeat||Leucine-rich repeat domain, L domain-like	51975874	51977757	-	8931	upstream
12	LNC_000545	ENSSSCT00000019485	ENSSSCG00000017907	Profilin1/2/3, vertebrate||Profilin conserved site||Profilin	51962642	51973656	+	13032	downstream
12	LNC_000545	ENSSSCT00000019484	ENSSSCG00000017904	Enolase, N-terminal||Enolase C-terminal domain-like||Enolase, C-terminal TIM barrel domain||Enolase N-terminal domain-like||Enolase, conserved site||Enolase	51954614	51959991	-	26697	upstream
12	LNC_000545	ENSSSCT00000019487	ENSSSCG00000032472	Mitochondrial substrate/solute carrier||Mitochondrial carrier domain||Mitochondrial carrier UCP-like	51971379	51973167	+	13521	downstream
12	LNC_000545	ENSSSCT00000019486	ENSSSCG00000017906	Zinc finger, RING-CH-type||Zinc finger, RING-type||Zinc finger, RING/FYVE/PHD-type||PA domain	51966034	51970525	-	16163	upstream
12	LNC_000545	ENSSSCT00000019481	ENSSSCG00000017901	Inhibitor of CDK interacting with cyclin A1	51923417	51931940	+	54748	downstream
12	LNC_000545	ENSSSCT00000019480	ENSSSCG00000017900	Forkhead-associated (FHA) domain||Kinesin-associated||Kinesin motor domain||Kinesin motor domain, conserved site||SMAD/FHA domain||P-loop containing nucleoside triphosphate hydrolase	51900301	51922150	-	64538	upstream
12	LNC_000545	ENSSSCT00000019482	ENSSSCG00000017902	Ankyrin repeat-containing domain||P-loop containing nucleoside triphosphate hydrolase||CG-1 DNA-binding domain||Immunoglobulin E-set||IPT domain||IQ motif, EF-hand binding site	51932321	51948698	+	37990	downstream
12	LNC_000545	ENSSSCT00000040158	ENSSSCG00000017906	Zinc finger, RING-CH-type||Zinc finger, RING-type||Zinc finger, RING/FYVE/PHD-type||PA domain	51964116	51971150	-	15538	upstream
12	LNC_000545	ENSSSCT00000040761	ENSSSCG00000017902	Ankyrin repeat-containing domain||P-loop containing nucleoside triphosphate hydrolase||CG-1 DNA-binding domain||Immunoglobulin E-set||IPT domain||IQ motif, EF-hand binding site	51932321	51953585	+	33103	downstream
12	LNC_000545	ENSSSCT00000046710	ENSSSCG00000017912	Phospholipase D family||-||PH domain-like||Phospholipase D/Transphosphatidylase||Pleckstrin homology domain||Phox homologous domain||Phospholipase D-like domain	52072711	52087785	-	77204	downstream
12	LNC_000545	ENSSSCT00000060899	ENSSSCG00000017917	Citron homology (CNH) domain||Protein kinase domain||Protein kinase-like domain||Serine/threonine-protein kinase, active site||Protein kinase, ATP binding site	52012510	52066320	-	17003	downstream
12	LNC_000545	ENSSSCT00000047903	ENSSSCG00000017904	Enolase, N-terminal||Enolase C-terminal domain-like||Enolase, C-terminal TIM barrel domain||Enolase N-terminal domain-like||Enolase, conserved site||Enolase	51954613	51961496	-	25192	upstream
12	LNC_000545	ENSSSCT00000050659	ENSSSCG00000032472	Mitochondrial substrate/solute carrier||Mitochondrial carrier domain||Mitochondrial carrier UCP-like	51970789	51975555	+	11133	downstream
12	LNC_000545	ENSSSCT00000019494	ENSSSCG00000017912	Phospholipase D family||-||PH domain-like||Phospholipase D/Transphosphatidylase||Pleckstrin homology domain||Phox homologous domain||Phospholipase D-like domain	52072711	52087785	-	77204	downstream
12	LNC_000545	ENSSSCT00000019495	ENSSSCG00000017913	Proteasome, subunit alpha/beta||Proteasome B-type subunit||Nucleophile aminohydrolases, N-terminal||Proteasome beta-type subunit, conserved site||Peptidase T1A, proteasome beta-subunit	52094191	52098267	-	98684	downstream
12	LNC_000545	ENSSSCT00000019491	ENSSSCG00000017917	Citron homology (CNH) domain||Protein kinase domain||Protein kinase-like domain||Serine/threonine-protein kinase, active site||Protein kinase, ATP binding site	52016198	52066922	-	20691	downstream
12	LNC_000545	ENSSSCT00000037324	ENSSSCG00000017902	Ankyrin repeat-containing domain||P-loop containing nucleoside triphosphate hydrolase||CG-1 DNA-binding domain||Immunoglobulin E-set||IPT domain||IQ motif, EF-hand binding site	51932540	51948705	+	37983	downstream
12	LNC_000545	ENSSSCT00000049979	ENSSSCG00000017902	Ankyrin repeat-containing domain||P-loop containing nucleoside triphosphate hydrolase||CG-1 DNA-binding domain||Immunoglobulin E-set||IPT domain||IQ motif, EF-hand binding site	51933319	51948701	+	37987	downstream
12	LNC_000545	ENSSSCT00000040434	ENSSSCG00000017917	Citron homology (CNH) domain||Protein kinase domain||Protein kinase-like domain||Serine/threonine-protein kinase, active site||Protein kinase, ATP binding site	52012510	52066320	-	17003	downstream
12	LNC_000545	ENSSSCT00000046960	ENSSSCG00000017902	Ankyrin repeat-containing domain||P-loop containing nucleoside triphosphate hydrolase||CG-1 DNA-binding domain||Immunoglobulin E-set||IPT domain||IQ motif, EF-hand binding site	51932326	51948702	+	37986	downstream
12	LNC_000545	ENSSSCT00000060009	ENSSSCG00000017917	Citron homology (CNH) domain||Protein kinase domain||Protein kinase-like domain||Serine/threonine-protein kinase, active site||Protein kinase, ATP binding site	52016198	52066922	-	20691	downstream
12	LNC_000545	ENSSSCT00000054093	ENSSSCG00000017902	Ankyrin repeat-containing domain||P-loop containing nucleoside triphosphate hydrolase||CG-1 DNA-binding domain||Immunoglobulin E-set||IPT domain||IQ motif, EF-hand binding site	51932591	51948693	+	37995	downstream
12	LNC_000545	ENSSSCT00000046396	ENSSSCG00000017904	Enolase, N-terminal||Enolase C-terminal domain-like||Enolase, C-terminal TIM barrel domain||Enolase N-terminal domain-like||Enolase, conserved site||Enolase	51949957	51959524	-	27164	upstream
12	LNC_000545	ENSSSCT00000045689	ENSSSCG00000036915	--	52013640	52014289	-	18133	downstream
6	LNC_002718	ENSSSCT00000044991	ENSSSCG00000031915	Zinc finger C2H2-type||Krueppel-associated box	45957763	45969681	+	60516	upstream
6	LNC_002718	ENSSSCT00000064022	ENSSSCG00000002930	-||Zinc finger C2H2-type	45859513	45880272	+	-20760	antisense
6	LNC_002718	ENSSSCT00000045961	ENSSSCG00000002930	-||Zinc finger C2H2-type	45859511	45880709	+	-21199	antisense
6	LNC_002718	ENSSSCT00000052379	ENSSSCG00000032673	Zinc finger C2H2-type||Krueppel-associated box	45994478	46013059	+	97231	upstream
6	LNC_002718	ENSSSCT00000050911	ENSSSCG00000002933	Zinc finger C2H2-type||Krueppel-associated box	45776760	45792139	-	60207	upstream
6	LNC_002718	ENSSSCT00000055046	ENSSSCG00000029170	Krueppel-associated box||Zinc finger C2H2-type	45894300	45927768	+	-2947	antisense
6	LNC_002718	ENSSSCT00000042700	ENSSSCG00000002933	Zinc finger C2H2-type||Krueppel-associated box	45776181	45792257	-	60089	upstream
6	LNC_002718	ENSSSCT00000054634	ENSSSCG00000002933	Zinc finger C2H2-type||Krueppel-associated box	45776695	45812338	-	40008	upstream
6	LNC_002718	ENSSSCT00000054068	ENSSSCG00000031915	Zinc finger C2H2-type||Krueppel-associated box	45942556	45969681	+	45309	upstream
6	LNC_002718	ENSSSCT00000003246	ENSSSCG00000002933	Zinc finger C2H2-type||Krueppel-associated box	45777393	45786795	-	65551	upstream
6	LNC_002718	ENSSSCT00000003258	ENSSSCG00000029875	Zinc finger C2H2-type||Krueppel-associated box	45752920	45832009	+	20337	downstream
6	LNC_002718	ENSSSCT00000003242	ENSSSCG00000029170	Krueppel-associated box||Zinc finger C2H2-type	45894254	45927769	+	-2993	antisense
6	LNC_002718	ENSSSCT00000003237	ENSSSCG00000002930	-||Zinc finger C2H2-type	45859484	45880311	+	-20828	antisense
6	LNC_002718	ENSSSCT00000045305	ENSSSCG00000029875	Zinc finger C2H2-type||Krueppel-associated box	45812386	45832009	+	20337	downstream
6	LNC_002718	ENSSSCT00000063106	ENSSSCG00000029875	Zinc finger C2H2-type||Krueppel-associated box	45812425	45833592	+	18754	downstream
6	LNC_002718	ENSSSCT00000040041	ENSSSCG00000029875	Zinc finger C2H2-type||Krueppel-associated box	45743982	45763944	+	88402	downstream
6	LNC_002718	ENSSSCT00000065342	ENSSSCG00000029875	Zinc finger C2H2-type||Krueppel-associated box	45823261	45833592	+	18754	downstream
16	LNC_001373	ENSSSCT00000060639	ENSSSCG00000033328	Transposase, L1	19984509	19987123	+	14696	downstream
16	LNC_001373	ENSSSCT00000018316	ENSSSCG00000016823	Collagen triple helix repeat||C1q domain||Tumour necrosis factor-like domain	20032980	20059655	-	29128	downstream
16	LNC_001373	ENSSSCT00000018314	ENSSSCG00000016821	Major facilitator superfamily domain	19958337	19999311	-	2508	upstream
16	LNC_001373	ENSSSCT00000018315	ENSSSCG00000016822	CoA-transferase family III||CoA-transferase family III domain	20005933	20023736	-	2081	downstream
16	LNC_001373	ENSSSCT00000018309	ENSSSCG00000016816	-||PLAC||Peptidase M12B, ADAM/reprolysin||Peptidase M12B, propeptide||ADAM-TS Spacer 1||Thrombospondin type-1 (TSP1) repeat||Peptidase M12B, ADAM-TS||Metallopeptidase, catalytic domain	19547007	19920452	-	81367	upstream
16	LNC_001373	ENSSSCT00000024262	ENSSSCG00000016816	-||PLAC||Peptidase M12B, ADAM/reprolysin||Peptidase M12B, propeptide||ADAM-TS Spacer 1||Thrombospondin type-1 (TSP1) repeat||Peptidase M12B, ADAM-TS||Metallopeptidase, catalytic domain	19547011	19920513	-	81306	upstream
16	LNC_001373	ENSSSCT00000058676	ENSSSCG00000032797	G protein-coupled receptor, rhodopsin-like||GPCR, rhodopsin-like, 7TM	19950306	19952043	+	49776	downstream
14	LNC_001179	ENSSSCT00000011654	ENSSSCG00000010655	Glial cell line-derived neurotrophic factor receptor, alpha 1||-||Glial cell line-derived neurotrophic factor receptor, alpha 1/2||Glial cell line-derived neurotrophic factor receptor||GDNF/GAS1	126277880	126499024	-	2164	downstream
14	LNC_001179	ENSSSCT00000048049	ENSSSCG00000010655	Glial cell line-derived neurotrophic factor receptor, alpha 1||-||Glial cell line-derived neurotrophic factor receptor, alpha 1/2||Glial cell line-derived neurotrophic factor receptor||GDNF/GAS1	126277875	126499464	-	2159	downstream
14	LNC_001179	ENSSSCT00000058431	ENSSSCG00000010655	Glial cell line-derived neurotrophic factor receptor, alpha 1||-||Glial cell line-derived neurotrophic factor receptor, alpha 1/2||Glial cell line-derived neurotrophic factor receptor||GDNF/GAS1	126277876	126499830	-	2160	downstream
14	LNC_001179	ENSSSCT00000011653	ENSSSCG00000010654	EGF-like domain||EGF-like domain, extracellular||Plexin repeat||Kelch-type beta propeller||PSI domain||Kelch repeat type 1||C-type lectin-like/link domain||C-type lectin fold||Laminin EGF domain||CUB domain||C-type lectin-like||EGF-like, conserved site	125406897	126178840	+	94303	downstream
10	LNC_000151	ENSSSCT00000042262	ENSSSCG00000037933	GINS complex, subunit Psf1	4615537	4616375	-	29271	upstream
10	LNC_000157	ENSSSCT00000042074	ENSSSCG00000010854	-||Calcium permeable stress-gated cation channel 1, N-terminal transmembrane domain||10TM putative phosphate transporter, cytosolic domain||Calcium-dependent channel, 7TM region, putative phosphate||CSC1-like protein 1/2	13769606	13814024	-	26239	downstream
10	LNC_000157	ENSSSCT00000011875	ENSSSCG00000010853	Alpha/Beta hydrolase fold||Epoxide hydrolase, N-terminal||Epoxide hydrolase-like	13757489	13773073	+	14122	upstream
10	LNC_000157	ENSSSCT00000011876	ENSSSCG00000010854	-||Calcium permeable stress-gated cation channel 1, N-terminal transmembrane domain||10TM putative phosphate transporter, cytosolic domain||Calcium-dependent channel, 7TM region, putative phosphate||CSC1-like protein 1/2	13774334	13809936	-	30967	downstream
10	LNC_000157	ENSSSCT00000038160	ENSSSCG00000010854	-||Calcium permeable stress-gated cation channel 1, N-terminal transmembrane domain||10TM putative phosphate transporter, cytosolic domain||Calcium-dependent channel, 7TM region, putative phosphate||CSC1-like protein 1/2	13774334	13809936	-	30967	downstream
10	LNC_000157	ENSSSCT00000011879	ENSSSCG00000038188	TGF-beta, propeptide||Cystine-knot cytokine||Transforming growth factor-beta-related||Transforming growth factor beta, conserved site||Left- Right determination factor||Transforming growth factor-beta, C-terminal	13815739	13818797	-	72372	downstream
10	LNC_000157	ENSSSCT00000011877	ENSSSCG00000010855	Pyrroline-5-carboxylate reductase||Pyrroline-5-carboxylate reductase, dimerisation domain||NAD(P)-binding domain||6-phosphogluconate dehydrogenase C-terminal domain-like||Pyrroline-5-carboxylate reductase, catalytic, N-terminal	13841758	13845784	-	98391	downstream
10	LNC_000157	ENSSSCT00000063780	ENSSSCG00000010854	-||Calcium permeable stress-gated cation channel 1, N-terminal transmembrane domain||10TM putative phosphate transporter, cytosolic domain||Calcium-dependent channel, 7TM region, putative phosphate||CSC1-like protein 1/2	13769957	13813745	-	26590	downstream
10	LNC_000157	ENSSSCT00000039484	ENSSSCG00000010854	-||Calcium permeable stress-gated cation channel 1, N-terminal transmembrane domain||10TM putative phosphate transporter, cytosolic domain||Calcium-dependent channel, 7TM region, putative phosphate||CSC1-like protein 1/2	13774334	13809936	-	30967	downstream
10	LNC_000157	ENSSSCT00000053194	ENSSSCG00000010854	-||Calcium permeable stress-gated cation channel 1, N-terminal transmembrane domain||10TM putative phosphate transporter, cytosolic domain||Calcium-dependent channel, 7TM region, putative phosphate||CSC1-like protein 1/2	13769606	13813001	-	26239	downstream
10	LNC_000157	ENSSSCT00000052758	ENSSSCG00000031664	Signal recognition particle, SRP9/SRP14 subunit||Signal recognition particle, SRP9 subunit	13672355	13727708	+	14892	downstream
10	LNC_000158	ENSSSCT00000042074	ENSSSCG00000010854	-||Calcium permeable stress-gated cation channel 1, N-terminal transmembrane domain||10TM putative phosphate transporter, cytosolic domain||Calcium-dependent channel, 7TM region, putative phosphate||CSC1-like protein 1/2	13769606	13814024	-	20588	downstream
10	LNC_000158	ENSSSCT00000011875	ENSSSCG00000010853	Alpha/Beta hydrolase fold||Epoxide hydrolase, N-terminal||Epoxide hydrolase-like	13757489	13773073	+	8471	upstream
10	LNC_000158	ENSSSCT00000011876	ENSSSCG00000010854	-||Calcium permeable stress-gated cation channel 1, N-terminal transmembrane domain||10TM putative phosphate transporter, cytosolic domain||Calcium-dependent channel, 7TM region, putative phosphate||CSC1-like protein 1/2	13774334	13809936	-	25316	downstream
10	LNC_000158	ENSSSCT00000038160	ENSSSCG00000010854	-||Calcium permeable stress-gated cation channel 1, N-terminal transmembrane domain||10TM putative phosphate transporter, cytosolic domain||Calcium-dependent channel, 7TM region, putative phosphate||CSC1-like protein 1/2	13774334	13809936	-	25316	downstream
10	LNC_000158	ENSSSCT00000011879	ENSSSCG00000038188	TGF-beta, propeptide||Cystine-knot cytokine||Transforming growth factor-beta-related||Transforming growth factor beta, conserved site||Left- Right determination factor||Transforming growth factor-beta, C-terminal	13815739	13818797	-	66721	downstream
10	LNC_000158	ENSSSCT00000011877	ENSSSCG00000010855	Pyrroline-5-carboxylate reductase||Pyrroline-5-carboxylate reductase, dimerisation domain||NAD(P)-binding domain||6-phosphogluconate dehydrogenase C-terminal domain-like||Pyrroline-5-carboxylate reductase, catalytic, N-terminal	13841758	13845784	-	92740	downstream
10	LNC_000158	ENSSSCT00000063780	ENSSSCG00000010854	-||Calcium permeable stress-gated cation channel 1, N-terminal transmembrane domain||10TM putative phosphate transporter, cytosolic domain||Calcium-dependent channel, 7TM region, putative phosphate||CSC1-like protein 1/2	13769957	13813745	-	20939	downstream
10	LNC_000158	ENSSSCT00000039484	ENSSSCG00000010854	-||Calcium permeable stress-gated cation channel 1, N-terminal transmembrane domain||10TM putative phosphate transporter, cytosolic domain||Calcium-dependent channel, 7TM region, putative phosphate||CSC1-like protein 1/2	13774334	13809936	-	25316	downstream
10	LNC_000158	ENSSSCT00000053194	ENSSSCG00000010854	-||Calcium permeable stress-gated cation channel 1, N-terminal transmembrane domain||10TM putative phosphate transporter, cytosolic domain||Calcium-dependent channel, 7TM region, putative phosphate||CSC1-like protein 1/2	13769606	13813001	-	20588	downstream
10	LNC_000158	ENSSSCT00000052758	ENSSSCG00000031664	Signal recognition particle, SRP9/SRP14 subunit||Signal recognition particle, SRP9 subunit	13672355	13727708	+	20316	downstream
7	LNC_002970	ENSSSCT00000059689	ENSSSCG00000038520	Mediator complex, subunit Med20	37062299	37074150	-	5027	downstream
7	LNC_002970	ENSSSCT00000001804	ENSSSCG00000034190	PET domain||Zinc finger, LIM-type	36969449	36976182	+	77943	downstream
7	LNC_002970	ENSSSCT00000001806	ENSSSCG00000001624	PH domain-like||IRS-type PTB domain	36959468	36967529	-	86596	upstream
7	LNC_002970	ENSSSCT00000001812	ENSSSCG00000001629	Zinc finger, UBP-type||Ubiquitin specific protease, conserved site||Peptidase C19, ubiquitin carboxyl-terminal hydrolase||Ubiquitin specific protease domain||Zinc finger, RING/FYVE/PHD-type	36984364	36994759	-	59366	upstream
7	LNC_002970	ENSSSCT00000035449	ENSSSCG00000032284	Cyclin, N-terminal||Cyclin, C-terminal domain||Cyclin-like||Cyclin D	37088204	37095027	-	30932	downstream
7	LNC_002970	ENSSSCT00000001810	ENSSSCG00000034190	PET domain||Zinc finger, LIM-type	36970281	36978281	+	75844	downstream
7	LNC_002970	ENSSSCT00000031143	ENSSSCG00000026752	Bystin	37074483	37088533	+	17211	upstream
7	LNC_002970	ENSSSCT00000062377	ENSSSCG00000034190	PET domain||Zinc finger, LIM-type	36970252	36978290	+	75835	downstream
7	LNC_002970	ENSSSCT00000062108	ENSSSCG00000034190	PET domain||Zinc finger, LIM-type	36970292	36978290	+	75835	downstream
7	LNC_002973	ENSSSCT00000059689	ENSSSCG00000038520	Mediator complex, subunit Med20	37062299	37074150	-	66807	upstream
7	LNC_002973	ENSSSCT00000062370	ENSSSCG00000022224	Histone-fold||Bromodomain associated domain||Transcription factor TFIID, subunit 8, C-terminal	37182559	37210663	+	29731	upstream
7	LNC_002973	ENSSSCT00000035449	ENSSSCG00000032284	Cyclin, N-terminal||Cyclin, C-terminal domain||Cyclin-like||Cyclin D	37088204	37095027	-	45930	upstream
7	LNC_002973	ENSSSCT00000052501	ENSSSCG00000022224	Histone-fold||Bromodomain associated domain||Transcription factor TFIID, subunit 8, C-terminal	37182559	37210663	+	29731	upstream
7	LNC_002973	ENSSSCT00000023317	ENSSSCG00000022224	Histone-fold||Bromodomain associated domain||Transcription factor TFIID, subunit 8, C-terminal	37180828	37204676	+	28000	upstream
7	LNC_002973	ENSSSCT00000031143	ENSSSCG00000026752	Bystin	37074483	37088533	+	52424	downstream
7	LNC_002973	ENSSSCT00000063094	ENSSSCG00000036801	-	37222699	37258650	-	69871	downstream
3	LNC_001952	ENSSSCT00000064144	ENSSSCG00000039719	Palmitoyltransferase, DHHC domain	4628344	4643694	-	93100	upstream
3	LNC_001952	ENSSSCT00000041816	ENSSSCG00000027288	Alpha/Beta hydrolase fold||-||Fungal lipase-like domain	4741891	4779204	+	2689	upstream
3	LNC_001952	ENSSSCT00000022866	ENSSSCG00000027288	Alpha/Beta hydrolase fold||-||Fungal lipase-like domain	4741991	4778584	+	2789	upstream
3	LNC_001952	ENSSSCT00000039540	ENSSSCG00000035090	Small GTP-binding protein domain||P-loop containing nucleoside triphosphate hydrolase||Small GTPase superfamily	4781780	4803648	-	42578	downstream
3	LNC_001952	ENSSSCT00000051199	ENSSSCG00000027288	Alpha/Beta hydrolase fold||-||Fungal lipase-like domain	4741885	4779236	+	2683	upstream
3	LNC_001952	ENSSSCT00000054299	ENSSSCG00000037070	Formin, FH2 domain||PDZ domain	4667931	4698689	+	38105	downstream
3	LNC_001952	ENSSSCT00000060546	ENSSSCG00000032626	SIPAR domain	4826054	4848681	+	86852	upstream
3	LNC_001952	ENSSSCT00000043107	ENSSSCG00000027288	Alpha/Beta hydrolase fold||-||Fungal lipase-like domain	4741887	4779203	+	2685	upstream
3	LNC_001952	ENSSSCT00000038140	ENSSSCG00000039719	Palmitoyltransferase, DHHC domain	4610704	4643695	-	93099	upstream
3	LNC_001952	ENSSSCT00000062901	ENSSSCG00000031432	ER lumen protein retaining receptor	4716646	4735301	+	1493	downstream
1	LNC_000020	ENSSSCT00000064722	ENSSSCG00000004332	SKP1/BTB/POZ domain||-||BTB/POZ domain||Transcription factor, Skn-1-like, DNA-binding domain||Basic leucine zipper domain, Maf-type||Basic-leucine zipper domain	57899821	58204804	-	20197	upstream
1	LNC_000021	ENSSSCT00000064722	ENSSSCG00000004332	SKP1/BTB/POZ domain||-||BTB/POZ domain||Transcription factor, Skn-1-like, DNA-binding domain||Basic leucine zipper domain, Maf-type||Basic-leucine zipper domain	57899821	58204804	-	32731	upstream
1	LNC_000022	ENSSSCT00000029077	ENSSSCG00000004342	NADH dehydrogenase [ubiquinone] 1 alpha subcomplex assembly factor 4	64038575	64045146	-	12607	downstream
1	LNC_000022	ENSSSCT00000049315	ENSSSCG00000035240	G protein-coupled receptor, rhodopsin-like||GPCR, rhodopsin-like, 7TM	63911539	63973801	-	47291	upstream
1	LNC_000022	ENSSSCT00000057867	ENSSSCG00000037906	NADH dehydrogenase [ubiquinone] 1 alpha subcomplex assembly factor 4	64021525	64050524	+	-4443	antisense
1	LNC_000022	ENSSSCT00000024655	ENSSSCG00000027002	Kelch repeat type 1||Kelch-like protein 32||-||BTB-kelch protein||Kelch-type beta propeller||BTB/Kelch-associated||SKP1/BTB/POZ domain||BTB/POZ domain	64078668	64302979	+	52700	upstream
1	LNC_000022	ENSSSCT00000056993	ENSSSCG00000027002	Kelch repeat type 1||Kelch-like protein 32||-||BTB-kelch protein||Kelch-type beta propeller||BTB/Kelch-associated||SKP1/BTB/POZ domain||BTB/POZ domain	64078668	64303124	+	52700	upstream
1	LNC_000022	ENSSSCT00000004798	ENSSSCG00000004342	NADH dehydrogenase [ubiquinone] 1 alpha subcomplex assembly factor 4	64037673	64044811	-	11705	downstream
1	LNC_000022	ENSSSCT00000064737	ENSSSCG00000027002	Kelch repeat type 1||Kelch-like protein 32||-||BTB-kelch protein||Kelch-type beta propeller||BTB/Kelch-associated||SKP1/BTB/POZ domain||BTB/POZ domain	64078686	64307190	+	52718	upstream
1	LNC_000022	ENSSSCT00000004799	ENSSSCG00000027002	Kelch repeat type 1||Kelch-like protein 32||-||BTB-kelch protein||Kelch-type beta propeller||BTB/Kelch-associated||SKP1/BTB/POZ domain||BTB/POZ domain	64078668	64303124	+	52700	upstream
1	LNC_000022	ENSSSCT00000042078	ENSSSCG00000027002	Kelch repeat type 1||Kelch-like protein 32||-||BTB-kelch protein||Kelch-type beta propeller||BTB/Kelch-associated||SKP1/BTB/POZ domain||BTB/POZ domain	64078668	64303124	+	52700	upstream
1	LNC_000022	ENSSSCT00000063337	ENSSSCG00000035240	G protein-coupled receptor, rhodopsin-like||GPCR, rhodopsin-like, 7TM	63911310	63973869	-	47223	upstream
1	LNC_000022	ENSSSCT00000045175	ENSSSCG00000027002	Kelch repeat type 1||Kelch-like protein 32||-||BTB-kelch protein||Kelch-type beta propeller||BTB/Kelch-associated||SKP1/BTB/POZ domain||BTB/POZ domain	64078874	64307174	+	52906	upstream
1	LNC_000022	ENSSSCT00000043694	ENSSSCG00000037906	NADH dehydrogenase [ubiquinone] 1 alpha subcomplex assembly factor 4	64028049	64062137	+	2081	upstream
1	LNC_000022	ENSSSCT00000064080	ENSSSCG00000027002	Kelch repeat type 1||Kelch-like protein 32||-||BTB-kelch protein||Kelch-type beta propeller||BTB/Kelch-associated||SKP1/BTB/POZ domain||BTB/POZ domain	64078908	64307183	+	52940	upstream
1	LNC_000022	ENSSSCT00000050922	ENSSSCG00000027002	Kelch repeat type 1||Kelch-like protein 32||-||BTB-kelch protein||Kelch-type beta propeller||BTB/Kelch-associated||SKP1/BTB/POZ domain||BTB/POZ domain	64078668	64303124	+	52700	upstream
1	LNC_000028	ENSSSCT00000045297	ENSSSCG00000004486	Major facilitator superfamily domain||Major facilitator superfamily	92286841	92342785	+	223	upstream
1	LNC_000028	ENSSSCT00000037477	ENSSSCG00000004486	Major facilitator superfamily domain||Major facilitator superfamily	92286842	92342776	+	224	upstream
1	LNC_000028	ENSSSCT00000059736	ENSSSCG00000004486	Major facilitator superfamily domain||Major facilitator superfamily	92286841	92342776	+	223	upstream
1	LNC_000028	ENSSSCT00000004957	ENSSSCG00000004486	Major facilitator superfamily domain||Major facilitator superfamily	92286827	92342780	+	209	upstream
1	LNC_000028	ENSSSCT00000004956	ENSSSCG00000004485	Alpha-2-macroglobulin, N-terminal||Alpha-2-macroglobulin, thiol-ester bond-forming||Alpha-macroglobulin complement component||Immunoglobulin E-set||Alpha-macroglobulin, receptor-binding||Terpenoid cyclases/protein prenyltransferase alpha-alpha toroid||Alpha-2-macroglobulin, conserved site||Alpha-2-macroglobulin||Alpha-2-macroglobulin, N-terminal 2	92086594	92240683	-	2031	upstream
1	LNC_000028	ENSSSCT00000058780	ENSSSCG00000004486	Major facilitator superfamily domain||Major facilitator superfamily	92286908	92339078	+	290	upstream
1	LNC_000028	ENSSSCT00000038019	ENSSSCG00000004486	Major facilitator superfamily domain||Major facilitator superfamily	92295041	92341600	+	8423	upstream
1	LNC_000028	ENSSSCT00000035901	ENSSSCG00000004485	Alpha-2-macroglobulin, N-terminal||Alpha-2-macroglobulin, thiol-ester bond-forming||Alpha-macroglobulin complement component||Immunoglobulin E-set||Alpha-macroglobulin, receptor-binding||Terpenoid cyclases/protein prenyltransferase alpha-alpha toroid||Alpha-2-macroglobulin, conserved site||Alpha-2-macroglobulin||Alpha-2-macroglobulin, N-terminal 2	92081699	92240829	-	1885	upstream
1	LNC_000028	ENSSSCT00000035127	ENSSSCG00000004485	Alpha-2-macroglobulin, N-terminal||Alpha-2-macroglobulin, thiol-ester bond-forming||Alpha-macroglobulin complement component||Immunoglobulin E-set||Alpha-macroglobulin, receptor-binding||Terpenoid cyclases/protein prenyltransferase alpha-alpha toroid||Alpha-2-macroglobulin, conserved site||Alpha-2-macroglobulin||Alpha-2-macroglobulin, N-terminal 2	92054664	92240683	-	2031	upstream
9	LNC_003436	ENSSSCT00000037398	ENSSSCG00000028886	-||Importin-beta, N-terminal domain||Armadillo-like helical||Exportin/Importin, Cse1-like||Armadillo-type fold	111660	163067	-	51902	upstream
9	LNC_003436	ENSSSCT00000043219	ENSSSCG00000028886	-||Importin-beta, N-terminal domain||Armadillo-like helical||Exportin/Importin, Cse1-like||Armadillo-type fold	112862	163583	-	51386	upstream
9	LNC_003436	ENSSSCT00000054535	ENSSSCG00000014578	DENN domain||PLAT/LH2 domain||dDENN domain||-||RUN domain	268463	357324	+	44686	upstream
9	LNC_003436	ENSSSCT00000053731	ENSSSCG00000014578	DENN domain||PLAT/LH2 domain||dDENN domain||-||RUN domain	295808	360067	+	72031	upstream
9	LNC_003436	ENSSSCT00000025295	ENSSSCG00000028886	-||Importin-beta, N-terminal domain||Armadillo-like helical||Exportin/Importin, Cse1-like||Armadillo-type fold	111660	163066	-	51903	upstream
9	LNC_003436	ENSSSCT00000045714	ENSSSCG00000028886	-||Importin-beta, N-terminal domain||Armadillo-like helical||Exportin/Importin, Cse1-like||Armadillo-type fold	111662	163104	-	51865	upstream
9	LNC_003436	ENSSSCT00000015928	ENSSSCG00000014578	DENN domain||PLAT/LH2 domain||dDENN domain||-||RUN domain	268109	355273	+	44332	upstream
9	LNC_003436	ENSSSCT00000015929	ENSSSCG00000014579	SNARE associated Golgi protein||Transmembrane protein TMEM64	224018	249803	+	241	upstream
9	LNC_003436	ENSSSCT00000047547	ENSSSCG00000014578	DENN domain||PLAT/LH2 domain||dDENN domain||-||RUN domain	295808	346501	+	72031	upstream
9	LNC_003436	ENSSSCT00000050615	ENSSSCG00000014578	DENN domain||PLAT/LH2 domain||dDENN domain||-||RUN domain	295262	357410	+	71485	upstream
9	LNC_003436	ENSSSCT00000037895	ENSSSCG00000028886	-||Importin-beta, N-terminal domain||Armadillo-like helical||Exportin/Importin, Cse1-like||Armadillo-type fold	111884	163583	-	51386	upstream
9	LNC_003436	ENSSSCT00000056029	ENSSSCG00000014579	SNARE associated Golgi protein||Transmembrane protein TMEM64	223968	250285	+	191	upstream
9	LNC_003436	ENSSSCT00000040802	ENSSSCG00000028886	-||Importin-beta, N-terminal domain||Armadillo-like helical||Exportin/Importin, Cse1-like||Armadillo-type fold	111107	163108	-	51861	upstream
9	LNC_003436	ENSSSCT00000046285	ENSSSCG00000028886	-||Importin-beta, N-terminal domain||Armadillo-like helical||Exportin/Importin, Cse1-like||Armadillo-type fold	111884	163583	-	51386	upstream
9	LNC_003435	ENSSSCT00000037978	ENSSSCG00000035434	Protein translocase SecE domain||Protein translocase SEC61 complex, gamma subunit||Protein translocase complex, SecE/Sec61-gamma subunit||Preprotein translocase subunit SecE	139128296	139135405	-	34473	upstream
13	LNC_000842	ENSSSCT00000059658	ENSSSCG00000023993	Immunoglobulin-like fold||Immunoglobulin subtype||Immunoglobulin-like domain	148104946	148192231	-	85808	downstream
13	LNC_000842	ENSSSCT00000043186	ENSSSCG00000032620	-||PLC-like phosphodiesterase, TIM beta/alpha-barrel domain||Phosphatidylinositol-specific phospholipase C, X domain	148033704	148087744	-	14566	downstream
13	LNC_000842	ENSSSCT00000041183	ENSSSCG00000032620	-||PLC-like phosphodiesterase, TIM beta/alpha-barrel domain||Phosphatidylinositol-specific phospholipase C, X domain	148033701	148087744	-	14563	downstream
13	LNC_000842	ENSSSCT00000029085	ENSSSCG00000023993	Immunoglobulin-like fold||Immunoglobulin subtype||Immunoglobulin-like domain	148106565	148192214	-	87427	downstream
13	LNC_000849	ENSSSCT00000013076	ENSSSCG00000011950	Immunoglobulin E-set||Neurexophilin/NXPE||-||Immunoglobulin-like fold	157298843	157337888	-	63900	upstream
13	LNC_000849	ENSSSCT00000038439	ENSSSCG00000011949	IQ motif, EF-hand binding site||Leucine-rich repeat domain, L domain-like||Leucine-rich repeat	157356251	157388378	-	13410	upstream
13	LNC_000849	ENSSSCT00000013075	ENSSSCG00000011949	IQ motif, EF-hand binding site||Leucine-rich repeat domain, L domain-like||Leucine-rich repeat	157334551	157388327	-	13461	upstream
13	LNC_000849	ENSSSCT00000061429	ENSSSCG00000036491	PEST proteolytic signal-containing nuclear protein	157470048	157491211	-	58297	downstream
13	LNC_000849	ENSSSCT00000045058	ENSSSCG00000028677	--	157504281	157520883	-	92530	downstream
13	LNC_000849	ENSSSCT00000013082	ENSSSCG00000011956	tRNA (guanine-N1-)-methyltransferase, eukaryotic||-||Mitochondrial ribonuclease P protein 1||tRNA methyltransferase TRM10-type domain||tRNA methyltransferase TRMD/TRM10-type domain	157500350	157504409	-	88599	downstream
13	LNC_000849	ENSSSCT00000013079	ENSSSCG00000011953	Zinc finger C2H2-type||SKP1/BTB/POZ domain||BTB/POZ domain	157422018	157460212	+	10267	upstream
13	LNC_000849	ENSSSCT00000056211	ENSSSCG00000011950	Immunoglobulin E-set||Neurexophilin/NXPE||-||Immunoglobulin-like fold	157298823	157337764	-	64024	upstream
13	LNC_000849	ENSSSCT00000058856	ENSSSCG00000011953	Zinc finger C2H2-type||SKP1/BTB/POZ domain||BTB/POZ domain	157423029	157460212	+	11278	upstream
13	LNC_000849	ENSSSCT00000013078	ENSSSCG00000011952	Ribosomal protein L24e, conserved site||TRASH domain||Ribosomal protein L24e-related	157411983	157418653	+	232	upstream
13	LNC_000849	ENSSSCT00000037385	ENSSSCG00000011952	Ribosomal protein L24e, conserved site||TRASH domain||Ribosomal protein L24e-related	157411989	157418654	+	238	upstream
13	LNC_000849	ENSSSCT00000039429	ENSSSCG00000021791	Ulp1 protease family, C-terminal catalytic domain	157504281	157671107	+	92530	upstream
13	LNC_000849	ENSSSCT00000048094	ENSSSCG00000011950	Immunoglobulin E-set||Neurexophilin/NXPE||-||Immunoglobulin-like fold	157298840	157337854	-	63934	upstream
13	LNC_000849	ENSSSCT00000065887	ENSSSCG00000028677	--	157508519	157521710	-	96768	downstream
13	LNC_000849	ENSSSCT00000031502	ENSSSCG00000011949	IQ motif, EF-hand binding site||Leucine-rich repeat domain, L domain-like||Leucine-rich repeat	157360877	157388327	-	13461	upstream
13	LNC_000849	ENSSSCT00000032455	ENSSSCG00000028677	--	157508526	157522344	-	96775	downstream
13	LNC_000849	ENSSSCT00000040020	ENSSSCG00000011956	tRNA (guanine-N1-)-methyltransferase, eukaryotic||-||Mitochondrial ribonuclease P protein 1||tRNA methyltransferase TRM10-type domain||tRNA methyltransferase TRMD/TRM10-type domain	157500348	157521693	-	88597	downstream
3	LNC_002153	ENSSSCT00000008939	ENSSSCG00000008162	Interleukin-1 receptor family||Interleukin-1 receptor type 1||Immunoglobulin-like fold||Interleukin-1 receptor type I/II||Immunoglobulin-like domain||Immunoglobulin subtype||Toll/interleukin-1 receptor homology (TIR) domain	52192909	52234138	-	36451	upstream
3	LNC_002153	ENSSSCT00000030337	ENSSSCG00000028331	Immunoglobulin subtype||Immunoglobulin-like domain||Immunoglobulin||Immunoglobulin-like fold||Interleukin-1 receptor family||Interleukin-1 receptor type I/II||Interleukin-1 receptor type II||Immunoglobulin subtype 2	52367437	52406334	-	92990	downstream
3	LNC_002153	ENSSSCT00000008940	ENSSSCG00000028331	Immunoglobulin subtype||Immunoglobulin-like domain||Immunoglobulin||Immunoglobulin-like fold||Interleukin-1 receptor family||Interleukin-1 receptor type I/II||Interleukin-1 receptor type II||Immunoglobulin subtype 2	52366636	52405677	-	92189	downstream
3	LNC_002154	ENSSSCT00000008939	ENSSSCG00000008162	Interleukin-1 receptor family||Interleukin-1 receptor type 1||Immunoglobulin-like fold||Interleukin-1 receptor type I/II||Immunoglobulin-like domain||Immunoglobulin subtype||Toll/interleukin-1 receptor homology (TIR) domain	52192909	52234138	-	48582	upstream
3	LNC_002154	ENSSSCT00000030337	ENSSSCG00000028331	Immunoglobulin subtype||Immunoglobulin-like domain||Immunoglobulin||Immunoglobulin-like fold||Interleukin-1 receptor family||Interleukin-1 receptor type I/II||Interleukin-1 receptor type II||Immunoglobulin subtype 2	52367437	52406334	-	81603	downstream
3	LNC_002154	ENSSSCT00000008940	ENSSSCG00000028331	Immunoglobulin subtype||Immunoglobulin-like domain||Immunoglobulin||Immunoglobulin-like fold||Interleukin-1 receptor family||Interleukin-1 receptor type I/II||Interleukin-1 receptor type II||Immunoglobulin subtype 2	52366636	52405677	-	80802	downstream
9	LNC_003388	ENSSSCT00000016974	ENSSSCG00000015581	Centromere protein Cenp-F, N-terminal||Centromere protein Cenp-F, leucine-rich repeat-containing domain||Kinetochore protein Cenp-F/LEK1, Rb protein-binding domain	128949182	129008793	-	85682	upstream
9	LNC_003388	ENSSSCT00000016975	ENSSSCG00000015582	PTP type protein phosphatase||FERM conserved site||PH domain-like||Protein-tyrosine phosphatase, non-receptor type-14, -21||Tyrosine specific protein phosphatases domain||Protein-tyrosine phosphatase-like||FERM/acyl-CoA-binding protein, 3-helical bundle||Band 4.1 domain||FERM, N-terminal||Protein-tyrosine phosphatase, active site||FERM, C-terminal PH-like domain||Ubiquitin-related domain||Protein…	129126620	129240545	+	29938	upstream
3	LNC_002054	ENSSSCT00000040887	ENSSSCG00000008644	Ankyrin repeat-containing domain||Ankyrin repeat||Sterile alpha motif/pointed domain||KAP family P-loop domain	127382603	127474201	+	41314	downstream
3	LNC_002054	ENSSSCT00000046005	ENSSSCG00000008644	Ankyrin repeat-containing domain||Ankyrin repeat||Sterile alpha motif/pointed domain||KAP family P-loop domain	127382543	127475973	+	39542	downstream
3	LNC_002054	ENSSSCT00000065265	ENSSSCG00000008644	Ankyrin repeat-containing domain||Ankyrin repeat||Sterile alpha motif/pointed domain||KAP family P-loop domain	127382603	127474195	+	41320	downstream
3	LNC_002054	ENSSSCT00000055953	ENSSSCG00000008644	Ankyrin repeat-containing domain||Ankyrin repeat||Sterile alpha motif/pointed domain||KAP family P-loop domain	127382543	127475973	+	39542	downstream
3	LNC_002054	ENSSSCT00000061190	ENSSSCG00000008644	Ankyrin repeat-containing domain||Ankyrin repeat||Sterile alpha motif/pointed domain||KAP family P-loop domain	127382543	127475973	+	39542	downstream
3	LNC_002054	ENSSSCT00000009457	ENSSSCG00000008644	Ankyrin repeat-containing domain||Ankyrin repeat||Sterile alpha motif/pointed domain||KAP family P-loop domain	127406276	127474194	+	41321	downstream
3	LNC_002054	ENSSSCT00000049189	ENSSSCG00000008644	Ankyrin repeat-containing domain||Ankyrin repeat||Sterile alpha motif/pointed domain||KAP family P-loop domain	127382543	127475973	+	39542	downstream
3	LNC_002054	ENSSSCT00000065195	ENSSSCG00000008644	Ankyrin repeat-containing domain||Ankyrin repeat||Sterile alpha motif/pointed domain||KAP family P-loop domain	127382614	127474195	+	41320	downstream
3	LNC_002054	ENSSSCT00000009458	ENSSSCG00000008645	DNA-binding protein inhibitor||-||Myc-type, basic helix-loop-helix (bHLH) domain	127499410	127503297	-	12218	upstream
3	LNC_002054	ENSSSCT00000047635	ENSSSCG00000008645	DNA-binding protein inhibitor||-||Myc-type, basic helix-loop-helix (bHLH) domain	127499410	127503297	-	12218	upstream
3	LNC_002054	ENSSSCT00000042393	ENSSSCG00000035726	DNA-binding protein inhibitor	127487780	127512161	+	3354	downstream
18	LNC_001574	ENSSSCT00000039087	ENSSSCG00000016420	Insulin-induced protein family||Insulin-induced gene 1 protein	2887416	2898914	-	38801	upstream
18	LNC_001574	ENSSSCT00000054279	ENSSSCG00000032032	5-Hydroxytryptamine 5A receptor||G protein-coupled receptor, rhodopsin-like	3030051	3033646	-	89570	downstream
18	LNC_001574	ENSSSCT00000017880	ENSSSCG00000016420	Insulin-induced protein family||Insulin-induced gene 1 protein	2885494	2898883	-	38832	upstream
18	LNC_001574	ENSSSCT00000037129	ENSSSCG00000016420	Insulin-induced protein family||Insulin-induced gene 1 protein	2889320	2898767	-	38948	upstream
18	LNC_001576	ENSSSCT00000038803	ENSSSCG00000016432	CBS domain||-	5475928	5746613	+	-8837	sense_overlapping
18	LNC_001576	ENSSSCT00000017893	ENSSSCG00000016432	CBS domain||-	5526118	5744657	+	-8837	sense_overlapping
18	LNC_001576	ENSSSCT00000017894	ENSSSCG00000016433	Taste receptor type 2	5567307	5570654	-	-3348	antisense
18	LNC_001576	ENSSSCT00000062215	ENSSSCG00000016432	CBS domain||-	5475410	5746613	+	-8837	sense_overlapping
18	LNC_001576	ENSSSCT00000047240	ENSSSCG00000016432	CBS domain||-	5594121	5746613	+	18926	upstream
18	LNC_001576	ENSSSCT00000025093	ENSSSCG00000016432	CBS domain||-	5475410	5708360	+	-8837	sense_overlapping
8	LNC_003092	ENSSSCT00000064619	ENSSSCG00000008984	Shroom3||Shroom family||Apx/Shrm Domain 2||Apx/Shrm Domain 1	72379054	72442805	+	23253	upstream
8	LNC_003092	ENSSSCT00000009841	ENSSSCG00000008984	Shroom3||Shroom family||Apx/Shrm Domain 2||Apx/Shrm Domain 1	72408542	72443865	+	52741	upstream
4	LNC_002233	ENSSSCT00000054974	ENSSSCG00000006054	-||ATPase, V1 complex, subunit C	34034475	34222147	-	12938	upstream
4	LNC_002233	ENSSSCT00000024569	ENSSSCG00000023873	Antizyme inhibitor 1||PLP-binding barrel||Ornithine/DAP/Arg decarboxylase||Orn/DAP/Arg decarboxylase 2, N-terminal||Orn/DAP/Arg decarboxylase 2, C-terminal||Ornithine decarboxylase||Alanine racemase/group IV decarboxylase, C-terminal||Orn/DAP/Arg decarboxylase 2, conserved site	34242981	34254926	+	2452	upstream
3	LNC_002051	ENSSSCT00000009417	ENSSSCG00000008606	-||Zinc finger C2H2-type	118597516	118764315	+	4118	downstream
3	LNC_002051	ENSSSCT00000055982	ENSSSCG00000008606	-||Zinc finger C2H2-type	118757921	118765104	+	3329	downstream
3	LNC_002051	ENSSSCT00000061784	ENSSSCG00000008606	-||Zinc finger C2H2-type	118757920	118765102	+	3331	downstream
3	LNC_002051	ENSSSCT00000060115	ENSSSCG00000008606	-||Zinc finger C2H2-type	118597516	118764315	+	4118	downstream
3	LNC_002051	ENSSSCT00000063627	ENSSSCG00000040444	--	118900484	118900747	+	79997	upstream
13	LNC_000715	ENSSSCT00000027056	ENSSSCG00000027571	Small GTP-binding protein domain||Small GTPase superfamily, ARF type||Small GTPase superfamily, ARF/SAR type||P-loop containing nucleoside triphosphate hydrolase	165830556	165910646	-	93683	upstream
13	LNC_000715	ENSSSCT00000025181	ENSSSCG00000025463	Gamma-carboxyglutamic acid-rich (GLA) domain||Coagulation factor, subgroup, Gla domain||EGF-like calcium-binding domain||EGF-like, conserved site||Concanavalin A-like lectin/glucanase domain||EGF-like calcium-binding, conserved site||Laminin G domain||EGF-like domain||EGF-type aspartate/asparagine hydroxylation site||Vitamin K-dependent protein S||Growth factor receptor cysteine-rich domain	165941238	165995555	+	8774	downstream
13	LNC_000715	ENSSSCT00000024264	ENSSSCG00000027571	Small GTP-binding protein domain||Small GTPase superfamily, ARF type||Small GTPase superfamily, ARF/SAR type||P-loop containing nucleoside triphosphate hydrolase	165828077	165910937	-	93392	upstream
13	LNC_000715	ENSSSCT00000062789	ENSSSCG00000025463	Gamma-carboxyglutamic acid-rich (GLA) domain||Coagulation factor, subgroup, Gla domain||EGF-like calcium-binding domain||EGF-like, conserved site||Concanavalin A-like lectin/glucanase domain||EGF-like calcium-binding, conserved site||Laminin G domain||EGF-like domain||EGF-type aspartate/asparagine hydroxylation site||Vitamin K-dependent protein S||Growth factor receptor cysteine-rich domain	165914997	165995555	+	8774	downstream
13	LNC_000715	ENSSSCT00000052227	ENSSSCG00000025463	Gamma-carboxyglutamic acid-rich (GLA) domain||Coagulation factor, subgroup, Gla domain||EGF-like calcium-binding domain||EGF-like, conserved site||Concanavalin A-like lectin/glucanase domain||EGF-like calcium-binding, conserved site||Laminin G domain||EGF-like domain||EGF-type aspartate/asparagine hydroxylation site||Vitamin K-dependent protein S||Growth factor receptor cysteine-rich domain	165914997	165995755	+	8574	downstream
13	LNC_000715	ENSSSCT00000013122	ENSSSCG00000025463	Gamma-carboxyglutamic acid-rich (GLA) domain||Coagulation factor, subgroup, Gla domain||EGF-like calcium-binding domain||EGF-like, conserved site||Concanavalin A-like lectin/glucanase domain||EGF-like calcium-binding, conserved site||Laminin G domain||EGF-like domain||EGF-type aspartate/asparagine hydroxylation site||Vitamin K-dependent protein S||Growth factor receptor cysteine-rich domain	165914997	165995755	+	8574	downstream
5	LNC_002579	ENSSSCT00000059024	ENSSSCG00000039163	Olfactory receptor||G protein-coupled receptor, rhodopsin-like||GPCR, rhodopsin-like, 7TM	20394716	20395651	-	52928	upstream
5	LNC_002579	ENSSSCT00000040491	ENSSSCG00000032128	Olfactory receptor||G protein-coupled receptor, rhodopsin-like||GPCR, rhodopsin-like, 7TM	20474366	20475301	+	13896	upstream
5	LNC_002579	ENSSSCT00000053577	ENSSSCG00000033290	G protein-coupled receptor, rhodopsin-like||Olfactory receptor||GPCR, rhodopsin-like, 7TM	20546264	20547193	-	85794	downstream
5	LNC_002579	ENSSSCT00000000349	ENSSSCG00000000327	GPCR, rhodopsin-like, 7TM||Olfactory receptor||G protein-coupled receptor, rhodopsin-like	20534640	20535575	+	74170	upstream
5	LNC_002579	ENSSSCT00000000344	ENSSSCG00000033458	GPCR, rhodopsin-like, 7TM||G protein-coupled receptor, rhodopsin-like||Olfactory receptor	20372616	20373554	+	75025	downstream
5	LNC_002579	ENSSSCT00000058137	ENSSSCG00000035793	GPCR, rhodopsin-like, 7TM||G protein-coupled receptor, rhodopsin-like||Olfactory receptor	20387216	20388160	+	60419	downstream
5	LNC_002579	ENSSSCT00000058243	ENSSSCG00000037974	GPCR, rhodopsin-like, 7TM||G protein-coupled receptor, rhodopsin-like||Olfactory receptor	20424472	20448370	+	209	downstream
5	LNC_002579	ENSSSCT00000057349	ENSSSCG00000036827	GPCR, rhodopsin-like, 7TM||G protein-coupled receptor, rhodopsin-like||Olfactory receptor	20519117	20520052	-	58647	downstream
5	LNC_002579	ENSSSCT00000047602	ENSSSCG00000033428	GPCR, rhodopsin-like, 7TM||G protein-coupled receptor, rhodopsin-like||Olfactory receptor	20541804	20542739	+	81334	upstream
5	LNC_002573	ENSSSCT00000051106	ENSSSCG00000034783	Serine proteases, trypsin family, serine active site||Peptidase S1A, chymotrypsin family||Serine proteases, trypsin domain||Peptidase S1, PA clan||Serine proteases, trypsin family, histidine active site	16698929	16727169	+	-14537	antisense
5	LNC_002573	ENSSSCT00000017571	ENSSSCG00000016138	Basic-leucine zipper domain||cAMP response element binding (CREB) protein||Coactivator CBP, pKID	16628238	16680025	+	32607	downstream
8	LNC_003160	ENSSSCT00000009505	ENSSSCG00000008689	FYVE zinc finger||Zinc finger, RING/FYVE/PHD-type||Zinc finger, FYVE/PHD-type||Zinc finger, FYVE-related	1227066	1312992	-	68397	upstream
8	LNC_003160	ENSSSCT00000009507	ENSSSCG00000008690	Zinc finger, RING-type||Zinc finger, RING-type, conserved site||Zinc finger, RING/FYVE/PHD-type	1353188	1378747	+	2642	downstream
8	LNC_003160	ENSSSCT00000009506	ENSSSCG00000008689	FYVE zinc finger||Zinc finger, RING/FYVE/PHD-type||Zinc finger, FYVE/PHD-type||Zinc finger, FYVE-related	1226539	1312992	-	68397	upstream
8	LNC_003160	ENSSSCT00000051364	ENSSSCG00000034633	-	1328158	1352990	+	28399	downstream
8	LNC_003160	ENSSSCT00000063499	ENSSSCG00000008690	Zinc finger, RING-type||Zinc finger, RING-type, conserved site||Zinc finger, RING/FYVE/PHD-type	1353700	1380637	+	752	downstream
8	LNC_003160	ENSSSCT00000029015	ENSSSCG00000029745	Protein FAM193A||FAM193 family	1438713	1523928	+	55374	upstream
8	LNC_003162	ENSSSCT00000029880	ENSSSCG00000028085	Domain of unknown function DUF4201	3828680	3830347	+	31120	upstream
8	LNC_003162	ENSSSCT00000064989	ENSSSCG00000037539	PKD domain||Sortilin, N-terminal||Sortilin, C-terminal||VPS10	3206904	3714642	-	61677	upstream
8	LNC_003162	ENSSSCT00000038401	ENSSSCG00000029624	Homeobox domain-like||SANT domain||-||SANT/Myb domain||Zinc finger, ZZ-type	3815060	3828078	-	17500	downstream
8	LNC_003162	ENSSSCT00000025950	ENSSSCG00000027349	Rab-GTPase-TBC domain	3835675	3918766	-	38115	downstream
8	LNC_003162	ENSSSCT00000030643	ENSSSCG00000029624	Homeobox domain-like||SANT domain||-||SANT/Myb domain||Zinc finger, ZZ-type	3815063	3828066	-	17503	downstream
8	LNC_003162	ENSSSCT00000046389	ENSSSCG00000037445	GrpE nucleotide exchange factor||GrpE nucleotide exchange factor, coiled-coil||GrpE nucleotide exchange factor, head	3797379	3812960	+	-181	antisense
8	LNC_003162	ENSSSCT00000061952	ENSSSCG00000027349	Rab-GTPase-TBC domain	3839162	3918766	-	41602	downstream
12	LNC_000623	ENSSSCT00000031116	ENSSSCG00000025748	Homeobox domain||Homeobox domain-like	44647310	44648226	-	17921	upstream
12	LNC_000623	ENSSSCT00000061705	ENSSSCG00000038393	K Homology domain, type 1||ROK, N-terminal||Heterogeneous nuclear ribonucleoprotein K	44583554	44584809	+	81338	downstream
12	LNC_000623	ENSSSCT00000048168	ENSSSCG00000024626	SKP1/BTB/POZ domain||-||Potassium channel tetramerisation-type BTB domain||BTB/POZ domain	44616925	44626269	+	39878	downstream
12	LNC_000623	ENSSSCT00000065235	ENSSSCG00000024626	SKP1/BTB/POZ domain||-||Potassium channel tetramerisation-type BTB domain||BTB/POZ domain	44619536	44626326	+	39821	downstream
12	LNC_000623	ENSSSCT00000019334	ENSSSCG00000017762	Fork head domain||-||Fork head domain conserved site 2||Winged helix-turn-helix DNA-binding domain	44765568	44795225	+	90779	upstream
12	LNC_000623	ENSSSCT00000025790	ENSSSCG00000027801	Hemopexin, conserved site||Somatomedin B domain||Hemopexin-like repeats||Somatomedin B, chordata||Hemopexin-like domain	44650622	44653871	-	12276	upstream
12	LNC_000623	ENSSSCT00000064825	ENSSSCG00000038393	K Homology domain, type 1||ROK, N-terminal||Heterogeneous nuclear ribonucleoprotein K	44583554	44584809	+	81338	downstream
12	LNC_000623	ENSSSCT00000023094	ENSSSCG00000027801	Hemopexin, conserved site||Somatomedin B domain||Hemopexin-like repeats||Somatomedin B, chordata||Hemopexin-like domain	44651355	44653871	-	12276	upstream
12	LNC_000623	ENSSSCT00000023831	ENSSSCG00000028920	ApaG domain||Hemimethylated DNA-binding domain	44625604	44636290	-	29857	upstream
12	LNC_000623	ENSSSCT00000025956	ENSSSCG00000033123	EXPERA domain||Transmembrane protein 97	44603682	44610991	+	55156	downstream
12	LNC_000623	ENSSSCT00000028178	ENSSSCG00000017762	Fork head domain||-||Fork head domain conserved site 2||Winged helix-turn-helix DNA-binding domain	44765242	44797811	+	90453	upstream
12	LNC_000623	ENSSSCT00000032150	ENSSSCG00000024626	SKP1/BTB/POZ domain||-||Potassium channel tetramerisation-type BTB domain||BTB/POZ domain	44616879	44626326	+	39821	downstream
12	LNC_000623	ENSSSCT00000019335	ENSSSCG00000017763	Solute carrier family 13	44733106	44753898	+	58317	upstream
12	LNC_000623	ENSSSCT00000032258	ENSSSCG00000023478	Major facilitator superfamily||Sugar transporter, conserved site||Major facilitator superfamily domain	44679067	44686237	-	4278	downstream
12	LNC_000623	ENSSSCT00000030474	ENSSSCG00000030358	Armadillo-like helical||Sterile alpha motif domain||Armadillo-type fold||Toll/interleukin-1 receptor homology (TIR) domain||Sterile alpha motif/pointed domain	44655811	44675237	+	-8641	antisense
12	LNC_000623	ENSSSCT00000050848	ENSSSCG00000023719	Intraflagellar transport protein 20	44609595	44616652	-	49495	upstream
12	LNC_000623	ENSSSCT00000039026	ENSSSCG00000040883	ATPase, vacuolar ER assembly factor, Vma12	44636332	44643505	+	22642	downstream
12	LNC_000623	ENSSSCT00000029807	ENSSSCG00000023719	Intraflagellar transport protein 20	44608975	44616750	-	49397	upstream
12	LNC_000621	ENSSSCT00000039709	ENSSSCG00000039685	Transposase, L1	39469304	39472588	+	37286	upstream
12	LNC_000621	ENSSSCT00000046003	ENSSSCG00000031292	WAP-type 'four-disulfide core' domain	39387676	39392112	-	19818	upstream
12	LNC_000621	ENSSSCT00000065828	ENSSSCG00000032343	CC chemokine, conserved site||Chemokine interleukin-8-like domain	39478892	39557358	-	46874	downstream
12	LNC_000621	ENSSSCT00000050196	ENSSSCG00000038096	Chemokine interleukin-8-like domain||CC chemokine, conserved site	39477694	39480827	-	45676	downstream
12	LNC_000621	ENSSSCT00000054347	ENSSSCG00000034371	WAP-type 'four-disulfide core' domain	39376252	39378452	-	33478	upstream
12	LNC_000621	ENSSSCT00000042177	ENSSSCG00000039569	WAP-type 'four-disulfide core' domain	39364818	39367023	-	44907	upstream
12	LNC_000621	ENSSSCT00000037015	ENSSSCG00000032343	CC chemokine, conserved site||Chemokine interleukin-8-like domain	39520139	39552570	-	88121	downstream
12	LNC_000621	ENSSSCT00000019265	ENSSSCG00000017699	Ribosomal protein L11, N-terminal||Ribosomal protein L11/L12	39484669	39485165	+	52651	upstream
12	LNC_000621	ENSSSCT00000019264	ENSSSCG00000032343	CC chemokine, conserved site||Chemokine interleukin-8-like domain	39522067	39523293	-	90049	downstream
12	LNC_000621	ENSSSCT00000019266	ENSSSCG00000017700	CC chemokine, conserved site||Chemokine interleukin-8-like domain	39491913	39493774	+	59895	upstream
12	LNC_000621	ENSSSCT00000058057	ENSSSCG00000031087	--	39352290	39355631	-	56299	upstream
12	LNC_000621	ENSSSCT00000061822	ENSSSCG00000038478	Armadillo-like helical||Domain of unknown function DUF4042||Armadillo-type fold	39307465	39347406	-	64524	upstream
12	LNC_000626	ENSSSCT00000019363	ENSSSCG00000017791	Dual specificity phosphatase||Dual specificity protein phosphatase domain||Protein phosphatase Slingshot||DEK, C-terminal||Homeobox domain-like||Protein-tyrosine phosphatase-like||Tyrosine specific protein phosphatases domain||Protein-tyrosine phosphatase, active site||Dual specificity phosphatase, catalytic domain	45823002	45888093	-	28138	upstream
12	LNC_000626	ENSSSCT00000041560	ENSSSCG00000031655	Cytochrome c oxidase, subunit VIIa	45871598	45871840	-	44391	upstream
12	LNC_000626	ENSSSCT00000019366	ENSSSCG00000017794	EF-Hand 1, calcium-binding site||EF-hand domain||EF-hand domain pair||GAF domain-like	46013635	46204360	+	89489	upstream
12	LNC_000624	ENSSSCT00000024471	ENSSSCG00000017792	WD40 repeat, conserved site||WD40-repeat-containing domain||WD40 repeat||WD40/YVTN repeat-like-containing domain||Domain of unknown function DUF1899||Anaphase-promoting complex subunit 4, WD40 domain||Coronin	45806984	45812586	-	95339	upstream
12	LNC_000624	ENSSSCT00000019363	ENSSSCG00000017791	Dual specificity phosphatase||Dual specificity protein phosphatase domain||Protein phosphatase Slingshot||DEK, C-terminal||Homeobox domain-like||Protein-tyrosine phosphatase-like||Tyrosine specific protein phosphatases domain||Protein-tyrosine phosphatase, active site||Dual specificity phosphatase, catalytic domain	45823002	45888093	-	19832	upstream
12	LNC_000624	ENSSSCT00000041560	ENSSSCG00000031655	Cytochrome c oxidase, subunit VIIa	45871598	45871840	-	36085	upstream
12	LNC_000624	ENSSSCT00000019364	ENSSSCG00000017792	WD40 repeat, conserved site||WD40-repeat-containing domain||WD40 repeat||WD40/YVTN repeat-like-containing domain||Domain of unknown function DUF1899||Anaphase-promoting complex subunit 4, WD40 domain||Coronin	45806984	45812586	-	95339	upstream
12	LNC_000625	ENSSSCT00000024471	ENSSSCG00000017792	WD40 repeat, conserved site||WD40-repeat-containing domain||WD40 repeat||WD40/YVTN repeat-like-containing domain||Domain of unknown function DUF1899||Anaphase-promoting complex subunit 4, WD40 domain||Coronin	45806984	45812586	-	99192	upstream
12	LNC_000625	ENSSSCT00000019363	ENSSSCG00000017791	Dual specificity phosphatase||Dual specificity protein phosphatase domain||Protein phosphatase Slingshot||DEK, C-terminal||Homeobox domain-like||Protein-tyrosine phosphatase-like||Tyrosine specific protein phosphatases domain||Protein-tyrosine phosphatase, active site||Dual specificity phosphatase, catalytic domain	45823002	45888093	-	23685	upstream
12	LNC_000625	ENSSSCT00000041560	ENSSSCG00000031655	Cytochrome c oxidase, subunit VIIa	45871598	45871840	-	39938	upstream
12	LNC_000625	ENSSSCT00000019364	ENSSSCG00000017792	WD40 repeat, conserved site||WD40-repeat-containing domain||WD40 repeat||WD40/YVTN repeat-like-containing domain||Domain of unknown function DUF1899||Anaphase-promoting complex subunit 4, WD40 domain||Coronin	45806984	45812586	-	99192	upstream
12	LNC_000625	ENSSSCT00000019366	ENSSSCG00000017794	EF-Hand 1, calcium-binding site||EF-hand domain||EF-hand domain pair||GAF domain-like	46013635	46204360	+	98331	upstream
12	LNC_000629	ENSSSCT00000048357	ENSSSCG00000033812	SH2 domain||SH3 domain||Variant SH3 domain	47657839	47690398	-	55003	upstream
12	LNC_000629	ENSSSCT00000030089	ENSSSCG00000024071	EGF-like domain||Growth factor receptor cysteine-rich domain||Laminin EGF domain||Scavenger receptor class F member 1||-||EGF-like, conserved site	47844404	47860443	-	92899	downstream
12	LNC_000629	ENSSSCT00000050207	ENSSSCG00000021821	Class I myosin tail homology domain||P-loop containing nucleoside triphosphate hydrolase||Myosin head, motor domain||IQ motif, EF-hand binding site	47692852	47715462	-	29939	upstream
12	LNC_000629	ENSSSCT00000030204	ENSSSCG00000030707	Endonuclease/exonuclease/phosphatase||Inositol polyphosphate-related phosphatase	47717894	47738475	-	6926	upstream
12	LNC_000629	ENSSSCT00000022886	ENSSSCG00000025248	Phosphatidylinositol transfer protein||START-like domain	47756409	47779975	-	4904	downstream
12	LNC_000629	ENSSSCT00000044929	ENSSSCG00000024108	Major facilitator superfamily||Large neutral amino acids transporter small subunit 4||-||Major facilitator superfamily domain	47791908	47839067	-	40403	downstream
12	LNC_000629	ENSSSCT00000036803	ENSSSCG00000024108	Major facilitator superfamily||Large neutral amino acids transporter small subunit 4||-||Major facilitator superfamily domain	47791913	47839656	-	40408	downstream
12	LNC_000629	ENSSSCT00000032386	ENSSSCG00000024071	EGF-like domain||Growth factor receptor cysteine-rich domain||Laminin EGF domain||Scavenger receptor class F member 1||-||EGF-like, conserved site	47845604	47860343	-	94099	downstream
12	LNC_000629	ENSSSCT00000030655	ENSSSCG00000030707	Endonuclease/exonuclease/phosphatase||Inositol polyphosphate-related phosphatase	47717969	47738400	-	7001	upstream
12	LNC_000629	ENSSSCT00000024216	ENSSSCG00000024108	Major facilitator superfamily||Large neutral amino acids transporter small subunit 4||-||Major facilitator superfamily domain	47795657	47838601	-	44152	downstream
12	LNC_000629	ENSSSCT00000027674	ENSSSCG00000021821	Class I myosin tail homology domain||P-loop containing nucleoside triphosphate hydrolase||Myosin head, motor domain||IQ motif, EF-hand binding site	47692852	47709314	-	36087	upstream
2	LNC_001714	ENSSSCT00000014446	ENSSSCG00000013226	Dual specificity phosphatase, catalytic domain||Tyrosine specific protein phosphatases domain||Dual specificity protein phosphatase domain||Protein-tyrosine phosphatase-like||Dual specificity phosphatase||Protein-tyrosine phosphatase, active site	15044439	15052831	-	22430	downstream
2	LNC_001714	ENSSSCT00000014447	ENSSSCG00000013227	BTB/POZ domain||-||Kelch-type beta propeller||SKP1/BTB/POZ domain||BTB/Kelch-associated	15036552	15043822	+	14543	upstream
2	LNC_001714	ENSSSCT00000014443	ENSSSCG00000013223	-	14840688	14923402	+	90475	downstream
2	LNC_001714	ENSSSCT00000061831	ENSSSCG00000031603	--	15004637	15004894	+	8983	downstream
2	LNC_001714	ENSSSCT00000036890	ENSSSCG00000013233	Post-SET domain||RNA recognition motif domain||-	15090579	15154390	+	68570	upstream
2	LNC_001714	ENSSSCT00000038870	ENSSSCG00000013233	Post-SET domain||RNA recognition motif domain||-	15066584	15149942	+	44575	upstream
2	LNC_001714	ENSSSCT00000044038	ENSSSCG00000013233	Post-SET domain||RNA recognition motif domain||-	15066542	15153741	+	44533	upstream
2	LNC_001714	ENSSSCT00000064478	ENSSSCG00000013232	Mitochondrial carrier domain||Mitochondrial substrate/solute carrier	14983069	15005212	+	8665	downstream
2	LNC_001714	ENSSSCT00000053378	ENSSSCG00000013227	BTB/POZ domain||-||Kelch-type beta propeller||SKP1/BTB/POZ domain||BTB/Kelch-associated	15037851	15043094	+	15842	upstream
2	LNC_001714	ENSSSCT00000056265	ENSSSCG00000040838	Peptidase M14, carboxypeptidase A	14933219	14971412	+	42465	downstream
2	LNC_001714	ENSSSCT00000014451	ENSSSCG00000013231	-||C1q domain||Tumour necrosis factor-like domain	15022060	15026899	+	51	upstream
2	LNC_001714	ENSSSCT00000014450	ENSSSCG00000013230	FAM180 family	15027362	15029982	-	5353	downstream
2	LNC_001714	ENSSSCT00000014453	ENSSSCG00000013233	Post-SET domain||RNA recognition motif domain||-	15090579	15148052	+	68570	upstream
2	LNC_001714	ENSSSCT00000014452	ENSSSCG00000013232	Mitochondrial carrier domain||Mitochondrial substrate/solute carrier	14983095	15003914	+	9963	downstream
2	LNC_001714	ENSSSCT00000049636	ENSSSCG00000013233	Post-SET domain||RNA recognition motif domain||-	15066552	15149940	+	44543	upstream
2	LNC_001714	ENSSSCT00000047694	ENSSSCG00000013233	Post-SET domain||RNA recognition motif domain||-	15066545	15154390	+	44536	upstream
2	LNC_001714	ENSSSCT00000038642	ENSSSCG00000040838	Peptidase M14, carboxypeptidase A	14933197	14971412	+	42465	downstream
2	LNC_001714	ENSSSCT00000038094	ENSSSCG00000030610	WW domain||-||Serralysin-like metalloprotease, C-terminal	14897056	14932207	+	81670	downstream
2	LNC_001714	ENSSSCT00000052525	ENSSSCG00000030610	WW domain||-||Serralysin-like metalloprotease, C-terminal	14896175	14932185	+	81692	downstream
2	LNC_001714	ENSSSCT00000046945	ENSSSCG00000032081	NADH:ubiquinone oxidoreductase, 30kDa subunit, conserved site||NADH dehydrogenase, subunit C||NADH:ubiquinone oxidoreductase, 30kDa subunit	15026300	15036880	-	4291	downstream
2	LNC_001714	ENSSSCT00000053550	ENSSSCG00000013233	Post-SET domain||RNA recognition motif domain||-	15116697	15153030	+	94688	upstream
2	LNC_001714	ENSSSCT00000053247	ENSSSCG00000013233	Post-SET domain||RNA recognition motif domain||-	15066543	15149941	+	44534	upstream
2	LNC_001714	ENSSSCT00000047887	ENSSSCG00000013231	-||C1q domain||Tumour necrosis factor-like domain	15022090	15026887	+	81	upstream
2	LNC_001714	ENSSSCT00000039348	ENSSSCG00000013233	Post-SET domain||RNA recognition motif domain||-	15066520	15154382	+	44511	upstream
2	LNC_001714	ENSSSCT00000037982	ENSSSCG00000040838	Peptidase M14, carboxypeptidase A	14933223	14971412	+	42465	downstream
2	LNC_001714	ENSSSCT00000029478	ENSSSCG00000030610	WW domain||-||Serralysin-like metalloprotease, C-terminal	14896267	14932207	+	81670	downstream
2	LNC_001714	ENSSSCT00000064560	ENSSSCG00000013227	BTB/POZ domain||-||Kelch-type beta propeller||SKP1/BTB/POZ domain||BTB/Kelch-associated	15036933	15047724	+	14924	upstream
6	LNC_002700	ENSSSCT00000040052	ENSSSCG00000033591	Chromo domain-like||Chromo/chromo shadow domain||Helicase, C-terminal||SNF2-related, N-terminal domain||BRK domain||Chromo domain||P-loop containing nucleoside triphosphate hydrolase||Helicase superfamily 1/2, ATP-binding domain	31832493	31979935	-	9495	upstream
6	LNC_002700	ENSSSCT00000003135	ENSSSCG00000002834	Cytochrome c oxidase, subunit VIb	32078400	32078648	-	85956	downstream
14	LNC_001005	ENSSSCT00000011768	ENSSSCG00000010756	Methylated-DNA-[protein]-cysteine S-methyltransferase, DNA binding||Methylated-DNA-[protein]-cysteine S-methyltransferase, active site||Winged helix-turn-helix DNA-binding domain||Methylguanine DNA methyltransferase, ribonuclease-like domain	138502167	138771540	+	27859	downstream
14	LNC_001005	ENSSSCT00000011769	ENSSSCG00000010757	Immunoglobulin-like fold||Transcription factor COE, DNA-binding domain||Transcription factor COE||IPT domain||Transcription factor COE, helix-loop-helix domain||Immunoglobulin E-set||Transcription factor COE, conserved site	138822500	139004257	-	17513	downstream
14	LNC_001005	ENSSSCT00000042984	ENSSSCG00000010757	Immunoglobulin-like fold||Transcription factor COE, DNA-binding domain||Transcription factor COE||IPT domain||Transcription factor COE, helix-loop-helix domain||Immunoglobulin E-set||Transcription factor COE, conserved site	138819298	138936007	-	14311	downstream
14	LNC_001005	ENSSSCT00000041315	ENSSSCG00000010757	Immunoglobulin-like fold||Transcription factor COE, DNA-binding domain||Transcription factor COE||IPT domain||Transcription factor COE, helix-loop-helix domain||Immunoglobulin E-set||Transcription factor COE, conserved site	138819848	138935462	-	14861	downstream
14	LNC_001005	ENSSSCT00000065335	ENSSSCG00000010756	Methylated-DNA-[protein]-cysteine S-methyltransferase, DNA binding||Methylated-DNA-[protein]-cysteine S-methyltransferase, active site||Winged helix-turn-helix DNA-binding domain||Methylguanine DNA methyltransferase, ribonuclease-like domain	138502099	138771450	+	27949	downstream
14	LNC_001005	ENSSSCT00000039290	ENSSSCG00000010756	Methylated-DNA-[protein]-cysteine S-methyltransferase, DNA binding||Methylated-DNA-[protein]-cysteine S-methyltransferase, active site||Winged helix-turn-helix DNA-binding domain||Methylguanine DNA methyltransferase, ribonuclease-like domain	138499161	138771450	+	27949	downstream
12	LNC_000538	ENSSSCT00000023424	ENSSSCG00000022417	Hepatocyte nuclear factor 1, N-terminal||Homeobox domain||Homeobox domain-like||Hepatocyte nuclear factor 1, dimerisation domain||Lambda repressor-like, DNA-binding domain||Hepatocyte nuclear factor 1, beta isoform, C-terminal	39143121	39201601	-	-76	antisense
14	LNC_001144	ENSSSCT00000011418	ENSSSCG00000010433	Sterile alpha motif/pointed domain||Sphingomyelin synthase-like domain||-||Sterile alpha motif domain	99148139	99244164	-	4122	downstream
14	LNC_001144	ENSSSCT00000044848	ENSSSCG00000010433	Sterile alpha motif/pointed domain||Sphingomyelin synthase-like domain||-||Sterile alpha motif domain	99148710	99243609	-	4693	downstream
14	LNC_001144	ENSSSCT00000011417	ENSSSCG00000010432	Neutral/alkaline non-lysosomal ceramidase, N-terminal||Neutral/alkaline nonlysosomal ceramidase||Neutral/alkaline non-lysosomal ceramidase, C-terminal	99025306	99129155	-	3073	upstream
14	LNC_001144	ENSSSCT00000037052	ENSSSCG00000010433	Sterile alpha motif/pointed domain||Sphingomyelin synthase-like domain||-||Sterile alpha motif domain	99147185	99216885	-	3168	downstream
14	LNC_001144	ENSSSCT00000037988	ENSSSCG00000010433	Sterile alpha motif/pointed domain||Sphingomyelin synthase-like domain||-||Sterile alpha motif domain	99147185	99296128	-	3168	downstream
14	LNC_001144	ENSSSCT00000057087	ENSSSCG00000010433	Sterile alpha motif/pointed domain||Sphingomyelin synthase-like domain||-||Sterile alpha motif domain	99176143	99184868	-	32126	downstream
14	LNC_001141	ENSSSCT00000011412	ENSSSCG00000010427	C-type lectin fold||C-type lectin-like/link domain||C-type lectin, conserved site||C-type lectin-like||Collagen triple helix repeat	97103926	97107635	+	64958	upstream
14	LNC_001142	ENSSSCT00000011416	ENSSSCG00000010431	HnRNP R/Q splicing factor||RNA recognition motif domain||APOBEC1 complementation factor||Double-stranded RNA-binding domain||-	98908606	98987281	+	17491	downstream
14	LNC_001142	ENSSSCT00000011417	ENSSSCG00000010432	Neutral/alkaline non-lysosomal ceramidase, N-terminal||Neutral/alkaline nonlysosomal ceramidase||Neutral/alkaline non-lysosomal ceramidase, C-terminal	99025306	99129155	-	9567	downstream
14	LNC_001142	ENSSSCT00000062282	ENSSSCG00000010431	HnRNP R/Q splicing factor||RNA recognition motif domain||APOBEC1 complementation factor||Double-stranded RNA-binding domain||-	98908606	98987281	+	17491	downstream
1	LNC_000143	ENSSSCT00000061681	ENSSSCG00000005701	Argininosuccinate synthase, type 1 subfamily||Rossmann-like alpha/beta/alpha sandwich fold||Argininosuccinate synthase||Argininosuccinate synthetase, catalytic/multimerisation domain body||Argininosuccinate synthase, conserved site||Queuosine biosynthesis protein QueC	270532332	270586364	+	49345	downstream
1	LNC_000143	ENSSSCT00000039002	ENSSSCG00000005701	Argininosuccinate synthase, type 1 subfamily||Rossmann-like alpha/beta/alpha sandwich fold||Argininosuccinate synthase||Argininosuccinate synthetase, catalytic/multimerisation domain body||Argininosuccinate synthase, conserved site||Queuosine biosynthesis protein QueC	270538000	270586378	+	49331	downstream
1	LNC_000143	ENSSSCT00000045111	ENSSSCG00000005702	K Homology domain||K Homology domain, type 1	270652647	270702914	+	8723	upstream
1	LNC_000143	ENSSSCT00000006270	ENSSSCG00000005701	Argininosuccinate synthase, type 1 subfamily||Rossmann-like alpha/beta/alpha sandwich fold||Argininosuccinate synthase||Argininosuccinate synthetase, catalytic/multimerisation domain body||Argininosuccinate synthase, conserved site||Queuosine biosynthesis protein QueC	270531589	270586345	+	49364	downstream
1	LNC_000143	ENSSSCT00000006272	ENSSSCG00000005703	SET domain||PR-domain zinc finger protein PRDM12||Zinc finger C2H2-type	270723880	270739468	+	79956	upstream
1	LNC_000143	ENSSSCT00000043242	ENSSSCG00000005701	Argininosuccinate synthase, type 1 subfamily||Rossmann-like alpha/beta/alpha sandwich fold||Argininosuccinate synthase||Argininosuccinate synthetase, catalytic/multimerisation domain body||Argininosuccinate synthase, conserved site||Queuosine biosynthesis protein QueC	270531589	270586345	+	49364	downstream
1	LNC_000143	ENSSSCT00000006271	ENSSSCG00000005702	K Homology domain||K Homology domain, type 1	270652643	270702914	+	8719	upstream
1	LNC_000143	ENSSSCT00000061783	ENSSSCG00000005702	K Homology domain||K Homology domain, type 1	270652398	270705033	+	8474	upstream
1	LNC_000143	ENSSSCT00000046254	ENSSSCG00000005702	K Homology domain||K Homology domain, type 1	270652398	270705033	+	8474	upstream
1	LNC_000143	ENSSSCT00000043682	ENSSSCG00000005702	K Homology domain||K Homology domain, type 1	270652398	270705033	+	8474	upstream
7	LNC_002962	ENSSSCT00000001752	ENSSSCG00000001573	Protein kinase domain||Protein kinase-like domain||Protein kinase, ATP binding site||Serine/threonine-protein kinase, active site	32788005	32793881	+	196	upstream
7	LNC_002962	ENSSSCT00000001753	ENSSSCG00000001574	Protein of unknown function DUF4534	32817917	32818471	-	30108	downstream
7	LNC_002962	ENSSSCT00000001755	ENSSSCG00000001576	Protein of unknown function DUF4534	32825268	32825846	-	37459	downstream
7	LNC_002962	ENSSSCT00000001756	ENSSSCG00000001577	Rab-GTPase-TBC domain	32839173	32914495	+	51364	upstream
7	LNC_002962	ENSSSCT00000001080	ENSSSCG00000001577	Rab-GTPase-TBC domain	32839146	32912697	+	51337	upstream
7	LNC_002962	ENSSSCT00000058002	ENSSSCG00000001577	Rab-GTPase-TBC domain	32839260	32914403	+	51451	upstream
1	LNC_000034	ENSSSCT00000004982	ENSSSCG00000004510	Thiolase, active site||Thiolase, conserved site||Thiolase-like||Thiolase, acyl-enzyme intermediate active site||Thiolase, N-terminal||Thiolase, C-terminal||Thiolase	99280800	99307786	-	49180	downstream
1	LNC_000034	ENSSSCT00000048553	ENSSSCG00000004510	Thiolase, active site||Thiolase, conserved site||Thiolase-like||Thiolase, acyl-enzyme intermediate active site||Thiolase, N-terminal||Thiolase, C-terminal||Thiolase	99280800	99310759	-	49180	downstream
1	LNC_000034	ENSSSCT00000053817	ENSSSCG00000004510	Thiolase, active site||Thiolase, conserved site||Thiolase-like||Thiolase, acyl-enzyme intermediate active site||Thiolase, N-terminal||Thiolase, C-terminal||Thiolase	99280800	99307786	-	49180	downstream
14	LNC_000908	ENSSSCT00000010775	ENSSSCG00000009831	Homeobox, conserved site||CUT domain||Homeobox domain||Lambda repressor-like, DNA-binding domain||Homeobox domain-like	32474491	32584816	+	72121	upstream
4	LNC_002248	ENSSSCT00000006818	ENSSSCG00000006222	Myc-type, basic helix-loop-helix (bHLH) domain||Class E basic helix-loop-helix protein 22	69802200	69803309	-	54247	upstream
4	LNC_002248	ENSSSCT00000006817	ENSSSCG00000022092	Cytochrome P450, cholesterol 7-alpha-monooxygenase-type||Cytochrome P450, E-class, group IV||-||Cytochrome P450	69751190	69788012	+	69544	downstream
4	LNC_002248	ENSSSCT00000061005	ENSSSCG00000022092	Cytochrome P450, cholesterol 7-alpha-monooxygenase-type||Cytochrome P450, E-class, group IV||-||Cytochrome P450	69615559	69806496	+	51060	downstream
4	LNC_002248	ENSSSCT00000048637	ENSSSCG00000022092	Cytochrome P450, cholesterol 7-alpha-monooxygenase-type||Cytochrome P450, E-class, group IV||-||Cytochrome P450	69730453	69788012	+	69544	downstream
4	LNC_002248	ENSSSCT00000031830	ENSSSCG00000022092	Cytochrome P450, cholesterol 7-alpha-monooxygenase-type||Cytochrome P450, E-class, group IV||-||Cytochrome P450	69616081	69793121	+	64435	downstream
18	LNC_001596	ENSSSCT00000040286	ENSSSCG00000031119	WD40/YVTN repeat-like-containing domain||Plexin family||Sema domain	16515432	16606009	+	14366	downstream
18	LNC_001596	ENSSSCT00000038950	ENSSSCG00000031119	WD40/YVTN repeat-like-containing domain||Plexin family||Sema domain	16498987	16606009	+	14366	downstream
13	LNC_000851	ENSSSCT00000043353	ENSSSCG00000012000	Immunoglobulin E-set||Glycoside hydrolase superfamily||Glycosyl hydrolase, family 13, catalytic domain||1,4-alpha-glucan-branching enzyme, GlgB||Glycoside hydrolase, family 13, N-terminal||Alpha-amylase/branching enzyme, C-terminal all beta||Immunoglobulin-like fold	173634661	173910739	+	10383	upstream
13	LNC_000851	ENSSSCT00000013131	ENSSSCG00000012000	Immunoglobulin E-set||Glycoside hydrolase superfamily||Glycosyl hydrolase, family 13, catalytic domain||1,4-alpha-glucan-branching enzyme, GlgB||Glycoside hydrolase, family 13, N-terminal||Alpha-amylase/branching enzyme, C-terminal all beta||Immunoglobulin-like fold	173634773	173898807	+	10495	upstream
13	LNC_000853	ENSSSCT00000037452	ENSSSCG00000021038	Nuclear receptor-interacting protein 1, repression domain 1||-||Nuclear receptor-interacting protein 1, repression domain 4||Nuclear receptor-interacting protein 1, repression domain 3||Nuclear receptor-interacting protein 1, repression domain 2||Nuclear receptor-interacting protein 1	179826141	179915075	-	21942	downstream
13	LNC_000853	ENSSSCT00000028007	ENSSSCG00000021038	Nuclear receptor-interacting protein 1, repression domain 1||-||Nuclear receptor-interacting protein 1, repression domain 4||Nuclear receptor-interacting protein 1, repression domain 3||Nuclear receptor-interacting protein 1, repression domain 2||Nuclear receptor-interacting protein 1	179826141	179915149	-	21942	downstream
5	LNC_002389	ENSSSCT00000000051	ENSSSCG00000000046	Cytochrome P450, E-class, group I, CYP2D-like||Cytochrome P450, conserved site||Cytochrome P450||Cytochrome P450, E-class, group I	6538907	6543746	+	92014	upstream
5	LNC_002389	ENSSSCT00000054013	ENSSSCG00000032171	Zinc finger, PHD-type	6484401	6533733	+	37508	upstream
5	LNC_002389	ENSSSCT00000053648	ENSSSCG00000035064	--	6544615	6547285	-	97722	downstream
5	LNC_002389	ENSSSCT00000050541	ENSSSCG00000035064	--	6544615	6547285	-	97722	downstream
AEMK02000452.1	LNC_003550	ENSSSCT00000048898	ENSSSCG00000034738	-||S-adenosyl-L-methionine-dependent methyltransferase||tRNA (1-methyladenosine) methyltransferase catalytic subunit Gcd14	2078962	2087745	+	10648	upstream
AEMK02000452.1	LNC_003550	ENSSSCT00000024050	ENSSSCG00000021220	ATP:guanido phosphotransferase||ATP:guanido phosphotransferase, catalytic domain||ATP:guanido phosphotransferase active site||Glutamine synthetase/guanido kinase, catalytic domain||ATP:guanido phosphotransferase, N-terminal	2070838	2074138	-	2524	downstream
AEMK02000452.1	LNC_003550	ENSSSCT00000053736	ENSSSCG00000002547	Kinesin light chain repeat||Kinesin light chain||Uncharacterised protein family UPF0671||Tetratricopeptide repeat-containing domain||Tetratricopeptide repeat||Tetratricopeptide-like helical domain	2153061	2250194	+	84747	upstream
AEMK02000452.1	LNC_003550	ENSSSCT00000044656	ENSSSCG00000034738	-||S-adenosyl-L-methionine-dependent methyltransferase||tRNA (1-methyladenosine) methyltransferase catalytic subunit Gcd14	2074256	2086808	+	5942	upstream
AEMK02000452.1	LNC_003550	ENSSSCT00000037274	ENSSSCG00000002547	Kinesin light chain repeat||Kinesin light chain||Uncharacterised protein family UPF0671||Tetratricopeptide repeat-containing domain||Tetratricopeptide repeat||Tetratricopeptide-like helical domain	2153300	2207645	+	84986	upstream
AEMK02000452.1	LNC_003550	ENSSSCT00000060266	ENSSSCG00000002547	Kinesin light chain repeat||Kinesin light chain||Uncharacterised protein family UPF0671||Tetratricopeptide repeat-containing domain||Tetratricopeptide repeat||Tetratricopeptide-like helical domain	2153061	2220229	+	84747	upstream
AEMK02000452.1	LNC_003550	ENSSSCT00000052699	ENSSSCG00000037197	BAG domain	2106974	2110624	-	38660	downstream
AEMK02000452.1	LNC_003550	ENSSSCT00000056626	ENSSSCG00000021669	Protein kinase domain||Protein kinase-like domain||KA1 domain/Ssp2, C-terminal||Serine/threonine-protein kinase MARK/par1||Serine/threonine-protein kinase MARK3||Ubiquitin-associated domain||Serine/threonine-protein kinase, active site||Kinase associated domain 1 (KA1)||Protein kinase, ATP binding site	1942121	2054594	+	11574	downstream
AEMK02000452.1	LNC_003550	ENSSSCT00000059970	ENSSSCG00000002547	Kinesin light chain repeat||Kinesin light chain||Uncharacterised protein family UPF0671||Tetratricopeptide repeat-containing domain||Tetratricopeptide repeat||Tetratricopeptide-like helical domain	2153061	2206645	+	84747	upstream
AEMK02000452.1	LNC_003550	ENSSSCT00000043592	ENSSSCG00000034738	-||S-adenosyl-L-methionine-dependent methyltransferase||tRNA (1-methyladenosine) methyltransferase catalytic subunit Gcd14	2079495	2087706	+	11181	upstream
AEMK02000452.1	LNC_003550	ENSSSCT00000045831	ENSSSCG00000021669	Protein kinase domain||Protein kinase-like domain||KA1 domain/Ssp2, C-terminal||Serine/threonine-protein kinase MARK/par1||Serine/threonine-protein kinase MARK3||Ubiquitin-associated domain||Serine/threonine-protein kinase, active site||Kinase associated domain 1 (KA1)||Protein kinase, ATP binding site	1942122	2054593	+	11575	downstream
AEMK02000452.1	LNC_003550	ENSSSCT00000056797	ENSSSCG00000002547	Kinesin light chain repeat||Kinesin light chain||Uncharacterised protein family UPF0671||Tetratricopeptide repeat-containing domain||Tetratricopeptide repeat||Tetratricopeptide-like helical domain	2153061	2208500	+	84747	upstream
AEMK02000452.1	LNC_003550	ENSSSCT00000030398	ENSSSCG00000021669	Protein kinase domain||Protein kinase-like domain||KA1 domain/Ssp2, C-terminal||Serine/threonine-protein kinase MARK/par1||Serine/threonine-protein kinase MARK3||Ubiquitin-associated domain||Serine/threonine-protein kinase, active site||Kinase associated domain 1 (KA1)||Protein kinase, ATP binding site	1942582	2054650	+	11518	downstream
AEMK02000452.1	LNC_003550	ENSSSCT00000048658	ENSSSCG00000002547	Kinesin light chain repeat||Kinesin light chain||Uncharacterised protein family UPF0671||Tetratricopeptide repeat-containing domain||Tetratricopeptide repeat||Tetratricopeptide-like helical domain	2109641	2137231	+	41327	upstream
AEMK02000452.1	LNC_003550	ENSSSCT00000037437	ENSSSCG00000002547	Kinesin light chain repeat||Kinesin light chain||Uncharacterised protein family UPF0671||Tetratricopeptide repeat-containing domain||Tetratricopeptide repeat||Tetratricopeptide-like helical domain	2153322	2220597	+	85008	upstream
AEMK02000452.1	LNC_003550	ENSSSCT00000002830	ENSSSCG00000002547	Kinesin light chain repeat||Kinesin light chain||Uncharacterised protein family UPF0671||Tetratricopeptide repeat-containing domain||Tetratricopeptide repeat||Tetratricopeptide-like helical domain	2164010	2219988	+	95696	upstream
AEMK02000452.1	LNC_003550	ENSSSCT00000053500	ENSSSCG00000002547	Kinesin light chain repeat||Kinesin light chain||Uncharacterised protein family UPF0671||Tetratricopeptide repeat-containing domain||Tetratricopeptide repeat||Tetratricopeptide-like helical domain	2109641	2220229	+	41327	upstream
AEMK02000452.1	LNC_003550	ENSSSCT00000033572	ENSSSCG00000031003	--	2070983	2075766	+	2669	upstream
AEMK02000452.1	LNC_003550	ENSSSCT00000025561	ENSSSCG00000021669	Protein kinase domain||Protein kinase-like domain||KA1 domain/Ssp2, C-terminal||Serine/threonine-protein kinase MARK/par1||Serine/threonine-protein kinase MARK3||Ubiquitin-associated domain||Serine/threonine-protein kinase, active site||Kinase associated domain 1 (KA1)||Protein kinase, ATP binding site	1942607	2054463	+	11705	downstream
AEMK02000452.1	LNC_003550	ENSSSCT00000057607	ENSSSCG00000002547	Kinesin light chain repeat||Kinesin light chain||Uncharacterised protein family UPF0671||Tetratricopeptide repeat-containing domain||Tetratricopeptide repeat||Tetratricopeptide-like helical domain	2109641	2219988	+	41327	upstream
AEMK02000452.1	LNC_003550	ENSSSCT00000052125	ENSSSCG00000021669	Protein kinase domain||Protein kinase-like domain||KA1 domain/Ssp2, C-terminal||Serine/threonine-protein kinase MARK/par1||Serine/threonine-protein kinase MARK3||Ubiquitin-associated domain||Serine/threonine-protein kinase, active site||Kinase associated domain 1 (KA1)||Protein kinase, ATP binding site	1942658	2055051	+	11117	downstream
AEMK02000452.1	LNC_003557	ENSSSCT00000053670	ENSSSCG00000034709	Translation initiation factor IF2/IF5, zinc-binding||W2 domain||Armadillo-type fold||Translation initiation factor IF2/IF5, N-terminal||Translation initiation factor IF2/IF5	1901396	1911880	+	3095	upstream
AEMK02000452.1	LNC_003557	ENSSSCT00000040813	ENSSSCG00000034709	Translation initiation factor IF2/IF5, zinc-binding||W2 domain||Armadillo-type fold||Translation initiation factor IF2/IF5, N-terminal||Translation initiation factor IF2/IF5	1901450	1910026	+	3149	upstream
AEMK02000452.1	LNC_003557	ENSSSCT00000054798	ENSSSCG00000034709	Translation initiation factor IF2/IF5, zinc-binding||W2 domain||Armadillo-type fold||Translation initiation factor IF2/IF5, N-terminal||Translation initiation factor IF2/IF5	1901236	1912308	+	2935	upstream
AEMK02000452.1	LNC_003557	ENSSSCT00000047481	ENSSSCG00000034709	Translation initiation factor IF2/IF5, zinc-binding||W2 domain||Armadillo-type fold||Translation initiation factor IF2/IF5, N-terminal||Translation initiation factor IF2/IF5	1900333	1912299	+	2032	upstream
AEMK02000452.1	LNC_003557	ENSSSCT00000036899	ENSSSCG00000034709	Translation initiation factor IF2/IF5, zinc-binding||W2 domain||Armadillo-type fold||Translation initiation factor IF2/IF5, N-terminal||Translation initiation factor IF2/IF5	1900694	1911832	+	2393	upstream
AEMK02000452.1	LNC_003557	ENSSSCT00000061689	ENSSSCG00000036612	Exocyst complex component EXOC3/Sec6	1806065	1820339	+	75045	downstream
AEMK02000452.1	LNC_003557	ENSSSCT00000056626	ENSSSCG00000021669	Protein kinase domain||Protein kinase-like domain||KA1 domain/Ssp2, C-terminal||Serine/threonine-protein kinase MARK/par1||Serine/threonine-protein kinase MARK3||Ubiquitin-associated domain||Serine/threonine-protein kinase, active site||Kinase associated domain 1 (KA1)||Protein kinase, ATP binding site	1942121	2054594	+	43820	upstream
AEMK02000452.1	LNC_003557	ENSSSCT00000045831	ENSSSCG00000021669	Protein kinase domain||Protein kinase-like domain||KA1 domain/Ssp2, C-terminal||Serine/threonine-protein kinase MARK/par1||Serine/threonine-protein kinase MARK3||Ubiquitin-associated domain||Serine/threonine-protein kinase, active site||Kinase associated domain 1 (KA1)||Protein kinase, ATP binding site	1942122	2054593	+	43821	upstream
AEMK02000452.1	LNC_003557	ENSSSCT00000030398	ENSSSCG00000021669	Protein kinase domain||Protein kinase-like domain||KA1 domain/Ssp2, C-terminal||Serine/threonine-protein kinase MARK/par1||Serine/threonine-protein kinase MARK3||Ubiquitin-associated domain||Serine/threonine-protein kinase, active site||Kinase associated domain 1 (KA1)||Protein kinase, ATP binding site	1942582	2054650	+	44281	upstream
AEMK02000452.1	LNC_003557	ENSSSCT00000053024	ENSSSCG00000036820	Small GTPase superfamily||P-loop containing nucleoside triphosphate hydrolase||Small GTP-binding protein domain||Small GTPase superfamily, Ras type	1845958	1847747	+	47637	downstream
AEMK02000452.1	LNC_003557	ENSSSCT00000037318	ENSSSCG00000034709	Translation initiation factor IF2/IF5, zinc-binding||W2 domain||Armadillo-type fold||Translation initiation factor IF2/IF5, N-terminal||Translation initiation factor IF2/IF5	1900666	1912308	+	2365	upstream
AEMK02000452.1	LNC_003557	ENSSSCT00000064958	ENSSSCG00000036871	Exocyst complex component EXOC3/Sec6	1787079	1795608	+	99776	downstream
AEMK02000452.1	LNC_003557	ENSSSCT00000025561	ENSSSCG00000021669	Protein kinase domain||Protein kinase-like domain||KA1 domain/Ssp2, C-terminal||Serine/threonine-protein kinase MARK/par1||Serine/threonine-protein kinase MARK3||Ubiquitin-associated domain||Serine/threonine-protein kinase, active site||Kinase associated domain 1 (KA1)||Protein kinase, ATP binding site	1942607	2054463	+	44306	upstream
AEMK02000452.1	LNC_003557	ENSSSCT00000052125	ENSSSCG00000021669	Protein kinase domain||Protein kinase-like domain||KA1 domain/Ssp2, C-terminal||Serine/threonine-protein kinase MARK/par1||Serine/threonine-protein kinase MARK3||Ubiquitin-associated domain||Serine/threonine-protein kinase, active site||Kinase associated domain 1 (KA1)||Protein kinase, ATP binding site	1942658	2055051	+	44357	upstream
AEMK02000452.1	LNC_003558	ENSSSCT00000053670	ENSSSCG00000034709	Translation initiation factor IF2/IF5, zinc-binding||W2 domain||Armadillo-type fold||Translation initiation factor IF2/IF5, N-terminal||Translation initiation factor IF2/IF5	1901396	1911880	+	1492	upstream
AEMK02000452.1	LNC_003558	ENSSSCT00000040813	ENSSSCG00000034709	Translation initiation factor IF2/IF5, zinc-binding||W2 domain||Armadillo-type fold||Translation initiation factor IF2/IF5, N-terminal||Translation initiation factor IF2/IF5	1901450	1910026	+	1546	upstream
AEMK02000452.1	LNC_003558	ENSSSCT00000054798	ENSSSCG00000034709	Translation initiation factor IF2/IF5, zinc-binding||W2 domain||Armadillo-type fold||Translation initiation factor IF2/IF5, N-terminal||Translation initiation factor IF2/IF5	1901236	1912308	+	1332	upstream
AEMK02000452.1	LNC_003558	ENSSSCT00000047481	ENSSSCG00000034709	Translation initiation factor IF2/IF5, zinc-binding||W2 domain||Armadillo-type fold||Translation initiation factor IF2/IF5, N-terminal||Translation initiation factor IF2/IF5	1900333	1912299	+	429	upstream
AEMK02000452.1	LNC_003558	ENSSSCT00000036899	ENSSSCG00000034709	Translation initiation factor IF2/IF5, zinc-binding||W2 domain||Armadillo-type fold||Translation initiation factor IF2/IF5, N-terminal||Translation initiation factor IF2/IF5	1900694	1911832	+	790	upstream
AEMK02000452.1	LNC_003558	ENSSSCT00000061689	ENSSSCG00000036612	Exocyst complex component EXOC3/Sec6	1806065	1820339	+	75045	downstream
AEMK02000452.1	LNC_003558	ENSSSCT00000056626	ENSSSCG00000021669	Protein kinase domain||Protein kinase-like domain||KA1 domain/Ssp2, C-terminal||Serine/threonine-protein kinase MARK/par1||Serine/threonine-protein kinase MARK3||Ubiquitin-associated domain||Serine/threonine-protein kinase, active site||Kinase associated domain 1 (KA1)||Protein kinase, ATP binding site	1942121	2054594	+	42217	upstream
AEMK02000452.1	LNC_003558	ENSSSCT00000045831	ENSSSCG00000021669	Protein kinase domain||Protein kinase-like domain||KA1 domain/Ssp2, C-terminal||Serine/threonine-protein kinase MARK/par1||Serine/threonine-protein kinase MARK3||Ubiquitin-associated domain||Serine/threonine-protein kinase, active site||Kinase associated domain 1 (KA1)||Protein kinase, ATP binding site	1942122	2054593	+	42218	upstream
AEMK02000452.1	LNC_003558	ENSSSCT00000030398	ENSSSCG00000021669	Protein kinase domain||Protein kinase-like domain||KA1 domain/Ssp2, C-terminal||Serine/threonine-protein kinase MARK/par1||Serine/threonine-protein kinase MARK3||Ubiquitin-associated domain||Serine/threonine-protein kinase, active site||Kinase associated domain 1 (KA1)||Protein kinase, ATP binding site	1942582	2054650	+	42678	upstream
AEMK02000452.1	LNC_003558	ENSSSCT00000053024	ENSSSCG00000036820	Small GTPase superfamily||P-loop containing nucleoside triphosphate hydrolase||Small GTP-binding protein domain||Small GTPase superfamily, Ras type	1845958	1847747	+	47637	downstream
AEMK02000452.1	LNC_003558	ENSSSCT00000037318	ENSSSCG00000034709	Translation initiation factor IF2/IF5, zinc-binding||W2 domain||Armadillo-type fold||Translation initiation factor IF2/IF5, N-terminal||Translation initiation factor IF2/IF5	1900666	1912308	+	762	upstream
AEMK02000452.1	LNC_003558	ENSSSCT00000064958	ENSSSCG00000036871	Exocyst complex component EXOC3/Sec6	1787079	1795608	+	99776	downstream
AEMK02000452.1	LNC_003558	ENSSSCT00000025561	ENSSSCG00000021669	Protein kinase domain||Protein kinase-like domain||KA1 domain/Ssp2, C-terminal||Serine/threonine-protein kinase MARK/par1||Serine/threonine-protein kinase MARK3||Ubiquitin-associated domain||Serine/threonine-protein kinase, active site||Kinase associated domain 1 (KA1)||Protein kinase, ATP binding site	1942607	2054463	+	42703	upstream
AEMK02000452.1	LNC_003558	ENSSSCT00000052125	ENSSSCG00000021669	Protein kinase domain||Protein kinase-like domain||KA1 domain/Ssp2, C-terminal||Serine/threonine-protein kinase MARK/par1||Serine/threonine-protein kinase MARK3||Ubiquitin-associated domain||Serine/threonine-protein kinase, active site||Kinase associated domain 1 (KA1)||Protein kinase, ATP binding site	1942658	2055051	+	42754	upstream
8	LNC_003081	ENSSSCT00000040490	ENSSSCG00000022140	Serine proteases, trypsin domain||Peptidase S1A, HAT/DESC1||Peptidase S1, PA clan||SEA domain||Serine proteases, trypsin family, histidine active site||Peptidase S1A, chymotrypsin family||Serine proteases, trypsin family, serine active site	65971727	66014515	-	93338	downstream
8	LNC_003081	ENSSSCT00000045335	ENSSSCG00000038616	SEA domain||Serine proteases, trypsin family, histidine active site||Serine proteases, trypsin domain||Peptidase S1A, HAT/DESC1||Peptidase S1, PA clan||Peptidase S1A, chymotrypsin family||Serine proteases, trypsin family, serine active site	65859658	65875032	-	-15375	antisense
8	LNC_003081	ENSSSCT00000022966	ENSSSCG00000008935	UDP-glucuronosyl/UDP-glucosyltransferase	65917436	65936077	-	39047	downstream
8	LNC_003081	ENSSSCT00000060297	ENSSSCG00000022140	Serine proteases, trypsin domain||Peptidase S1A, HAT/DESC1||Peptidase S1, PA clan||SEA domain||Serine proteases, trypsin family, histidine active site||Peptidase S1A, chymotrypsin family||Serine proteases, trypsin family, serine active site	65969359	66014444	-	90970	downstream
8	LNC_003081	ENSSSCT00000040056	ENSSSCG00000008930	Serine proteases, trypsin family, histidine active site||SEA domain||Serine proteases, trypsin domain||Peptidase S1A, HAT/DESC1||Peptidase S1A, chymotrypsin family||Serine proteases, trypsin family, serine active site||-||Peptidase S1, PA clan	65736156	65814468	-	44564	upstream
8	LNC_003081	ENSSSCT00000030993	ENSSSCG00000022140	Serine proteases, trypsin domain||Peptidase S1A, HAT/DESC1||Peptidase S1, PA clan||SEA domain||Serine proteases, trypsin family, histidine active site||Peptidase S1A, chymotrypsin family||Serine proteases, trypsin family, serine active site	65971727	65997666	-	93338	downstream
8	LNC_003081	ENSSSCT00000009780	ENSSSCG00000008932	Peptidase S1A, chymotrypsin family||Peptidase S1, PA clan||Serine proteases, trypsin domain||Peptidase S1A, HAT/DESC1||SEA domain||Serine proteases, trypsin family, histidine active site	65881988	65898515	-	3599	downstream
8	LNC_003081	ENSSSCT00000009778	ENSSSCG00000008930	Serine proteases, trypsin family, histidine active site||SEA domain||Serine proteases, trypsin domain||Peptidase S1A, HAT/DESC1||Peptidase S1A, chymotrypsin family||Serine proteases, trypsin family, serine active site||-||Peptidase S1, PA clan	65736156	65824038	-	34994	upstream
8	LNC_003087	ENSSSCT00000009840	ENSSSCG00000008983	Coiled-coil domain-containing protein 158	71985684	72089043	-	61555	upstream
8	LNC_003087	ENSSSCT00000055078	ENSSSCG00000037244	--	72102871	72105081	-	45517	upstream
8	LNC_003087	ENSSSCT00000053620	ENSSSCG00000037244	--	72103233	72105081	-	45517	upstream
8	LNC_003087	ENSSSCT00000047712	ENSSSCG00000008983	Coiled-coil domain-containing protein 158	71985684	72089043	-	61555	upstream
7	LNC_003031	ENSSSCT00000002511	ENSSSCG00000002254	Zinc finger, nuclear hormone receptor-type||Nuclear hormone receptor, ligand-binding domain||Nuclear hormone receptor||Zinc finger, NHR/GATA-type||Transcription factor COUP	83077507	83084256	-	41091	downstream
7	LNC_003031	ENSSSCT00000002510	ENSSSCG00000002254	Zinc finger, nuclear hormone receptor-type||Nuclear hormone receptor, ligand-binding domain||Nuclear hormone receptor||Zinc finger, NHR/GATA-type||Transcription factor COUP	83076122	83083082	-	39706	downstream
7	LNC_003031	ENSSSCT00000058785	ENSSSCG00000002254	Zinc finger, nuclear hormone receptor-type||Nuclear hormone receptor, ligand-binding domain||Nuclear hormone receptor||Zinc finger, NHR/GATA-type||Transcription factor COUP	83077504	83090535	-	41088	downstream
13	LNC_000706	ENSSSCT00000057285	ENSSSCG00000026113	-||Zinc finger C2H2-type||SKP1/BTB/POZ domain||BTB/POZ domain	145365927	145644296	+	53369	upstream
13	LNC_000706	ENSSSCT00000050472	ENSSSCG00000026113	-||Zinc finger C2H2-type||SKP1/BTB/POZ domain||BTB/POZ domain	145364768	145644295	+	52210	upstream
17	LNC_001490	ENSSSCT00000056284	ENSSSCG00000033586	-||Dysbindin	47724035	47727737	+	13984	upstream
17	LNC_001490	ENSSSCT00000008098	ENSSSCG00000007398	Pancreatic trypsin inhibitor Kunitz domain||Proteinase inhibitor I2, Kunitz, conserved site	47755669	47759680	-	45618	downstream
17	LNC_001490	ENSSSCT00000040663	ENSSSCG00000037072	TP53-target gene 5 protein	47698331	47703043	-	-1651	antisense
17	LNC_001490	ENSSSCT00000058094	ENSSSCG00000037156	Immunoglobulin E-set||p53-like transcription factor, DNA-binding||LAG1, DNA binding||Beta-trefoil DNA-binding domain||Immunoglobulin-like fold	47628596	47640458	+	60934	downstream
17	LNC_001490	ENSSSCT00000025064	ENSSSCG00000035724	Pancreatic trypsin inhibitor Kunitz domain||Proteinase inhibitor I2, Kunitz, conserved site	47798522	47807768	+	88471	upstream
17	LNC_001490	ENSSSCT00000029861	ENSSSCG00000033586	-||Dysbindin	47686220	47729678	+	-8658	sense_overlapping
17	LNC_001490	ENSSSCT00000055313	ENSSSCG00000021861	GPI transamidase component PIG-T	47735287	47751909	+	25236	upstream
17	LNC_001490	ENSSSCT00000008097	ENSSSCG00000021861	GPI transamidase component PIG-T	47735287	47751909	+	25236	upstream
17	LNC_001490	ENSSSCT00000008090	ENSSSCG00000007391	EGF-like calcium-binding domain||EGF-like domain||EGF-like, conserved site||Matrilin, coiled-coil trimerisation domain||Growth factor receptor cysteine-rich domain||Matrilin 3||von Willebrand factor, type A	47617571	47630458	-	70934	upstream
17	LNC_001490	ENSSSCT00000061238	ENSSSCG00000037156	Immunoglobulin E-set||p53-like transcription factor, DNA-binding||LAG1, DNA binding||Beta-trefoil DNA-binding domain||Immunoglobulin-like fold	47628672	47640458	+	60934	downstream
17	LNC_001490	ENSSSCT00000008113	ENSSSCG00000033586	-||Dysbindin	47724870	47728140	+	14819	upstream
17	LNC_001490	ENSSSCT00000039048	ENSSSCG00000035724	Pancreatic trypsin inhibitor Kunitz domain||Proteinase inhibitor I2, Kunitz, conserved site	47797771	47807744	+	87720	upstream
17	LNC_001490	ENSSSCT00000044634	ENSSSCG00000033586	-||Dysbindin	47723313	47727779	+	13262	upstream
17	LNC_001490	ENSSSCT00000042146	ENSSSCG00000035296	Pancreatic trypsin inhibitor Kunitz domain	47762382	47768898	-	52331	downstream
17	LNC_001490	ENSSSCT00000008095	ENSSSCG00000007395	Integral membrane protein SYS1||Integral membrane protein SYS1-related	47686199	47692672	+	8720	downstream
17	LNC_001490	ENSSSCT00000049336	ENSSSCG00000038594	Syndecan, conserved site||Neurexin/syndecan/glycophorin C||Syndecan||Syndecan/Neurexin domain	47646933	47670461	-	30931	upstream
17	LNC_001490	ENSSSCT00000039345	ENSSSCG00000033586	-||Dysbindin	47722655	47727737	+	12604	upstream
17	LNC_001490	ENSSSCT00000008110	ENSSSCG00000007410	Proteinase inhibitor I2, Kunitz, conserved site||Pancreatic trypsin inhibitor Kunitz domain	47773060	47780746	-	63009	downstream
4	LNC_002365	ENSSSCT00000006755	ENSSSCG00000006161	Interleukin-7||Interleukin-7/interleukin-9 family	57685110	57744707	+	48259	upstream
4	LNC_002365	ENSSSCT00000058850	ENSSSCG00000033255	K Homology domain||Heterogeneous nuclear ribonucleoprotein K||ROK, N-terminal||K Homology domain, type 1	57589574	57591028	-	34606	upstream
4	LNC_002365	ENSSSCT00000039896	ENSSSCG00000033255	K Homology domain||Heterogeneous nuclear ribonucleoprotein K||ROK, N-terminal||K Homology domain, type 1	57589574	57591028	-	34606	upstream
4	LNC_002365	ENSSSCT00000035321	ENSSSCG00000006161	Interleukin-7||Interleukin-7/interleukin-9 family	57684704	57744709	+	47853	upstream
4	LNC_002364	ENSSSCT00000058850	ENSSSCG00000033255	K Homology domain||Heterogeneous nuclear ribonucleoprotein K||ROK, N-terminal||K Homology domain, type 1	57589574	57591028	-	67330	downstream
4	LNC_002364	ENSSSCT00000039896	ENSSSCG00000033255	K Homology domain||Heterogeneous nuclear ribonucleoprotein K||ROK, N-terminal||K Homology domain, type 1	57589574	57591028	-	67330	downstream
8	LNC_003171	ENSSSCT00000009531	ENSSSCG00000008712	WD40-repeat-containing domain||Protein phosphatase 2A regulatory subunit PR55, conserved site||WD40/YVTN repeat-like-containing domain||WD40 repeat||Protein phosphatase 2A regulatory subunit PR55	4218877	4352039	+	99951	upstream
8	LNC_003171	ENSSSCT00000032549	ENSSSCG00000030673	Cappuccino	4095094	4095750	-	17720	upstream
8	LNC_003171	ENSSSCT00000023041	ENSSSCG00000027178	Glycoside hydrolase 38/57, N-terminal domain||Glycosyl hydrolase family 38, C-terminal||Glycoside hydrolase/deacetylase, beta/alpha-barrel||Glycoside hydrolase family 38, central domain||Galactose mutarotase-like domain||Glycoside hydrolase family 38, N-terminal domain||Glycoside hydrolase families 57/38, central domain	4137035	4181195	+	18109	upstream
8	LNC_003171	ENSSSCT00000039166	ENSSSCG00000038829	MORF4 family-associated protein 1	4107834	4108196	-	5274	upstream
8	LNC_003171	ENSSSCT00000015193	ENSSSCG00000013907	Ubiquitin||Ubiquitin domain||Ubiquitin-related domain	4088582	4088846	+	24624	downstream
8	LNC_003171	ENSSSCT00000025694	ENSSSCG00000027746	MORF4 family-associated protein 1	4120799	4123084	-	1873	downstream
9	LNC_003371	ENSSSCT00000042434	ENSSSCG00000038235	--	121742539	121743904	+	80063	downstream
9	LNC_003371	ENSSSCT00000016923	ENSSSCG00000015534	FERM/acyl-CoA-binding protein, 3-helical bundle||Acyl-CoA-binding protein, ACBP||Ankyrin repeat-containing domain||Ankyrin repeat	121913187	122116233	-	81148	downstream
9	LNC_003371	ENSSSCT00000016919	ENSSSCG00000015531	Centrosome-associated protein 350||CAP Gly-rich domain	121607078	121741125	+	82842	downstream
9	LNC_003371	ENSSSCT00000016925	ENSSSCG00000015536	Homeobox domain-like||Homeobox domain||Zinc finger, LIM-type||Homeobox, conserved site	121851232	121896210	+	19193	upstream
9	LNC_003371	ENSSSCT00000016924	ENSSSCG00000015535	Thioredoxin domain||ERV/ALR sulfhydryl oxidase domain||Thioredoxin-like fold	121779792	121822826	+	1141	downstream
9	LNC_003372	ENSSSCT00000016934	ENSSSCG00000015544	Zinc finger C2H2-type||-	123507751	123509512	-	20650	downstream
9	LNC_003372	ENSSSCT00000036898	ENSSSCG00000015544	Zinc finger C2H2-type||-	123507996	123589817	-	20895	downstream
9	LNC_003372	ENSSSCT00000061686	ENSSSCG00000015544	Zinc finger C2H2-type||-	123507996	123585754	-	20895	downstream
9	LNC_003374	ENSSSCT00000025168	ENSSSCG00000026983	Pectin lyase fold/virulence factor||Pectin lyase fold||Parallel beta-helix repeat||Carbohydrate-binding/sugar hydrolysis domain	124188788	124221520	-	-13777	antisense
9	LNC_003374	ENSSSCT00000039497	ENSSSCG00000022292	Aldolase-type TIM barrel||DapA-like	124097313	124132942	+	54448	downstream
9	LNC_003374	ENSSSCT00000025297	ENSSSCG00000026806	Helicase superfamily 1/2, ATP-binding domain||Helicase-associated domain||DEAD/DEAH box helicase domain||P-loop containing nucleoside triphosphate hydrolase||Double-stranded RNA-binding domain||Helicase, C-terminal||DNA/RNA helicase, ATP-dependent, DEAH-box type, conserved site||Domain of unknown function DUF1605||-	124141933	124183834	+	3556	downstream
9	LNC_003374	ENSSSCT00000048195	ENSSSCG00000022292	Aldolase-type TIM barrel||DapA-like	124097313	124132942	+	54448	downstream
9	LNC_003374	ENSSSCT00000034683	ENSSSCG00000026806	Helicase superfamily 1/2, ATP-binding domain||Helicase-associated domain||DEAD/DEAH box helicase domain||P-loop containing nucleoside triphosphate hydrolase||Double-stranded RNA-binding domain||Helicase, C-terminal||DNA/RNA helicase, ATP-dependent, DEAH-box type, conserved site||Domain of unknown function DUF1605||-	124141982	124184441	+	2949	downstream
9	LNC_003374	ENSSSCT00000016942	ENSSSCG00000026806	Helicase superfamily 1/2, ATP-binding domain||Helicase-associated domain||DEAD/DEAH box helicase domain||P-loop containing nucleoside triphosphate hydrolase||Double-stranded RNA-binding domain||Helicase, C-terminal||DNA/RNA helicase, ATP-dependent, DEAH-box type, conserved site||Domain of unknown function DUF1605||-	124152291	124184064	+	3326	downstream
9	LNC_003374	ENSSSCT00000046346	ENSSSCG00000015555	Galactose-binding domain-like||EGF-like domain||Laminin, N-terminal||EGF-like, conserved site||Laminin IV||Laminin EGF domain	124283137	124405967	+	80572	upstream
9	LNC_003374	ENSSSCT00000054188	ENSSSCG00000026806	Helicase superfamily 1/2, ATP-binding domain||Helicase-associated domain||DEAD/DEAH box helicase domain||P-loop containing nucleoside triphosphate hydrolase||Double-stranded RNA-binding domain||Helicase, C-terminal||DNA/RNA helicase, ATP-dependent, DEAH-box type, conserved site||Domain of unknown function DUF1605||-	124154258	124186961	+	429	downstream
9	LNC_003374	ENSSSCT00000028771	ENSSSCG00000022292	Aldolase-type TIM barrel||DapA-like	124093611	124132861	+	54529	downstream
9	LNC_003374	ENSSSCT00000055819	ENSSSCG00000022292	Aldolase-type TIM barrel||DapA-like	124097313	124132942	+	54448	downstream
9	LNC_003376	ENSSSCT00000055779	ENSSSCG00000015569	PIN domain||PIN domain-like	126351268	126452887	+	85363	downstream
9	LNC_003376	ENSSSCT00000059738	ENSSSCG00000015570	Kelch repeat type 1||Galactose oxidase, beta-propeller||BTB-kelch protein||Galactose oxidase/kelch, beta-propeller||-||Influenza virus NS1A-binding protein||BTB/POZ domain||Kelch-type beta propeller||SKP1/BTB/POZ domain||BTB/Kelch-associated	126449261	126479450	-	58800	upstream
9	LNC_003376	ENSSSCT00000040797	ENSSSCG00000015569	PIN domain||PIN domain-like	126351277	126452887	+	85363	downstream
9	LNC_003376	ENSSSCT00000016961	ENSSSCG00000015570	Kelch repeat type 1||Galactose oxidase, beta-propeller||BTB-kelch protein||Galactose oxidase/kelch, beta-propeller||-||Influenza virus NS1A-binding protein||BTB/POZ domain||Kelch-type beta propeller||SKP1/BTB/POZ domain||BTB/Kelch-associated	126460238	126480131	-	58119	upstream
9	LNC_003376	ENSSSCT00000043629	ENSSSCG00000015570	Kelch repeat type 1||Galactose oxidase, beta-propeller||BTB-kelch protein||Galactose oxidase/kelch, beta-propeller||-||Influenza virus NS1A-binding protein||BTB/POZ domain||Kelch-type beta propeller||SKP1/BTB/POZ domain||BTB/Kelch-associated	126459913	126478611	-	59639	upstream
9	LNC_003376	ENSSSCT00000061489	ENSSSCG00000015570	Kelch repeat type 1||Galactose oxidase, beta-propeller||BTB-kelch protein||Galactose oxidase/kelch, beta-propeller||-||Influenza virus NS1A-binding protein||BTB/POZ domain||Kelch-type beta propeller||SKP1/BTB/POZ domain||BTB/Kelch-associated	126469189	126480546	-	57704	upstream
9	LNC_003376	ENSSSCT00000016960	ENSSSCG00000015569	PIN domain||PIN domain-like	126347586	126452887	+	85363	downstream
12	LNC_000631	ENSSSCT00000048357	ENSSSCG00000033812	SH2 domain||SH3 domain||Variant SH3 domain	47657839	47690398	-	95121	upstream
12	LNC_000631	ENSSSCT00000030089	ENSSSCG00000024071	EGF-like domain||Growth factor receptor cysteine-rich domain||Laminin EGF domain||Scavenger receptor class F member 1||-||EGF-like, conserved site	47844404	47860443	-	52790	downstream
12	LNC_000631	ENSSSCT00000052389	ENSSSCG00000017817	PRO8NT domain||PROCT domain||RNA recognition motif, spliceosomal PrP8||PROCN domain||Pre-mRNA-processing-splicing factor 8||-||Pre-mRNA-processing-splicing factor 8, U5-snRNA-binding||Pre-mRNA-processing-splicing factor 8, U6-snRNA-binding||Ribonuclease H-like domain||JAB1/MPN/MOV34 metalloenzyme domain||PRP8 domain IV core	47857307	47894942	-	65693	downstream
12	LNC_000631	ENSSSCT00000050207	ENSSSCG00000021821	Class I myosin tail homology domain||P-loop containing nucleoside triphosphate hydrolase||Myosin head, motor domain||IQ motif, EF-hand binding site	47692852	47715462	-	70057	upstream
12	LNC_000631	ENSSSCT00000030204	ENSSSCG00000030707	Endonuclease/exonuclease/phosphatase||Inositol polyphosphate-related phosphatase	47717894	47738475	-	47044	upstream
12	LNC_000631	ENSSSCT00000022886	ENSSSCG00000025248	Phosphatidylinositol transfer protein||START-like domain	47756409	47779975	-	5544	upstream
12	LNC_000631	ENSSSCT00000019391	ENSSSCG00000017817	PRO8NT domain||PROCT domain||RNA recognition motif, spliceosomal PrP8||PROCN domain||Pre-mRNA-processing-splicing factor 8||-||Pre-mRNA-processing-splicing factor 8, U5-snRNA-binding||Pre-mRNA-processing-splicing factor 8, U6-snRNA-binding||Ribonuclease H-like domain||JAB1/MPN/MOV34 metalloenzyme domain||PRP8 domain IV core	47861041	47895231	-	69427	downstream
12	LNC_000631	ENSSSCT00000044929	ENSSSCG00000024108	Major facilitator superfamily||Large neutral amino acids transporter small subunit 4||-||Major facilitator superfamily domain	47791908	47839067	-	294	downstream
12	LNC_000631	ENSSSCT00000036803	ENSSSCG00000024108	Major facilitator superfamily||Large neutral amino acids transporter small subunit 4||-||Major facilitator superfamily domain	47791913	47839656	-	299	downstream
12	LNC_000631	ENSSSCT00000032386	ENSSSCG00000024071	EGF-like domain||Growth factor receptor cysteine-rich domain||Laminin EGF domain||Scavenger receptor class F member 1||-||EGF-like, conserved site	47845604	47860343	-	53990	downstream
12	LNC_000631	ENSSSCT00000030655	ENSSSCG00000030707	Endonuclease/exonuclease/phosphatase||Inositol polyphosphate-related phosphatase	47717969	47738400	-	47119	upstream
12	LNC_000631	ENSSSCT00000024216	ENSSSCG00000024108	Major facilitator superfamily||Large neutral amino acids transporter small subunit 4||-||Major facilitator superfamily domain	47795657	47838601	-	4043	downstream
12	LNC_000631	ENSSSCT00000027674	ENSSSCG00000021821	Class I myosin tail homology domain||P-loop containing nucleoside triphosphate hydrolase||Myosin head, motor domain||IQ motif, EF-hand binding site	47692852	47709314	-	76205	upstream
12	LNC_000630	ENSSSCT00000048357	ENSSSCG00000033812	SH2 domain||SH3 domain||Variant SH3 domain	47657839	47690398	-	55495	upstream
12	LNC_000630	ENSSSCT00000030089	ENSSSCG00000024071	EGF-like domain||Growth factor receptor cysteine-rich domain||Laminin EGF domain||Scavenger receptor class F member 1||-||EGF-like, conserved site	47844404	47860443	-	95618	downstream
12	LNC_000630	ENSSSCT00000050207	ENSSSCG00000021821	Class I myosin tail homology domain||P-loop containing nucleoside triphosphate hydrolase||Myosin head, motor domain||IQ motif, EF-hand binding site	47692852	47715462	-	30431	upstream
12	LNC_000630	ENSSSCT00000030204	ENSSSCG00000030707	Endonuclease/exonuclease/phosphatase||Inositol polyphosphate-related phosphatase	47717894	47738475	-	7418	upstream
12	LNC_000630	ENSSSCT00000022886	ENSSSCG00000025248	Phosphatidylinositol transfer protein||START-like domain	47756409	47779975	-	7623	downstream
12	LNC_000630	ENSSSCT00000044929	ENSSSCG00000024108	Major facilitator superfamily||Large neutral amino acids transporter small subunit 4||-||Major facilitator superfamily domain	47791908	47839067	-	43122	downstream
12	LNC_000630	ENSSSCT00000036803	ENSSSCG00000024108	Major facilitator superfamily||Large neutral amino acids transporter small subunit 4||-||Major facilitator superfamily domain	47791913	47839656	-	43127	downstream
12	LNC_000630	ENSSSCT00000032386	ENSSSCG00000024071	EGF-like domain||Growth factor receptor cysteine-rich domain||Laminin EGF domain||Scavenger receptor class F member 1||-||EGF-like, conserved site	47845604	47860343	-	96818	downstream
12	LNC_000630	ENSSSCT00000030655	ENSSSCG00000030707	Endonuclease/exonuclease/phosphatase||Inositol polyphosphate-related phosphatase	47717969	47738400	-	7493	upstream
12	LNC_000630	ENSSSCT00000024216	ENSSSCG00000024108	Major facilitator superfamily||Large neutral amino acids transporter small subunit 4||-||Major facilitator superfamily domain	47795657	47838601	-	46871	downstream
12	LNC_000630	ENSSSCT00000027674	ENSSSCG00000021821	Class I myosin tail homology domain||P-loop containing nucleoside triphosphate hydrolase||Myosin head, motor domain||IQ motif, EF-hand binding site	47692852	47709314	-	36579	upstream
2	LNC_001723	ENSSSCT00000045291	ENSSSCG00000040645	--	27825292	27843144	-	-1733	antisense
2	LNC_001723	ENSSSCT00000051933	ENSSSCG00000030326	-||T-complex 11	27854405	27902812	-	27380	downstream
2	LNC_001723	ENSSSCT00000063813	ENSSSCG00000030326	-||T-complex 11	27854405	27928823	-	27380	downstream
2	LNC_001723	ENSSSCT00000038062	ENSSSCG00000040954	HAT (Half-A-TPR) repeat||Suppressor of forked||Tetratricopeptide-like helical domain	27780195	27849866	+	-6874	sense_overlapping
2	LNC_001723	ENSSSCT00000029030	ENSSSCG00000030326	-||T-complex 11	27855457	27902550	-	28432	downstream
2	LNC_001723	ENSSSCT00000029285	ENSSSCG00000030326	-||T-complex 11	27855461	27928823	-	28436	downstream
2	LNC_001725	ENSSSCT00000014563	ENSSSCG00000013335	GPCR, rhodopsin-like, 7TM||Glycoprotein hormone receptor family||Leucine-rich repeat domain, L domain-like||Leucine-rich repeat||Leucine-rich repeat N-terminal domain||G protein-coupled receptor, rhodopsin-like||Leucine-rich repeat, typical subtype	32871904	32979148	+	8675	upstream
2	LNC_001725	ENSSSCT00000022243	ENSSSCG00000022806	L27 domain, C-terminal||PDZ domain||L27 domain	32845215	32855734	+	1493	downstream
2	LNC_001725	ENSSSCT00000060576	ENSSSCG00000022806	L27 domain, C-terminal||PDZ domain||L27 domain	32734691	32851893	+	5334	downstream
4	LNC_002294	ENSSSCT00000031693	ENSSSCG00000037254	-||RNA recognition motif domain	115251718	115311658	-	38946	upstream
4	LNC_002294	ENSSSCT00000026127	ENSSSCG00000037254	-||RNA recognition motif domain	115283079	115311972	-	38632	upstream
4	LNC_002294	ENSSSCT00000031651	ENSSSCG00000037254	-||RNA recognition motif domain	115251721	115311972	-	38632	upstream
4	LNC_002294	ENSSSCT00000057343	ENSSSCG00000037254	-||RNA recognition motif domain	115243183	115311972	-	38632	upstream
4	LNC_002294	ENSSSCT00000028918	ENSSSCG00000030140	Glycoside hydrolase superfamily||Alpha-amylase, C-terminal domain||Alpha-amylase/branching enzyme, C-terminal all beta||Alpha amylase||Glycosyl hydrolase, family 13, catalytic domain	115251747	115259909	-	90695	upstream
6	LNC_002773	ENSSSCT00000003903	ENSSSCG00000003513	Peptidase M13||Endothelin-converting enzyme 1||Metallopeptidase, catalytic domain||Peptidase M13, N-terminal domain||Peptidase M13, C-terminal domain	79410669	79466047	-	4509	upstream
14	LNC_001034	ENSSSCT00000028463	ENSSSCG00000028559	Leucine zipper putative tumor suppressor 1||-	4343498	4404203	-	16770	upstream
14	LNC_001034	ENSSSCT00000010526	ENSSSCG00000028559	Leucine zipper putative tumor suppressor 1||-	4344497	4404168	-	16805	upstream
12	LNC_000528	ENSSSCT00000042938	ENSSSCG00000033228	-||WD40/YVTN repeat-like-containing domain||WD40-repeat-containing domain||JNK-interacting protein, leucine zipper II||JNK/Rab-associated protein-1, N-terminal	27224297	27329947	-	49097	downstream
12	LNC_000528	ENSSSCT00000045780	ENSSSCG00000033228	-||WD40/YVTN repeat-like-containing domain||WD40-repeat-containing domain||JNK-interacting protein, leucine zipper II||JNK/Rab-associated protein-1, N-terminal	27224297	27370202	-	49097	downstream
12	LNC_000528	ENSSSCT00000057737	ENSSSCG00000033228	-||WD40/YVTN repeat-like-containing domain||WD40-repeat-containing domain||JNK-interacting protein, leucine zipper II||JNK/Rab-associated protein-1, N-terminal	27227838	27425463	-	52638	downstream
12	LNC_000528	ENSSSCT00000039390	ENSSSCG00000033228	-||WD40/YVTN repeat-like-containing domain||WD40-repeat-containing domain||JNK-interacting protein, leucine zipper II||JNK/Rab-associated protein-1, N-terminal	27224297	27370202	-	49097	downstream
12	LNC_000528	ENSSSCT00000042280	ENSSSCG00000033228	-||WD40/YVTN repeat-like-containing domain||WD40-repeat-containing domain||JNK-interacting protein, leucine zipper II||JNK/Rab-associated protein-1, N-terminal	27224297	27370202	-	49097	downstream
12	LNC_000528	ENSSSCT00000043228	ENSSSCG00000033228	-||WD40/YVTN repeat-like-containing domain||WD40-repeat-containing domain||JNK-interacting protein, leucine zipper II||JNK/Rab-associated protein-1, N-terminal	27224297	27340788	-	49097	downstream
12	LNC_000528	ENSSSCT00000019112	ENSSSCG00000017557	Netrin domain||Immunoglobulin subtype 2||Proteinase inhibitor I2, Kunitz, conserved site||Netrin module, non-TIMP type||Immunoglobulin I-set||Pancreatic trypsin inhibitor Kunitz domain||Immunoglobulin-like domain||Immunoglobulin subtype||WAP, Kazal, immunoglobulin, Kunitz and NTR domain-containing protein 2||Immunoglobulin-like fold||Tissue inhibitor of metalloproteinases-like, OB-fold||WAP-type …	27093233	27100483	+	68677	downstream
12	LNC_000528	ENSSSCT00000047371	ENSSSCG00000033228	-||WD40/YVTN repeat-like-containing domain||WD40-repeat-containing domain||JNK-interacting protein, leucine zipper II||JNK/Rab-associated protein-1, N-terminal	27225402	27370217	-	50202	downstream
12	LNC_000528	ENSSSCT00000061632	ENSSSCG00000033228	-||WD40/YVTN repeat-like-containing domain||WD40-repeat-containing domain||JNK-interacting protein, leucine zipper II||JNK/Rab-associated protein-1, N-terminal	27198946	27370067	-	23746	downstream
12	LNC_000528	ENSSSCT00000048912	ENSSSCG00000040773	Tob1||Tob1/2||Anti-proliferative protein	27115824	27119928	-	49232	upstream
12	LNC_000528	ENSSSCT00000050451	ENSSSCG00000033228	-||WD40/YVTN repeat-like-containing domain||WD40-repeat-containing domain||JNK-interacting protein, leucine zipper II||JNK/Rab-associated protein-1, N-terminal	27224297	27340788	-	49097	downstream
12	LNC_000528	ENSSSCT00000064612	ENSSSCG00000033228	-||WD40/YVTN repeat-like-containing domain||WD40-repeat-containing domain||JNK-interacting protein, leucine zipper II||JNK/Rab-associated protein-1, N-terminal	27224297	27340788	-	49097	downstream
5	LNC_002602	ENSSSCT00000000638	ENSSSCG00000000593	S-adenosyl-L-homocysteine hydrolase, NAD binding domain||S-adenosyl-L-homocysteine hydrolase, conserved site||NAD(P)-binding domain||Adenosylhomocysteinase-like	54866757	54868297	-	67721	upstream
5	LNC_002602	ENSSSCT00000061929	ENSSSCG00000000593	S-adenosyl-L-homocysteine hydrolase, NAD binding domain||S-adenosyl-L-homocysteine hydrolase, conserved site||NAD(P)-binding domain||Adenosylhomocysteinase-like	54866757	54867988	-	68030	upstream
5	LNC_002602	ENSSSCT00000061578	ENSSSCG00000040822	Small GTPase superfamily, Ras type||Small GTPase superfamily||P-loop containing nucleoside triphosphate hydrolase	54940384	54951752	+	-4651	antisense
5	LNC_002602	ENSSSCT00000044878	ENSSSCG00000040822	Small GTPase superfamily, Ras type||Small GTPase superfamily||P-loop containing nucleoside triphosphate hydrolase	54939887	54955399	+	-5148	antisense
5	LNC_002602	ENSSSCT00000000636	ENSSSCG00000000591	Phox homologous domain||Phosphatidylinositol 3-/4-kinase, catalytic domain||-||Phosphatidylinositol 3-kinase, C2 domain||Ubiquitin-related domain||Phosphatidylinositol 3-kinase Ras-binding (PI3K RBD) domain||C2 domain||Armadillo-type fold||Protein kinase-like domain||Phosphatidylinositol kinase||Phosphoinositide 3-kinase, accessory (PIK) domain||Phosphatidylinositol 3/4-kinase, conserved site	54474622	54849512	-	86506	upstream
5	LNC_002601	ENSSSCT00000062066	ENSSSCG00000036980	Zinc finger, DBF-type||BRCT domain	42416906	42421139	-	2942	upstream
5	LNC_002601	ENSSSCT00000054232	ENSSSCG00000034407	Leucine-rich repeat||Leucine-rich repeat domain, L domain-like||Leucine-rich repeat, cysteine-containing subtype	42518642	42567943	+	748	upstream
5	LNC_002601	ENSSSCT00000047622	ENSSSCG00000031770	TSSK6-activating co-chaperone protein	42393558	42396191	-	27890	upstream
5	LNC_002601	ENSSSCT00000041154	ENSSSCG00000031770	TSSK6-activating co-chaperone protein	42393558	42394792	-	29289	upstream
5	LNC_002601	ENSSSCT00000052046	ENSSSCG00000036980	Zinc finger, DBF-type||BRCT domain	42416906	42419010	-	5071	upstream
5	LNC_002601	ENSSSCT00000044390	ENSSSCG00000033766	S-adenosyl-L-methionine-dependent methyltransferase||Lysine methyltransferase	42566351	42576030	-	48457	downstream
6	LNC_002604	ENSSSCT00000053533	ENSSSCG00000038229	WD40-repeat-containing domain||WD40 repeat||WD40/YVTN repeat-like-containing domain||Quinoprotein alcohol dehydrogenase-like superfamily||HELP	51988386	52013792	-	84301	upstream
6	LNC_002604	ENSSSCT00000065263	ENSSSCG00000035791	Homeobox, conserved site||Homeobox protein SIX1, N-terminal SD domain||Homeobox domain||Homeobox domain-like	52095970	52099372	-	-1279	antisense
6	LNC_002604	ENSSSCT00000003432	ENSSSCG00000003093	Symplekin C-terminal||Symplekin/Pta1||HEAT repeat associated with sister chromatid cohesion protein||Armadillo-like helical||Symplekin/Pta1, N-terminal||Armadillo-type fold	52139540	52180293	-	31227	downstream
6	LNC_002604	ENSSSCT00000053674	ENSSSCG00000038969	AGC-kinase, C-terminal||Protein kinase domain||Protein kinase-like domain||-||Myotonic dystrophy protein kinase, coiled coil||Serine/threonine-protein kinase, active site||Protein kinase, ATP binding site	52100261	52110059	-	-8052	antisense
6	LNC_002604	ENSSSCT00000053298	ENSSSCG00000039916	Myc-type, basic helix-loop-helix (bHLH) domain||High mobility group box domain	52077806	52094663	+	3430	downstream
6	LNC_002604	ENSSSCT00000054473	ENSSSCG00000038738	WD40/YVTN repeat-like-containing domain||WD40-repeat-containing domain||WD40 repeat	52111735	52117740	-	3422	downstream
6	LNC_002604	ENSSSCT00000056148	ENSSSCG00000032819	Peptidase M28||-	52040960	52049581	+	48512	downstream
6	LNC_002604	ENSSSCT00000045206	ENSSSCG00000038969	AGC-kinase, C-terminal||Protein kinase domain||Protein kinase-like domain||-||Myotonic dystrophy protein kinase, coiled coil||Serine/threonine-protein kinase, active site||Protein kinase, ATP binding site	52098570	52109920	-	-9743	antisense
6	LNC_002604	ENSSSCT00000022463	ENSSSCG00000038969	AGC-kinase, C-terminal||Protein kinase domain||Protein kinase-like domain||-||Myotonic dystrophy protein kinase, coiled coil||Serine/threonine-protein kinase, active site||Protein kinase, ATP binding site	52100266	52110059	-	-8047	antisense
6	LNC_002604	ENSSSCT00000049319	ENSSSCG00000032819	Peptidase M28||-	52042573	52053823	+	44270	downstream
6	LNC_002604	ENSSSCT00000049876	ENSSSCG00000040714	Radial spokehead-like protein	52119912	52139112	-	11599	downstream
6	LNC_002604	ENSSSCT00000063505	ENSSSCG00000038229	WD40-repeat-containing domain||WD40 repeat||WD40/YVTN repeat-like-containing domain||Quinoprotein alcohol dehydrogenase-like superfamily||HELP	51988090	52010306	-	87787	upstream
6	LNC_002604	ENSSSCT00000047019	ENSSSCG00000038367	F-box domain	52053281	52069166	-	28927	upstream
6	LNC_002604	ENSSSCT00000023909	ENSSSCG00000021053	GPCR, family 2, secretin-like, conserved site||GPCR, family 2, extracellular hormone receptor domain||GPCR, family 2-like||GPCR, family 2, secretin-like||GPCR, family 2, gastric inhibitory polypeptide receptor	52023781	52032411	+	65682	downstream
6	LNC_002604	ENSSSCT00000036700	ENSSSCG00000038739	SANT/Myb domain||Myb-like domain||Homeobox domain-like||Myb/SANT-like DNA-binding domain	52203703	52211310	-	95390	downstream
6	LNC_002604	ENSSSCT00000059836	ENSSSCG00000033500	Small nuclear ribonucleoprotein Sm D2||LSM domain||LSM domain, eukaryotic/archaea-type	52035160	52042488	-	55605	upstream
6	LNC_002604	ENSSSCT00000064752	ENSSSCG00000038969	AGC-kinase, C-terminal||Protein kinase domain||Protein kinase-like domain||-||Myotonic dystrophy protein kinase, coiled coil||Serine/threonine-protein kinase, active site||Protein kinase, ATP binding site	52100265	52110204	-	-8048	antisense
6	LNC_002604	ENSSSCT00000039352	ENSSSCG00000032819	Peptidase M28||-	52042573	52053823	+	44270	downstream
6	LNC_002604	ENSSSCT00000003431	ENSSSCG00000003092	Fork head domain||Winged helix-turn-helix DNA-binding domain||Fork-head N-terminal||Fork head domain conserved site 2||Fork head domain conserved site1	52180436	52190517	+	72123	upstream
6	LNC_002604	ENSSSCT00000003430	ENSSSCG00000003091	Zinc finger, C3HC4 RING-type||Interferon regulatory factor 2-binding protein 1 & 2, zinc finger	52197111	52198865	-	88798	downstream
11	LNC_000457	ENSSSCT00000043099	ENSSSCG00000035248	Adaptor protein complex, sigma subunit||Clathrin adaptor complex, small chain||AP complex, mu/sigma subunit||Longin-like domain	55327823	55328339	+	82112	upstream
11	LNC_000456	ENSSSCT00000043099	ENSSSCG00000035248	Adaptor protein complex, sigma subunit||Clathrin adaptor complex, small chain||AP complex, mu/sigma subunit||Longin-like domain	55327823	55328339	+	91498	upstream
7	LNC_002917	ENSSSCT00000045361	ENSSSCG00000001701	Heat shock protein Hsp90 family||Heat shock protein Hsp90, N-terminal||-||Heat shock protein Hsp90, conserved site||Histidine kinase-like ATPase, C-terminal domain||Ribosomal protein S5 domain 2-type fold	39244301	39250471	+	63698	downstream
7	LNC_002917	ENSSSCT00000044897	ENSSSCG00000001701	Heat shock protein Hsp90 family||Heat shock protein Hsp90, N-terminal||-||Heat shock protein Hsp90, conserved site||Histidine kinase-like ATPase, C-terminal domain||Ribosomal protein S5 domain 2-type fold	39241660	39254002	+	60167	downstream
7	LNC_002917	ENSSSCT00000054552	ENSSSCG00000001701	Heat shock protein Hsp90 family||Heat shock protein Hsp90, N-terminal||-||Heat shock protein Hsp90, conserved site||Histidine kinase-like ATPase, C-terminal domain||Ribosomal protein S5 domain 2-type fold	39237294	39250481	+	63688	downstream
7	LNC_002917	ENSSSCT00000048349	ENSSSCG00000039903	Spermatogenesis-associated serine-rich protein 1	39366987	39381790	+	48681	upstream
7	LNC_002917	ENSSSCT00000001905	ENSSSCG00000001705	Leucine-rich repeat domain, L domain-like||Leucine-rich repeat	39276951	39287881	-	26288	upstream
7	LNC_002917	ENSSSCT00000063672	ENSSSCG00000001706	Alanine-tRNA ligase, class IIc||Alanine-tRNA ligase, class IIc, anti-codon-binding domain||Alanyl-tRNA synthetase, class IIc, N-terminal||Translation protein, beta-barrel domain||Threonyl/alanyl tRNA synthetase, class II-like, putative editing domain||Alanyl-tRNA synthetase, class IIc, core domain||Threonyl/alanyl tRNA synthetase, SAD||Alanine-tRNA ligase, eukaryota/bacteria	39299460	39313766	-	403	upstream
7	LNC_002917	ENSSSCT00000001906	ENSSSCG00000001706	Alanine-tRNA ligase, class IIc||Alanine-tRNA ligase, class IIc, anti-codon-binding domain||Alanyl-tRNA synthetase, class IIc, N-terminal||Translation protein, beta-barrel domain||Threonyl/alanyl tRNA synthetase, class II-like, putative editing domain||Alanyl-tRNA synthetase, class IIc, core domain||Threonyl/alanyl tRNA synthetase, SAD||Alanine-tRNA ligase, eukaryota/bacteria	39301061	39313704	-	465	upstream
7	LNC_002917	ENSSSCT00000045651	ENSSSCG00000001700	Equilibrative nucleoside transporter 1||Equilibrative nucleoside transporter||-	39224538	39234124	+	80045	downstream
7	LNC_002917	ENSSSCT00000001903	ENSSSCG00000001703	Ankyrin repeat-containing domain||Ankyrin repeat	39255075	39263367	-	50802	upstream
7	LNC_002917	ENSSSCT00000001902	ENSSSCG00000001702	UAA transporter	39249455	39254504	-	59665	upstream
7	LNC_002917	ENSSSCT00000001908	ENSSSCG00000001708	SANT/Myb domain||Pre-mRNA splicing factor component Cdc5p/Cef1||Myb domain||Homeobox domain-like	39384392	39430143	+	66086	upstream
7	LNC_002917	ENSSSCT00000047714	ENSSSCG00000040047	Transmembrane protein 151	39268255	39273390	+	40779	downstream
7	LNC_002917	ENSSSCT00000041366	ENSSSCG00000001706	Alanine-tRNA ligase, class IIc||Alanine-tRNA ligase, class IIc, anti-codon-binding domain||Alanyl-tRNA synthetase, class IIc, N-terminal||Translation protein, beta-barrel domain||Threonyl/alanyl tRNA synthetase, class II-like, putative editing domain||Alanyl-tRNA synthetase, class IIc, core domain||Threonyl/alanyl tRNA synthetase, SAD||Alanine-tRNA ligase, eukaryota/bacteria	39299460	39313778	-	391	upstream
7	LNC_002917	ENSSSCT00000039238	ENSSSCG00000001700	Equilibrative nucleoside transporter 1||Equilibrative nucleoside transporter||-	39225132	39234127	+	80042	downstream
7	LNC_002917	ENSSSCT00000041980	ENSSSCG00000001705	Leucine-rich repeat domain, L domain-like||Leucine-rich repeat	39281997	39287977	-	26192	upstream
7	LNC_002917	ENSSSCT00000064476	ENSSSCG00000001700	Equilibrative nucleoside transporter 1||Equilibrative nucleoside transporter||-	39222371	39234748	+	79421	downstream
7	LNC_002917	ENSSSCT00000052837	ENSSSCG00000001700	Equilibrative nucleoside transporter 1||Equilibrative nucleoside transporter||-	39221827	39234677	+	79492	downstream
7	LNC_002917	ENSSSCT00000058430	ENSSSCG00000001700	Equilibrative nucleoside transporter 1||Equilibrative nucleoside transporter||-	39223977	39237286	+	76883	downstream
7	LNC_002917	ENSSSCT00000061944	ENSSSCG00000001701	Heat shock protein Hsp90 family||Heat shock protein Hsp90, N-terminal||-||Heat shock protein Hsp90, conserved site||Histidine kinase-like ATPase, C-terminal domain||Ribosomal protein S5 domain 2-type fold	39243587	39254002	+	60167	downstream
7	LNC_002917	ENSSSCT00000038665	ENSSSCG00000001701	Heat shock protein Hsp90 family||Heat shock protein Hsp90, N-terminal||-||Heat shock protein Hsp90, conserved site||Histidine kinase-like ATPase, C-terminal domain||Ribosomal protein S5 domain 2-type fold	39243587	39254002	+	60167	downstream
7	LNC_002917	ENSSSCT00000053303	ENSSSCG00000001700	Equilibrative nucleoside transporter 1||Equilibrative nucleoside transporter||-	39218138	39234120	+	80049	downstream
7	LNC_002917	ENSSSCT00000001899	ENSSSCG00000001700	Equilibrative nucleoside transporter 1||Equilibrative nucleoside transporter||-	39221833	39233116	+	81053	downstream
7	LNC_002917	ENSSSCT00000001901	ENSSSCG00000001701	Heat shock protein Hsp90 family||Heat shock protein Hsp90, N-terminal||-||Heat shock protein Hsp90, conserved site||Histidine kinase-like ATPase, C-terminal domain||Ribosomal protein S5 domain 2-type fold	39243587	39254002	+	60167	downstream
7	LNC_002914	ENSSSCT00000055960	ENSSSCG00000001639	ELM2 domain||SANT/Myb domain||-||Zinc finger C2H2-type||Homeobox domain-like||SANT domain	37333382	37554970	-	68382	downstream
7	LNC_002914	ENSSSCT00000045133	ENSSSCG00000001639	ELM2 domain||SANT/Myb domain||-||Zinc finger C2H2-type||Homeobox domain-like||SANT domain	37333381	37554891	-	68381	downstream
7	LNC_002914	ENSSSCT00000001822	ENSSSCG00000001638	Ribosomal protein S10 domain	37317992	37329187	-	52992	downstream
7	LNC_002914	ENSSSCT00000001823	ENSSSCG00000001639	ELM2 domain||SANT/Myb domain||-||Zinc finger C2H2-type||Homeobox domain-like||SANT domain	37333952	37380195	-	68952	downstream
7	LNC_002914	ENSSSCT00000001820	ENSSSCG00000001636	EF-Hand 1, calcium-binding site||EF-hand domain||-||EF-hand domain pair||Guanylyl cyclase-activating protein 1	37282700	37296717	+	17700	upstream
7	LNC_002914	ENSSSCT00000001821	ENSSSCG00000001637	Guanylate cyclase activating protein 2||EF-hand domain||EF-Hand 1, calcium-binding site||EF-hand domain pair	37299020	37310170	-	34020	downstream
7	LNC_002914	ENSSSCT00000062370	ENSSSCG00000022224	Histone-fold||Bromodomain associated domain||Transcription factor TFIID, subunit 8, C-terminal	37182559	37210663	+	47957	downstream
7	LNC_002914	ENSSSCT00000037969	ENSSSCG00000001639	ELM2 domain||SANT/Myb domain||-||Zinc finger C2H2-type||Homeobox domain-like||SANT domain	37333955	37554782	-	68955	downstream
7	LNC_002914	ENSSSCT00000052501	ENSSSCG00000022224	Histone-fold||Bromodomain associated domain||Transcription factor TFIID, subunit 8, C-terminal	37182559	37210663	+	47957	downstream
7	LNC_002914	ENSSSCT00000001816	ENSSSCG00000001633	--	37281046	37281420	+	16046	upstream
7	LNC_002914	ENSSSCT00000023317	ENSSSCG00000022224	Histone-fold||Bromodomain associated domain||Transcription factor TFIID, subunit 8, C-terminal	37180828	37204676	+	53944	downstream
7	LNC_002914	ENSSSCT00000059314	ENSSSCG00000001636	EF-Hand 1, calcium-binding site||EF-hand domain||-||EF-hand domain pair||Guanylyl cyclase-activating protein 1	37288636	37297087	+	23636	upstream
7	LNC_002914	ENSSSCT00000063094	ENSSSCG00000036801	-	37222699	37258650	-	-30	antisense
7	LNC_002914	ENSSSCT00000040774	ENSSSCG00000001636	EF-Hand 1, calcium-binding site||EF-hand domain||-||EF-hand domain pair||Guanylyl cyclase-activating protein 1	37288636	37297087	+	23636	upstream
2	LNC_001932	ENSSSCT00000015694	ENSSSCG00000014364	Ankyrin repeat-containing domain||K Homology domain||K Homology domain, type 1||Ankyrin repeat	142166314	142298097	+	291	upstream
2	LNC_001932	ENSSSCT00000044478	ENSSSCG00000038493	Prefoldin beta-like	141991319	142077913	-	54395	upstream
2	LNC_001932	ENSSSCT00000060127	ENSSSCG00000014363	Bicarbonate transporter, C-terminal||Bicarbonate transporter, eukaryotic||Phosphotransferase/anion transporter||Sodium bicarbonate cotransporter||Band 3 cytoplasmic domain	142129122	142140949	+	-8641	antisense
2	LNC_001932	ENSSSCT00000015692	ENSSSCG00000014362	EGF-like, conserved site||Epidermal growth factor receptor ligand||EGF-like domain	142102458	142115196	-	17112	upstream
2	LNC_001932	ENSSSCT00000015693	ENSSSCG00000014363	Bicarbonate transporter, C-terminal||Bicarbonate transporter, eukaryotic||Phosphotransferase/anion transporter||Sodium bicarbonate cotransporter||Band 3 cytoplasmic domain	142129122	142140949	+	-8641	antisense
2	LNC_001938	ENSSSCT00000015746	ENSSSCG00000014408	PLAC8 motif-containing protein	147438994	147463019	-	85595	upstream
2	LNC_001938	ENSSSCT00000029042	ENSSSCG00000014411	Aminoacyl-tRNA synthetase, class I, conserved site||Rossmann-like alpha/beta/alpha sandwich fold||Aminoacyl-tRNA synthetase, class Ia, anticodon-binding||Leucyl-tRNA synthetase, class Ia, archaeal/eukaryotic cytosolic||Methionyl/Valyl/Leucyl/Isoleucyl-tRNA synthetase, anticodon-binding||Valyl/Leucyl/Isoleucyl-tRNA synthetase, editing domain||Aminoacyl-tRNA synthetase, class Ia	147480336	147546034	-	2580	upstream
2	LNC_001938	ENSSSCT00000015750	ENSSSCG00000014411	Aminoacyl-tRNA synthetase, class I, conserved site||Rossmann-like alpha/beta/alpha sandwich fold||Aminoacyl-tRNA synthetase, class Ia, anticodon-binding||Leucyl-tRNA synthetase, class Ia, archaeal/eukaryotic cytosolic||Methionyl/Valyl/Leucyl/Isoleucyl-tRNA synthetase, anticodon-binding||Valyl/Leucyl/Isoleucyl-tRNA synthetase, editing domain||Aminoacyl-tRNA synthetase, class Ia	147480336	147547298	-	1316	upstream
2	LNC_001938	ENSSSCT00000015753	ENSSSCG00000014414	PWI domain||RNA recognition motif domain	147569394	147641060	+	16455	upstream
10	LNC_000282	ENSSSCT00000050553	ENSSSCG00000035132	Shikimate kinase/gluconokinase||P-loop containing nucleoside triphosphate hydrolase||Carbohydrate kinase, thermoresistant glucokinase	31328689	31341065	-	54361	downstream
10	LNC_000282	ENSSSCT00000054938	ENSSSCG00000021005	Ubiquitin domain||Ubiquitin-related domain||Heat shock chaperonin-binding||Ubiquitin-associated domain||Ubiquilin||UBA-like	31276439	31412935	+	2111	upstream
10	LNC_000282	ENSSSCT00000054870	ENSSSCG00000026087	G kinase-anchoring protein 1||-	31141449	31230694	+	29291	downstream
10	LNC_000282	ENSSSCT00000061594	ENSSSCG00000021005	Ubiquitin domain||Ubiquitin-related domain||Heat shock chaperonin-binding||Ubiquitin-associated domain||Ubiquilin||UBA-like	31276439	31317715	+	2111	upstream
10	LNC_000282	ENSSSCT00000047748	ENSSSCG00000021005	Ubiquitin domain||Ubiquitin-related domain||Heat shock chaperonin-binding||Ubiquitin-associated domain||Ubiquilin||UBA-like	31276609	31317516	+	2281	upstream
10	LNC_000282	ENSSSCT00000038691	ENSSSCG00000026087	G kinase-anchoring protein 1||-	31153149	31230694	+	29291	downstream
10	LNC_000282	ENSSSCT00000054940	ENSSSCG00000021005	Ubiquitin domain||Ubiquitin-related domain||Heat shock chaperonin-binding||Ubiquitin-associated domain||Ubiquilin||UBA-like	31275916	31317987	+	1588	upstream
10	LNC_000282	ENSSSCT00000025872	ENSSSCG00000026087	G kinase-anchoring protein 1||-	31141449	31230694	+	29291	downstream
10	LNC_000282	ENSSSCT00000056585	ENSSSCG00000035132	Shikimate kinase/gluconokinase||P-loop containing nucleoside triphosphate hydrolase||Carbohydrate kinase, thermoresistant glucokinase	31328689	31341065	-	54361	downstream
10	LNC_000282	ENSSSCT00000027988	ENSSSCG00000021005	Ubiquitin domain||Ubiquitin-related domain||Heat shock chaperonin-binding||Ubiquitin-associated domain||Ubiquilin||UBA-like	31276334	31317987	+	2006	upstream
2	LNC_001801	ENSSSCT00000022458	ENSSSCG00000027860	Peptidase M1, alanine aminopeptidase/leukotriene A4 hydrolase||ERAP1-like C-terminal domain||Peptidase M1, membrane alanine aminopeptidase, N-terminal||ERAP2 aminopeptidase	103510717	103564435	+	89749	upstream
2	LNC_001801	ENSSSCT00000064050	ENSSSCG00000014170	Calpastatin||Proteinase inhibitor I27, calpastatin	103300179	103378618	+	37644	downstream
2	LNC_001801	ENSSSCT00000015481	ENSSSCG00000014170	Calpastatin||Proteinase inhibitor I27, calpastatin	103256533	103377888	+	38374	downstream
2	LNC_001801	ENSSSCT00000015480	ENSSSCG00000014170	Calpastatin||Proteinase inhibitor I27, calpastatin	103256494	103378623	+	37639	downstream
2	LNC_001801	ENSSSCT00000015484	ENSSSCG00000027860	Peptidase M1, alanine aminopeptidase/leukotriene A4 hydrolase||ERAP1-like C-terminal domain||Peptidase M1, membrane alanine aminopeptidase, N-terminal||ERAP2 aminopeptidase	103511453	103561715	+	90485	upstream
2	LNC_001801	ENSSSCT00000066270	ENSSSCG00000014170	Calpastatin||Proteinase inhibitor I27, calpastatin	103312042	103378618	+	37644	downstream
2	LNC_001801	ENSSSCT00000058080	ENSSSCG00000014170	Calpastatin||Proteinase inhibitor I27, calpastatin	103255778	103378623	+	37639	downstream
2	LNC_001801	ENSSSCT00000041202	ENSSSCG00000014170	Calpastatin||Proteinase inhibitor I27, calpastatin	103255738	103378618	+	37644	downstream
2	LNC_001801	ENSSSCT00000063712	ENSSSCG00000014170	Calpastatin||Proteinase inhibitor I27, calpastatin	103255783	103378599	+	37663	downstream
2	LNC_001801	ENSSSCT00000053084	ENSSSCG00000014170	Calpastatin||Proteinase inhibitor I27, calpastatin	103300081	103378618	+	37644	downstream
2	LNC_001801	ENSSSCT00000034643	ENSSSCG00000014171	ERAP1-like C-terminal domain||Endoplasmic reticulum aninopeptidase 1||Peptidase M1, alanine aminopeptidase/leukotriene A4 hydrolase||Peptidase M1, membrane alanine aminopeptidase, N-terminal	103380001	103408759	-	7503	upstream
2	LNC_001807	ENSSSCT00000031964	ENSSSCG00000024999	Histidine phosphatase superfamily, clade-2||-||Histidine acid phosphatase active site||Histidine phosphatase superfamily	108596959	108690850	+	69786	downstream
2	LNC_001807	ENSSSCT00000045933	ENSSSCG00000038779	-||UNC119-binding protein	108733371	108753274	+	7362	downstream
2	LNC_001807	ENSSSCT00000052307	ENSSSCG00000024999	Histidine phosphatase superfamily, clade-2||-||Histidine acid phosphatase active site||Histidine phosphatase superfamily	108606183	108692404	+	68232	downstream
2	LNC_001807	ENSSSCT00000055761	ENSSSCG00000024999	Histidine phosphatase superfamily, clade-2||-||Histidine acid phosphatase active site||Histidine phosphatase superfamily	108596969	108690854	+	69782	downstream
2	LNC_001807	ENSSSCT00000060027	ENSSSCG00000024999	Histidine phosphatase superfamily, clade-2||-||Histidine acid phosphatase active site||Histidine phosphatase superfamily	108596943	108690861	+	69775	downstream
2	LNC_001807	ENSSSCT00000045725	ENSSSCG00000038779	-||UNC119-binding protein	108733368	108753218	+	7418	downstream
2	LNC_001807	ENSSSCT00000015499	ENSSSCG00000014186	PDZ domain||Pleckstrin homology domain||PH domain-like	108907307	109016349	-	14897	downstream
2	LNC_001807	ENSSSCT00000057798	ENSSSCG00000024999	Histidine phosphatase superfamily, clade-2||-||Histidine acid phosphatase active site||Histidine phosphatase superfamily	108605885	108690035	+	70601	downstream
2	LNC_001807	ENSSSCT00000048119	ENSSSCG00000024999	Histidine phosphatase superfamily, clade-2||-||Histidine acid phosphatase active site||Histidine phosphatase superfamily	108602118	108690035	+	70601	downstream
2	LNC_001807	ENSSSCT00000043971	ENSSSCG00000038779	-||UNC119-binding protein	108734504	108753275	+	7361	downstream
2	LNC_001807	ENSSSCT00000047228	ENSSSCG00000024999	Histidine phosphatase superfamily, clade-2||-||Histidine acid phosphatase active site||Histidine phosphatase superfamily	108606183	108692404	+	68232	downstream
2	LNC_001807	ENSSSCT00000025743	ENSSSCG00000038779	-||UNC119-binding protein	108733708	108751846	+	8790	downstream
2	LNC_001807	ENSSSCT00000052528	ENSSSCG00000024999	Histidine phosphatase superfamily, clade-2||-||Histidine acid phosphatase active site||Histidine phosphatase superfamily	108585999	108690854	+	69782	downstream
2	LNC_001807	ENSSSCT00000065499	ENSSSCG00000038779	-||UNC119-binding protein	108733369	108753274	+	7362	downstream
2	LNC_001807	ENSSSCT00000059613	ENSSSCG00000038779	-||UNC119-binding protein	108733711	108753011	+	7625	downstream
2	LNC_001807	ENSSSCT00000051426	ENSSSCG00000014186	PDZ domain||Pleckstrin homology domain||PH domain-like	108907000	109016349	-	14590	downstream
2	LNC_001807	ENSSSCT00000064119	ENSSSCG00000024999	Histidine phosphatase superfamily, clade-2||-||Histidine acid phosphatase active site||Histidine phosphatase superfamily	108596944	108690849	+	69787	downstream
2	LNC_001807	ENSSSCT00000023670	ENSSSCG00000024999	Histidine phosphatase superfamily, clade-2||-||Histidine acid phosphatase active site||Histidine phosphatase superfamily	108602118	108690035	+	70601	downstream
2	LNC_001808	ENSSSCT00000015499	ENSSSCG00000014186	PDZ domain||Pleckstrin homology domain||PH domain-like	108907307	109016349	-	9164	downstream
2	LNC_001808	ENSSSCT00000051426	ENSSSCG00000014186	PDZ domain||Pleckstrin homology domain||PH domain-like	108907000	109016349	-	8857	downstream
9	LNC_003411	ENSSSCT00000044803	ENSSSCG00000032721	-	133192625	133208279	-	46372	downstream
9	LNC_003411	ENSSSCT00000045066	ENSSSCG00000015616	Short-chain dehydrogenase/reductase, conserved site||NAD(P)-binding domain||Short-chain dehydrogenase/reductase SDR||-	133229659	133278531	-	83406	downstream
9	LNC_003411	ENSSSCT00000049882	ENSSSCG00000032721	-	133192625	133204018	-	46372	downstream
9	LNC_003411	ENSSSCT00000061044	ENSSSCG00000032721	-	133190011	133211894	-	43758	downstream
9	LNC_003411	ENSSSCT00000065438	ENSSSCG00000015616	Short-chain dehydrogenase/reductase, conserved site||NAD(P)-binding domain||Short-chain dehydrogenase/reductase SDR||-	133231474	133257313	-	85221	downstream
9	LNC_003411	ENSSSCT00000017007	ENSSSCG00000015613	Protein of unknown function DUF4504	133187896	133193411	+	41643	upstream
9	LNC_003411	ENSSSCT00000017006	ENSSSCG00000015612	Interferon regulatory factor DNA-binding domain||SMAD/FHA domain||Winged helix-turn-helix DNA-binding domain||Interferon regulatory factor, conserved site||-||SMAD domain-like||Interferon regulatory factor-3	133164650	133182958	+	18397	upstream
9	LNC_003411	ENSSSCT00000017005	ENSSSCG00000015611	P-loop containing nucleoside triphosphate hydrolase||Digestive organ expansion factor, predicted	133115242	133141263	-	262	upstream
9	LNC_003411	ENSSSCT00000046423	ENSSSCG00000032721	-	133190014	133214209	-	43761	downstream
9	LNC_003411	ENSSSCT00000017010	ENSSSCG00000015616	Short-chain dehydrogenase/reductase, conserved site||NAD(P)-binding domain||Short-chain dehydrogenase/reductase SDR||-	133231474	133278371	-	85221	downstream
9	LNC_003411	ENSSSCT00000038517	ENSSSCG00000015612	Interferon regulatory factor DNA-binding domain||SMAD/FHA domain||Winged helix-turn-helix DNA-binding domain||Interferon regulatory factor, conserved site||-||SMAD domain-like||Interferon regulatory factor-3	133164640	133185461	+	18387	upstream
9	LNC_003411	ENSSSCT00000034737	ENSSSCG00000015612	Interferon regulatory factor DNA-binding domain||SMAD/FHA domain||Winged helix-turn-helix DNA-binding domain||Interferon regulatory factor, conserved site||-||SMAD domain-like||Interferon regulatory factor-3	133167852	133184037	+	21599	upstream
9	LNC_003411	ENSSSCT00000063537	ENSSSCG00000032721	-	133187889	133214894	-	41636	downstream
9	LNC_003411	ENSSSCT00000042607	ENSSSCG00000015612	Interferon regulatory factor DNA-binding domain||SMAD/FHA domain||Winged helix-turn-helix DNA-binding domain||Interferon regulatory factor, conserved site||-||SMAD domain-like||Interferon regulatory factor-3	133168478	133187702	+	22225	upstream
9	LNC_003411	ENSSSCT00000050560	ENSSSCG00000015611	P-loop containing nucleoside triphosphate hydrolase||Digestive organ expansion factor, predicted	133115695	133140272	-	1253	upstream
9	LNC_003411	ENSSSCT00000050800	ENSSSCG00000015612	Interferon regulatory factor DNA-binding domain||SMAD/FHA domain||Winged helix-turn-helix DNA-binding domain||Interferon regulatory factor, conserved site||-||SMAD domain-like||Interferon regulatory factor-3	133164416	133185461	+	18163	upstream
9	LNC_003411	ENSSSCT00000063087	ENSSSCG00000015616	Short-chain dehydrogenase/reductase, conserved site||NAD(P)-binding domain||Short-chain dehydrogenase/reductase SDR||-	133229659	133278531	-	83406	downstream
10	LNC_000197	ENSSSCT00000040533	ENSSSCG00000011090	Zinc finger, LIM-type||Nebulin||SH3 domain||Nebulin repeat	53795183	53916182	+	42524	downstream
10	LNC_000197	ENSSSCT00000045325	ENSSSCG00000011090	Zinc finger, LIM-type||Nebulin||SH3 domain||Nebulin repeat	53603019	53957851	+	855	downstream
10	LNC_000197	ENSSSCT00000036863	ENSSSCG00000011090	Zinc finger, LIM-type||Nebulin||SH3 domain||Nebulin repeat	53795183	53916182	+	42524	downstream
10	LNC_000197	ENSSSCT00000040834	ENSSSCG00000011090	Zinc finger, LIM-type||Nebulin||SH3 domain||Nebulin repeat	53603960	53952736	+	5970	downstream
10	LNC_000197	ENSSSCT00000062235	ENSSSCG00000011090	Zinc finger, LIM-type||Nebulin||SH3 domain||Nebulin repeat	53840001	53958285	+	421	downstream
10	LNC_000197	ENSSSCT00000012137	ENSSSCG00000011090	Zinc finger, LIM-type||Nebulin||SH3 domain||Nebulin repeat	53839844	53952736	+	5970	downstream
10	LNC_000197	ENSSSCT00000059223	ENSSSCG00000011090	Zinc finger, LIM-type||Nebulin||SH3 domain||Nebulin repeat	53788005	53958285	+	421	downstream
X	LNC_003713	ENSSSCT00000035768	ENSSSCG00000012110	Butyrophylin-like||B-box-type zinc finger||COS domain||B30.2/SPRY domain||RING-type zinc-finger, LisH dimerisation motif||Midline-1||Immunoglobulin-like fold||B-box, C-terminal||Zinc finger, RING-type||SPRY-associated||Zinc finger, RING/FYVE/PHD-type||Fibronectin type III||SPRY domain||Zinc finger, RING-type, conserved site||-||Concanavalin A-like lectin/glucanase domain	7237938	7421430	-	70555	upstream
AEMK02000452.1	LNC_003560	ENSSSCT00000061873	ENSSSCG00000033990	-||Retinal degeneration protein 3	2401612	2404836	-	95371	upstream
AEMK02000452.1	LNC_003560	ENSSSCT00000063002	ENSSSCG00000035004	LSM domain	2499751	2500701	+	-494	antisense
AEMK02000452.1	LNC_003560	ENSSSCT00000052199	ENSSSCG00000039553	Ankyrin repeat||L-asparaginase, C-terminal domain||Asparaginase/glutaminase-like||L-asparaginase, N-terminal||Asparaginase/glutaminase, active site 2||Ankyrin repeat-containing domain	2502439	2527263	+	-1796	antisense
AEMK02000452.1	LNC_003560	ENSSSCT00000054448	ENSSSCG00000033990	-||Retinal degeneration protein 3	2401612	2404836	-	95371	upstream
AEMK02000452.1	LNC_003560	ENSSSCT00000002836	ENSSSCG00000002552	DEAD/DEAH box helicase domain||Helicase-associated domain||Helicase superfamily 1/2, ATP-binding domain||Tudor domain||P-loop containing nucleoside triphosphate hydrolase||Helicase, C-terminal	2394154	2478527	+	21680	downstream
AEMK02000452.1	LNC_003560	ENSSSCT00000061162	ENSSSCG00000039553	Ankyrin repeat||L-asparaginase, C-terminal domain||Asparaginase/glutaminase-like||L-asparaginase, N-terminal||Asparaginase/glutaminase, active site 2||Ankyrin repeat-containing domain	2502439	2527263	+	-1796	antisense
AEMK02000452.1	LNC_003560	ENSSSCT00000060844	ENSSSCG00000035093	Kinesin motor domain||P-loop containing nucleoside triphosphate hydrolase	2542463	2581511	+	38228	upstream
AEMK02000452.1	LNC_003561	ENSSSCT00000055566	ENSSSCG00000002554	Phospholipase D-like domain||PLD-like domain||Phospholipase D/Transphosphatidylase	3137065	3144115	+	48663	downstream
AEMK02000452.1	LNC_003561	ENSSSCT00000038172	ENSSSCG00000002558	Forkhead-associated (FHA) domain||CEP170, C-terminal||SMAD/FHA domain	3108921	3129326	+	63452	downstream
AEMK02000452.1	LNC_003561	ENSSSCT00000061367	ENSSSCG00000035669	PDZ domain	3145245	3174683	-	18095	upstream
AEMK02000452.1	LNC_003561	ENSSSCT00000045868	ENSSSCG00000036892	G protein-coupled receptor, rhodopsin-like||GPCR, rhodopsin-like, 7TM||G2A lysophosphatidylcholine receptor	3212834	3224813	-	16973	downstream
AEMK02000452.1	LNC_003561	ENSSSCT00000002840	ENSSSCG00000002555	Jagged/Serrate protein||EGF-like calcium-binding domain||EGF-like, conserved site||EGF-like calcium-binding, conserved site||Delta/Serrate/lag-2 (DSL) protein||EGF-like domain||VWFC domain||EGF-type aspartate/asparagine hydroxylation site||Growth factor receptor cysteine-rich domain||EGF-like domain, extracellular	3262095	3276823	-	66234	downstream
AEMK02000452.1	LNC_003561	ENSSSCT00000055324	ENSSSCG00000040365	Aftiphilin, clathrin-binding box||-	3180201	3187848	+	4930	downstream
AEMK02000452.1	LNC_003561	ENSSSCT00000045114	ENSSSCG00000035669	PDZ domain	3145245	3167433	-	25345	upstream
AEMK02000452.1	LNC_003561	ENSSSCT00000064850	ENSSSCG00000002554	Phospholipase D-like domain||PLD-like domain||Phospholipase D/Transphosphatidylase	3137065	3144114	+	48664	downstream
AEMK02000452.1	LNC_003561	ENSSSCT00000048541	ENSSSCG00000035669	PDZ domain	3145245	3174688	-	18090	upstream
AEMK02000452.1	LNC_003561	ENSSSCT00000040364	ENSSSCG00000036892	G protein-coupled receptor, rhodopsin-like||GPCR, rhodopsin-like, 7TM||G2A lysophosphatidylcholine receptor	3212835	3224813	-	16974	downstream
AEMK02000452.1	LNC_003561	ENSSSCT00000043948	ENSSSCG00000002554	Phospholipase D-like domain||PLD-like domain||Phospholipase D/Transphosphatidylase	3137067	3144115	+	48663	downstream
AEMK02000452.1	LNC_003561	ENSSSCT00000036274	ENSSSCG00000002555	Jagged/Serrate protein||EGF-like calcium-binding domain||EGF-like, conserved site||EGF-like calcium-binding, conserved site||Delta/Serrate/lag-2 (DSL) protein||EGF-like domain||VWFC domain||EGF-type aspartate/asparagine hydroxylation site||Growth factor receptor cysteine-rich domain||EGF-like domain, extracellular	3262095	3275239	-	66234	downstream
AEMK02000452.1	LNC_003561	ENSSSCT00000053074	ENSSSCG00000040365	Aftiphilin, clathrin-binding box||-	3180201	3187848	+	4930	downstream
AEMK02000452.1	LNC_003561	ENSSSCT00000002844	ENSSSCG00000002559	SERTA domain	3187971	3188609	-	4169	upstream
AEMK02000452.1	LNC_003561	ENSSSCT00000043942	ENSSSCG00000040365	Aftiphilin, clathrin-binding box||-	3180201	3187848	+	4930	downstream
AEMK02000452.1	LNC_003561	ENSSSCT00000034111	ENSSSCG00000002555	Jagged/Serrate protein||EGF-like calcium-binding domain||EGF-like, conserved site||EGF-like calcium-binding, conserved site||Delta/Serrate/lag-2 (DSL) protein||EGF-like domain||VWFC domain||EGF-type aspartate/asparagine hydroxylation site||Growth factor receptor cysteine-rich domain||EGF-like domain, extracellular	3262095	3275239	-	66234	downstream
AEMK02000452.1	LNC_003561	ENSSSCT00000002839	ENSSSCG00000002554	Phospholipase D-like domain||PLD-like domain||Phospholipase D/Transphosphatidylase	3137041	3144117	+	48661	downstream
AEMK02000452.1	LNC_003561	ENSSSCT00000002843	ENSSSCG00000002558	Forkhead-associated (FHA) domain||CEP170, C-terminal||SMAD/FHA domain	3108921	3129326	+	63452	downstream
AEMK02000452.1	LNC_003561	ENSSSCT00000002842	ENSSSCG00000002557	NUDIX hydrolase domain-like||NUDIX hydrolase domain||Nucleoside diphosphate pyrophosphatase	3289306	3296905	-	93445	downstream
AEMK02000465.1	LNC_003568	ENSSSCT00000056683	ENSSSCG00000039476	NAD(P)-binding domain||Short-chain dehydrogenase/reductase SDR	376842	635796	-	80891	upstream
AEMK02000465.1	LNC_003568	ENSSSCT00000055770	ENSSSCG00000039476	NAD(P)-binding domain||Short-chain dehydrogenase/reductase SDR	458818	635796	-	80891	upstream
AEMK02000465.1	LNC_003568	ENSSSCT00000047004	ENSSSCG00000039476	NAD(P)-binding domain||Short-chain dehydrogenase/reductase SDR	458818	635796	-	80891	upstream
AEMK02000465.1	LNC_003568	ENSSSCT00000050047	ENSSSCG00000039476	NAD(P)-binding domain||Short-chain dehydrogenase/reductase SDR	458818	635796	-	80891	upstream
AEMK02000465.1	LNC_003568	ENSSSCT00000057966	ENSSSCG00000031130	Zinc finger, BED-type||HAT, C-terminal dimerisation domain||Ribonuclease H-like domain	623396	635805	-	80882	upstream
17	LNC_001557	ENSSSCT00000039700	ENSSSCG00000007469	PTP type protein phosphatase||Protein-tyrosine phosphatase, catalytic||Tyrosine specific protein phosphatases domain||Protein-tyrosine phosphatase-like||Protein-tyrosine phosphatase, non-receptor type-1/2||Protein-tyrosine phosphatase, active site	52017079	52085531	+	86909	upstream
17	LNC_001557	ENSSSCT00000059943	ENSSSCG00000007469	PTP type protein phosphatase||Protein-tyrosine phosphatase, catalytic||Tyrosine specific protein phosphatases domain||Protein-tyrosine phosphatase-like||Protein-tyrosine phosphatase, non-receptor type-1/2||Protein-tyrosine phosphatase, active site	52017109	52086748	+	86939	upstream
17	LNC_001557	ENSSSCT00000008173	ENSSSCG00000007469	PTP type protein phosphatase||Protein-tyrosine phosphatase, catalytic||Tyrosine specific protein phosphatases domain||Protein-tyrosine phosphatase-like||Protein-tyrosine phosphatase, non-receptor type-1/2||Protein-tyrosine phosphatase, active site	52017127	52086739	+	86957	upstream
17	LNC_001557	ENSSSCT00000048875	ENSSSCG00000007469	PTP type protein phosphatase||Protein-tyrosine phosphatase, catalytic||Tyrosine specific protein phosphatases domain||Protein-tyrosine phosphatase-like||Protein-tyrosine phosphatase, non-receptor type-1/2||Protein-tyrosine phosphatase, active site	52017187	52087093	+	87017	upstream
4	LNC_002284	ENSSSCT00000038290	ENSSSCG00000006820	Tensin/EPS8 phosphotyrosine-binding domain||-||PTB/PI domain||PH domain-like||SH3 domain	110311294	110329568	+	40821	upstream
4	LNC_002284	ENSSSCT00000007472	ENSSSCG00000006821	Glutathione S-transferase, Mu class||Glutathione S-transferase, N-terminal||Glutathione S-transferase, C-terminal||Thioredoxin-like fold||Glutathione S-transferase, C-terminal-like	110329576	110332962	+	59103	upstream
4	LNC_002284	ENSSSCT00000007471	ENSSSCG00000006820	Tensin/EPS8 phosphotyrosine-binding domain||-||PTB/PI domain||PH domain-like||SH3 domain	110311519	110326997	+	41046	upstream
4	LNC_002284	ENSSSCT00000047242	ENSSSCG00000006820	Tensin/EPS8 phosphotyrosine-binding domain||-||PTB/PI domain||PH domain-like||SH3 domain	110311294	110329568	+	40821	upstream
4	LNC_002284	ENSSSCT00000039161	ENSSSCG00000038258	--	110364988	110407666	+	94515	upstream
4	LNC_002284	ENSSSCT00000039641	ENSSSCG00000037449	Macrophage colony stimulating factor-1||Four-helical cytokine-like, core	110176300	110198663	-	34380	upstream
13	LNC_000862	ENSSSCT00000039718	ENSSSCG00000034624	-||Uncharacterised protein family UPF0220	197046676	197092992	-	39540	downstream
13	LNC_000862	ENSSSCT00000056522	ENSSSCG00000034378	Fibronectin type III||Immunoglobulin-like fold||Interferon/interleukin receptor domain	197007156	197037676	+	20	upstream
13	LNC_000862	ENSSSCT00000038368	ENSSSCG00000034624	-||Uncharacterised protein family UPF0220	197049696	197087675	-	42560	downstream
13	LNC_000862	ENSSSCT00000039442	ENSSSCG00000034624	-||Uncharacterised protein family UPF0220	197046676	197093313	-	39540	downstream
13	LNC_000862	ENSSSCT00000049492	ENSSSCG00000033115	Interferon/interleukin receptor domain||Interferon alpha/beta receptor 1||Fibronectin type III||Immunoglobulin-like fold	196925707	196950532	+	52584	downstream
13	LNC_000862	ENSSSCT00000044403	ENSSSCG00000034624	-||Uncharacterised protein family UPF0220	197046678	197093284	-	39542	downstream
13	LNC_000867	ENSSSCT00000030786	ENSSSCG00000025821	C2 domain	205246716	205313865	-	45142	upstream
13	LNC_000867	ENSSSCT00000039042	ENSSSCG00000022290	EGF-type aspartate/asparagine hydroxylation site||EMI domain||Growth factor receptor cysteine-rich domain||SEA domain||Fibronectin type III||EGF-like domain||EGF-like calcium-binding, conserved site||Immunoglobulin-like fold||WAP-type 'four-disulfide core' domain||Zona pellucida domain||EGF-like calcium-binding domain	205425295	205494528	+	60242	upstream
13	LNC_000867	ENSSSCT00000023123	ENSSSCG00000022290	EGF-type aspartate/asparagine hydroxylation site||EMI domain||Growth factor receptor cysteine-rich domain||SEA domain||Fibronectin type III||EGF-like domain||EGF-like calcium-binding, conserved site||Immunoglobulin-like fold||WAP-type 'four-disulfide core' domain||Zona pellucida domain||EGF-like calcium-binding domain	205425295	205494528	+	60242	upstream
13	LNC_000867	ENSSSCT00000025689	ENSSSCG00000027786	Zinc finger C2H2-type||SKP1/BTB/POZ domain||BTB/POZ domain	205349805	205353008	-	5999	upstream
13	LNC_000734	ENSSSCT00000044604	ENSSSCG00000032788	--	181084519	181085502	-	72514	downstream
6	LNC_002733	ENSSSCT00000051359	ENSSSCG00000003263	NOSIC||Prp31 C-terminal||U4/U6 small nuclear ribonucleoprotein Prp31||-||Nop domain	55995094	56011389	-	84777	downstream
6	LNC_002733	ENSSSCT00000003586	ENSSSCG00000003227	Immunoglobulin-like fold||Immunoglobulin subtype 2||Immunoglobulin-like domain||Immunoglobulin subtype||Immunoglobulin	55839171	55847426	+	59523	downstream
6	LNC_002733	ENSSSCT00000003585	ENSSSCG00000037466	Immunoglobulin subtype||Immunoglobulin-like domain||Immunoglobulin subtype 2||Immunoglobulin V-set domain||Immunoglobulin-like fold||Immunoglobulin/major histocompatibility complex, conserved site	55781905	55824239	+	82710	downstream
6	LNC_002733	ENSSSCT00000003629	ENSSSCG00000003268	-||tRNA-splicing endonuclease, SEN34 subunit||tRNA intron endonuclease, catalytic domain-like||tRNA-splicing endonuclease	55930737	55939190	-	20420	downstream
6	LNC_002733	ENSSSCT00000057568	ENSSSCG00000003227	Immunoglobulin-like fold||Immunoglobulin subtype 2||Immunoglobulin-like domain||Immunoglobulin subtype||Immunoglobulin	55830930	55847426	+	59523	downstream
6	LNC_002733	ENSSSCT00000042008	ENSSSCG00000028802	Immunoglobulin-like domain||Immunoglobulin subtype||Immunoglobulin-like fold	55914159	55917557	+	3842	upstream
6	LNC_002733	ENSSSCT00000054538	ENSSSCG00000029785	-||RNA-binding S4 domain||Ribosomal protein S4/S9||Ribosomal protein S4/S9, eukaryotic/archaeal||Ribosomal protein S4/S9, N-terminal||Ribosomal protein S4, conserved site	55920574	55927232	-	10257	downstream
6	LNC_002733	ENSSSCT00000023496	ENSSSCG00000028802	Immunoglobulin-like domain||Immunoglobulin subtype||Immunoglobulin-like fold	55914342	55921486	+	4025	upstream
6	LNC_002733	ENSSSCT00000003624	ENSSSCG00000003263	NOSIC||Prp31 C-terminal||U4/U6 small nuclear ribonucleoprotein Prp31||-||Nop domain	55995095	56011441	-	84778	downstream
6	LNC_002733	ENSSSCT00000041346	ENSSSCG00000003264	CCR4-NOT complex, subunit 3/ 5||CCR4-Not complex component, Not N-terminal domain||NOT2/NOT3/NOT5	55973869	55987231	-	63552	downstream
6	LNC_002733	ENSSSCT00000062063	ENSSSCG00000003268	-||tRNA-splicing endonuclease, SEN34 subunit||tRNA intron endonuclease, catalytic domain-like||tRNA-splicing endonuclease	55927308	55938204	-	16991	downstream
6	LNC_002733	ENSSSCT00000027911	ENSSSCG00000029785	-||RNA-binding S4 domain||Ribosomal protein S4/S9||Ribosomal protein S4/S9, eukaryotic/archaeal||Ribosomal protein S4/S9, N-terminal||Ribosomal protein S4, conserved site	55920929	55927213	-	10612	downstream
6	LNC_002733	ENSSSCT00000065528	ENSSSCG00000003268	-||tRNA-splicing endonuclease, SEN34 subunit||tRNA intron endonuclease, catalytic domain-like||tRNA-splicing endonuclease	55930737	55939493	-	20420	downstream
6	LNC_002733	ENSSSCT00000066205	ENSSSCG00000003264	CCR4-NOT complex, subunit 3/ 5||CCR4-Not complex component, Not N-terminal domain||NOT2/NOT3/NOT5	55975630	55991274	-	65313	downstream
6	LNC_002733	ENSSSCT00000057147	ENSSSCG00000003263	NOSIC||Prp31 C-terminal||U4/U6 small nuclear ribonucleoprotein Prp31||-||Nop domain	55991015	56008295	-	80698	downstream
6	LNC_002733	ENSSSCT00000003626	ENSSSCG00000003265	CBF1-interacting co-repressor CIR, N-terminal domain	55970648	55976736	+	60331	upstream
6	LNC_002733	ENSSSCT00000053934	ENSSSCG00000029785	-||RNA-binding S4 domain||Ribosomal protein S4/S9||Ribosomal protein S4/S9, eukaryotic/archaeal||Ribosomal protein S4/S9, N-terminal||Ribosomal protein S4, conserved site	55921808	55927282	-	11491	downstream
6	LNC_002733	ENSSSCT00000058914	ENSSSCG00000003268	-||tRNA-splicing endonuclease, SEN34 subunit||tRNA intron endonuclease, catalytic domain-like||tRNA-splicing endonuclease	55930737	55938712	-	20420	downstream
6	LNC_002733	ENSSSCT00000003628	ENSSSCG00000003267	Membrane bound O-acyl transferase, MBOAT	55939532	55955838	+	29215	upstream
6	LNC_002733	ENSSSCT00000003625	ENSSSCG00000003264	CCR4-NOT complex, subunit 3/ 5||CCR4-Not complex component, Not N-terminal domain||NOT2/NOT3/NOT5	55975632	55991321	-	65315	downstream
6	LNC_002733	ENSSSCT00000003627	ENSSSCG00000003266	TMC	55955982	55970280	+	45665	upstream
5	LNC_002596	ENSSSCT00000049259	ENSSSCG00000000502	-||NOT2/NOT3/NOT5	34426756	34549312	+	95125	upstream
5	LNC_002596	ENSSSCT00000051641	ENSSSCG00000023936	Myelin gene regulatory factor C-terminal domain 1||Myelin gene regulatory factor C-terminal domain 2||p53-like transcription factor, DNA-binding||NDT80 DNA-binding domain||Intramolecular chaperone auto-processing domain	34068251	34222331	+	90609	downstream
5	LNC_002596	ENSSSCT00000064126	ENSSSCG00000000502	-||NOT2/NOT3/NOT5	34426770	34549310	+	95139	upstream
5	LNC_002596	ENSSSCT00000061741	ENSSSCG00000000502	-||NOT2/NOT3/NOT5	34426399	34548969	+	94768	upstream
5	LNC_002596	ENSSSCT00000022623	ENSSSCG00000023936	Myelin gene regulatory factor C-terminal domain 1||Myelin gene regulatory factor C-terminal domain 2||p53-like transcription factor, DNA-binding||NDT80 DNA-binding domain||Intramolecular chaperone auto-processing domain	34067994	34218520	+	94420	downstream
5	LNC_002596	ENSSSCT00000046336	ENSSSCG00000000502	-||NOT2/NOT3/NOT5	34426412	34549311	+	94781	upstream
5	LNC_002596	ENSSSCT00000055525	ENSSSCG00000000502	-||NOT2/NOT3/NOT5	34426773	34549311	+	95142	upstream
17	LNC_001487	ENSSSCT00000056284	ENSSSCG00000033586	-||Dysbindin	47724035	47727737	+	42226	upstream
17	LNC_001487	ENSSSCT00000008098	ENSSSCG00000007398	Pancreatic trypsin inhibitor Kunitz domain||Proteinase inhibitor I2, Kunitz, conserved site	47755669	47759680	-	73860	downstream
17	LNC_001487	ENSSSCT00000049336	ENSSSCG00000038594	Syndecan, conserved site||Neurexin/syndecan/glycophorin C||Syndecan||Syndecan/Neurexin domain	47646933	47670461	-	3057	upstream
17	LNC_001487	ENSSSCT00000061238	ENSSSCG00000037156	Immunoglobulin E-set||p53-like transcription factor, DNA-binding||LAG1, DNA binding||Beta-trefoil DNA-binding domain||Immunoglobulin-like fold	47628672	47640458	+	33060	downstream
17	LNC_001487	ENSSSCT00000063981	ENSSSCG00000022258	WAP-type 'four-disulfide core' domain	47579012	47583115	+	90403	downstream
17	LNC_001487	ENSSSCT00000008095	ENSSSCG00000007395	Integral membrane protein SYS1||Integral membrane protein SYS1-related	47686199	47692672	+	4390	upstream
17	LNC_001487	ENSSSCT00000055313	ENSSSCG00000021861	GPI transamidase component PIG-T	47735287	47751909	+	53478	upstream
17	LNC_001487	ENSSSCT00000008097	ENSSSCG00000021861	GPI transamidase component PIG-T	47735287	47751909	+	53478	upstream
17	LNC_001487	ENSSSCT00000008090	ENSSSCG00000007391	EGF-like calcium-binding domain||EGF-like domain||EGF-like, conserved site||Matrilin, coiled-coil trimerisation domain||Growth factor receptor cysteine-rich domain||Matrilin 3||von Willebrand factor, type A	47617571	47630458	-	43060	upstream
17	LNC_001487	ENSSSCT00000008113	ENSSSCG00000033586	-||Dysbindin	47724870	47728140	+	43061	upstream
17	LNC_001487	ENSSSCT00000039345	ENSSSCG00000033586	-||Dysbindin	47722655	47727737	+	40846	upstream
17	LNC_001487	ENSSSCT00000058094	ENSSSCG00000037156	Immunoglobulin E-set||p53-like transcription factor, DNA-binding||LAG1, DNA binding||Beta-trefoil DNA-binding domain||Immunoglobulin-like fold	47628596	47640458	+	33060	downstream
17	LNC_001487	ENSSSCT00000031562	ENSSSCG00000022258	WAP-type 'four-disulfide core' domain	47579012	47583115	+	90403	downstream
17	LNC_001487	ENSSSCT00000044634	ENSSSCG00000033586	-||Dysbindin	47723313	47727779	+	41504	upstream
17	LNC_001487	ENSSSCT00000042146	ENSSSCG00000035296	Pancreatic trypsin inhibitor Kunitz domain	47762382	47768898	-	80573	downstream
17	LNC_001487	ENSSSCT00000029861	ENSSSCG00000033586	-||Dysbindin	47686220	47729678	+	4411	upstream
17	LNC_001487	ENSSSCT00000040663	ENSSSCG00000037072	TP53-target gene 5 protein	47698331	47703043	-	16522	downstream
17	LNC_001487	ENSSSCT00000049287	ENSSSCG00000039573	WAP-type 'four-disulfide core' domain||Antileukoproteinase	47595158	47599301	-	74217	upstream
17	LNC_001487	ENSSSCT00000008110	ENSSSCG00000007410	Proteinase inhibitor I2, Kunitz, conserved site||Pancreatic trypsin inhibitor Kunitz domain	47773060	47780746	-	91251	downstream
4	LNC_002359	ENSSSCT00000044176	ENSSSCG00000040576	--	19582575	19637000	+	-5993	antisense
4	LNC_002359	ENSSSCT00000064991	ENSSSCG00000006002	Insulin-like growth factor-binding protein, IGFBP||Glycoprotein hormone subunit beta, cystine knot||-||Thrombospondin type-1 (TSP1) repeat||Cystine knot, C-terminal||VWFC domain||IGFBP-related, CNN||Growth factor receptor cysteine-rich domain	19502173	19514797	-	91097	upstream
4	LNC_002359	ENSSSCT00000041636	ENSSSCG00000029324	Collagen triple helix repeat||C-type lectin-like/link domain||C-type lectin fold||C-type lectin, conserved site||C-type lectin-like	19692830	19744135	-	80942	downstream
4	LNC_002359	ENSSSCT00000023212	ENSSSCG00000029324	Collagen triple helix repeat||C-type lectin-like/link domain||C-type lectin fold||C-type lectin, conserved site||C-type lectin-like	19692995	19744135	-	81107	downstream
4	LNC_002359	ENSSSCT00000006586	ENSSSCG00000006002	Insulin-like growth factor-binding protein, IGFBP||Glycoprotein hormone subunit beta, cystine knot||-||Thrombospondin type-1 (TSP1) repeat||Cystine knot, C-terminal||VWFC domain||IGFBP-related, CNN||Growth factor receptor cysteine-rich domain	19503526	19514405	-	91489	upstream
4	LNC_002359	ENSSSCT00000006587	ENSSSCG00000006003	Myelin and lymphocyte (MAL) protein||Marvel domain||Protein MAL2	19593536	19617671	-	-5993	sense_overlapping
4	LNC_002359	ENSSSCT00000031052	ENSSSCG00000029324	Collagen triple helix repeat||C-type lectin-like/link domain||C-type lectin fold||C-type lectin, conserved site||C-type lectin-like	19692996	19744220	-	81108	downstream
8	LNC_003185	ENSSSCT00000009632	ENSSSCG00000008803	P-type ATPase, A domain||P-type ATPase, cytoplasmic domain N||P-type ATPase, N-terminal||P-type ATPase, C-terminal||P-type ATPase, phosphorylation site||HAD-like domain||P-type ATPase, subfamily IV||P-type ATPase	33389193	33605964	-	1623	upstream
8	LNC_003185	ENSSSCT00000044098	ENSSSCG00000008803	P-type ATPase, A domain||P-type ATPase, cytoplasmic domain N||P-type ATPase, N-terminal||P-type ATPase, C-terminal||P-type ATPase, phosphorylation site||HAD-like domain||P-type ATPase, subfamily IV||P-type ATPase	33389193	33605964	-	1623	upstream
4	LNC_002355	ENSSSCT00000064984	ENSSSCG00000005987	Rab-GTPase-TBC domain||WD40 repeat, conserved site||WD40-repeat-containing domain||WD40 repeat||WD40/YVTN repeat-like-containing domain	16212553	16288167	-	89695	upstream
4	LNC_002355	ENSSSCT00000054858	ENSSSCG00000005987	Rab-GTPase-TBC domain||WD40 repeat, conserved site||WD40-repeat-containing domain||WD40 repeat||WD40/YVTN repeat-like-containing domain	16212553	16288167	-	89695	upstream
4	LNC_002355	ENSSSCT00000043354	ENSSSCG00000033690	Derlin||-	16312698	16341403	+	36459	downstream
4	LNC_002355	ENSSSCT00000044236	ENSSSCG00000033690	Derlin||-	16310306	16341433	+	36429	downstream
4	LNC_002355	ENSSSCT00000042108	ENSSSCG00000005987	Rab-GTPase-TBC domain||WD40 repeat, conserved site||WD40-repeat-containing domain||WD40 repeat||WD40/YVTN repeat-like-containing domain	16212553	16288167	-	89695	upstream
4	LNC_002355	ENSSSCT00000038633	ENSSSCG00000033690	Derlin||-	16310353	16341403	+	36459	downstream
4	LNC_002355	ENSSSCT00000041765	ENSSSCG00000005987	Rab-GTPase-TBC domain||WD40 repeat, conserved site||WD40-repeat-containing domain||WD40 repeat||WD40/YVTN repeat-like-containing domain	16212553	16288167	-	89695	upstream
4	LNC_002355	ENSSSCT00000023226	ENSSSCG00000021586	Homeobox domain-like||Homeobox domain	16389143	16391644	-	9788	downstream
4	LNC_002355	ENSSSCT00000044289	ENSSSCG00000005987	Rab-GTPase-TBC domain||WD40 repeat, conserved site||WD40-repeat-containing domain||WD40 repeat||WD40/YVTN repeat-like-containing domain	16215457	16287809	-	90053	upstream
4	LNC_002355	ENSSSCT00000006570	ENSSSCG00000005987	Rab-GTPase-TBC domain||WD40 repeat, conserved site||WD40-repeat-containing domain||WD40 repeat||WD40/YVTN repeat-like-containing domain	16215457	16287706	-	90156	upstream
4	LNC_002355	ENSSSCT00000043801	ENSSSCG00000005987	Rab-GTPase-TBC domain||WD40 repeat, conserved site||WD40-repeat-containing domain||WD40 repeat||WD40/YVTN repeat-like-containing domain	16212553	16288167	-	89695	upstream
4	LNC_002355	ENSSSCT00000044348	ENSSSCG00000033690	Derlin||-	16310986	16341403	+	36459	downstream
4	LNC_002355	ENSSSCT00000027275	ENSSSCG00000033690	Derlin||-	16313973	16340975	+	36887	downstream
4	LNC_002355	ENSSSCT00000062974	ENSSSCG00000005987	Rab-GTPase-TBC domain||WD40 repeat, conserved site||WD40-repeat-containing domain||WD40 repeat||WD40/YVTN repeat-like-containing domain	16212553	16288167	-	89695	upstream
8	LNC_003189	ENSSSCT00000041612	ENSSSCG00000008831	Potentiating neddylation domain||Defective-in-cullin neddylation protein	38982734	39060707	+	341	upstream
8	LNC_003189	ENSSSCT00000009664	ENSSSCG00000008830	Endonuclease/exonuclease/phosphatase||PGAP2-interacting protein	38869125	38943483	+	-23463	antisense
8	LNC_003189	ENSSSCT00000009666	ENSSSCG00000008831	Potentiating neddylation domain||Defective-in-cullin neddylation protein	38982680	39060713	+	287	upstream
8	LNC_003189	ENSSSCT00000056094	ENSSSCG00000034134	O-GlcNAc transferase, C-terminal	38947639	38947902	+	-264	antisense
17	LNC_001489	ENSSSCT00000056284	ENSSSCG00000033586	-||Dysbindin	47724035	47727737	+	42226	upstream
17	LNC_001489	ENSSSCT00000008098	ENSSSCG00000007398	Pancreatic trypsin inhibitor Kunitz domain||Proteinase inhibitor I2, Kunitz, conserved site	47755669	47759680	-	73860	downstream
17	LNC_001489	ENSSSCT00000049336	ENSSSCG00000038594	Syndecan, conserved site||Neurexin/syndecan/glycophorin C||Syndecan||Syndecan/Neurexin domain	47646933	47670461	-	3527	upstream
17	LNC_001489	ENSSSCT00000061238	ENSSSCG00000037156	Immunoglobulin E-set||p53-like transcription factor, DNA-binding||LAG1, DNA binding||Beta-trefoil DNA-binding domain||Immunoglobulin-like fold	47628672	47640458	+	33530	downstream
17	LNC_001489	ENSSSCT00000063981	ENSSSCG00000022258	WAP-type 'four-disulfide core' domain	47579012	47583115	+	90873	downstream
17	LNC_001489	ENSSSCT00000008095	ENSSSCG00000007395	Integral membrane protein SYS1||Integral membrane protein SYS1-related	47686199	47692672	+	4390	upstream
17	LNC_001489	ENSSSCT00000055313	ENSSSCG00000021861	GPI transamidase component PIG-T	47735287	47751909	+	53478	upstream
17	LNC_001489	ENSSSCT00000008097	ENSSSCG00000021861	GPI transamidase component PIG-T	47735287	47751909	+	53478	upstream
17	LNC_001489	ENSSSCT00000008090	ENSSSCG00000007391	EGF-like calcium-binding domain||EGF-like domain||EGF-like, conserved site||Matrilin, coiled-coil trimerisation domain||Growth factor receptor cysteine-rich domain||Matrilin 3||von Willebrand factor, type A	47617571	47630458	-	43530	upstream
17	LNC_001489	ENSSSCT00000008113	ENSSSCG00000033586	-||Dysbindin	47724870	47728140	+	43061	upstream
17	LNC_001489	ENSSSCT00000039345	ENSSSCG00000033586	-||Dysbindin	47722655	47727737	+	40846	upstream
17	LNC_001489	ENSSSCT00000058094	ENSSSCG00000037156	Immunoglobulin E-set||p53-like transcription factor, DNA-binding||LAG1, DNA binding||Beta-trefoil DNA-binding domain||Immunoglobulin-like fold	47628596	47640458	+	33530	downstream
17	LNC_001489	ENSSSCT00000031562	ENSSSCG00000022258	WAP-type 'four-disulfide core' domain	47579012	47583115	+	90873	downstream
17	LNC_001489	ENSSSCT00000044634	ENSSSCG00000033586	-||Dysbindin	47723313	47727779	+	41504	upstream
17	LNC_001489	ENSSSCT00000042146	ENSSSCG00000035296	Pancreatic trypsin inhibitor Kunitz domain	47762382	47768898	-	80573	downstream
17	LNC_001489	ENSSSCT00000029861	ENSSSCG00000033586	-||Dysbindin	47686220	47729678	+	4411	upstream
17	LNC_001489	ENSSSCT00000040663	ENSSSCG00000037072	TP53-target gene 5 protein	47698331	47703043	-	16522	downstream
17	LNC_001489	ENSSSCT00000049287	ENSSSCG00000039573	WAP-type 'four-disulfide core' domain||Antileukoproteinase	47595158	47599301	-	74687	upstream
17	LNC_001489	ENSSSCT00000008110	ENSSSCG00000007410	Proteinase inhibitor I2, Kunitz, conserved site||Pancreatic trypsin inhibitor Kunitz domain	47773060	47780746	-	91251	downstream
17	LNC_001488	ENSSSCT00000056284	ENSSSCG00000033586	-||Dysbindin	47724035	47727737	+	42226	upstream
17	LNC_001488	ENSSSCT00000008098	ENSSSCG00000007398	Pancreatic trypsin inhibitor Kunitz domain||Proteinase inhibitor I2, Kunitz, conserved site	47755669	47759680	-	73860	downstream
17	LNC_001488	ENSSSCT00000049336	ENSSSCG00000038594	Syndecan, conserved site||Neurexin/syndecan/glycophorin C||Syndecan||Syndecan/Neurexin domain	47646933	47670461	-	3513	upstream
17	LNC_001488	ENSSSCT00000061238	ENSSSCG00000037156	Immunoglobulin E-set||p53-like transcription factor, DNA-binding||LAG1, DNA binding||Beta-trefoil DNA-binding domain||Immunoglobulin-like fold	47628672	47640458	+	33516	downstream
17	LNC_001488	ENSSSCT00000063981	ENSSSCG00000022258	WAP-type 'four-disulfide core' domain	47579012	47583115	+	90859	downstream
17	LNC_001488	ENSSSCT00000008095	ENSSSCG00000007395	Integral membrane protein SYS1||Integral membrane protein SYS1-related	47686199	47692672	+	4390	upstream
17	LNC_001488	ENSSSCT00000055313	ENSSSCG00000021861	GPI transamidase component PIG-T	47735287	47751909	+	53478	upstream
17	LNC_001488	ENSSSCT00000008097	ENSSSCG00000021861	GPI transamidase component PIG-T	47735287	47751909	+	53478	upstream
17	LNC_001488	ENSSSCT00000008090	ENSSSCG00000007391	EGF-like calcium-binding domain||EGF-like domain||EGF-like, conserved site||Matrilin, coiled-coil trimerisation domain||Growth factor receptor cysteine-rich domain||Matrilin 3||von Willebrand factor, type A	47617571	47630458	-	43516	upstream
17	LNC_001488	ENSSSCT00000008113	ENSSSCG00000033586	-||Dysbindin	47724870	47728140	+	43061	upstream
17	LNC_001488	ENSSSCT00000039345	ENSSSCG00000033586	-||Dysbindin	47722655	47727737	+	40846	upstream
17	LNC_001488	ENSSSCT00000058094	ENSSSCG00000037156	Immunoglobulin E-set||p53-like transcription factor, DNA-binding||LAG1, DNA binding||Beta-trefoil DNA-binding domain||Immunoglobulin-like fold	47628596	47640458	+	33516	downstream
17	LNC_001488	ENSSSCT00000031562	ENSSSCG00000022258	WAP-type 'four-disulfide core' domain	47579012	47583115	+	90859	downstream
17	LNC_001488	ENSSSCT00000044634	ENSSSCG00000033586	-||Dysbindin	47723313	47727779	+	41504	upstream
17	LNC_001488	ENSSSCT00000042146	ENSSSCG00000035296	Pancreatic trypsin inhibitor Kunitz domain	47762382	47768898	-	80573	downstream
17	LNC_001488	ENSSSCT00000029861	ENSSSCG00000033586	-||Dysbindin	47686220	47729678	+	4411	upstream
17	LNC_001488	ENSSSCT00000040663	ENSSSCG00000037072	TP53-target gene 5 protein	47698331	47703043	-	16522	downstream
17	LNC_001488	ENSSSCT00000049287	ENSSSCG00000039573	WAP-type 'four-disulfide core' domain||Antileukoproteinase	47595158	47599301	-	74673	upstream
17	LNC_001488	ENSSSCT00000008110	ENSSSCG00000007410	Proteinase inhibitor I2, Kunitz, conserved site||Pancreatic trypsin inhibitor Kunitz domain	47773060	47780746	-	91251	downstream
9	LNC_003344	ENSSSCT00000036907	ENSSSCG00000025326	-||Protein of unknown function DUF2678	93393722	93416627	+	72076	upstream
9	LNC_003344	ENSSSCT00000031774	ENSSSCG00000024520	ABC transporter, conserved site||ABC transporter-like||P-loop containing nucleoside triphosphate hydrolase||ABC transporter type 1, transmembrane domain||AAA+ ATPase domain	93171718	93260768	+	49330	downstream
9	LNC_003344	ENSSSCT00000063267	ENSSSCG00000015393	-||SANT/Myb domain||Myb-like domain||Myb domain||Homeobox domain-like	93416455	93463030	-	94809	downstream
9	LNC_003344	ENSSSCT00000051661	ENSSSCG00000015393	-||SANT/Myb domain||Myb-like domain||Myb domain||Homeobox domain-like	93416453	93463042	-	94807	downstream
9	LNC_003344	ENSSSCT00000046038	ENSSSCG00000015391	Acyltransferase ChoActase/COT/CPT	93269746	93309034	-	1064	upstream
9	LNC_003344	ENSSSCT00000059103	ENSSSCG00000015393	-||SANT/Myb domain||Myb-like domain||Myb domain||Homeobox domain-like	93416462	93463056	-	94816	downstream
9	LNC_003344	ENSSSCT00000016768	ENSSSCG00000015393	-||SANT/Myb domain||Myb-like domain||Myb domain||Homeobox domain-like	93416463	93463082	-	94817	downstream
9	LNC_003344	ENSSSCT00000043956	ENSSSCG00000024520	ABC transporter, conserved site||ABC transporter-like||P-loop containing nucleoside triphosphate hydrolase||ABC transporter type 1, transmembrane domain||AAA+ ATPase domain	93171738	93260768	+	49330	downstream
9	LNC_003344	ENSSSCT00000026505	ENSSSCG00000025326	-||Protein of unknown function DUF2678	93393690	93419741	+	72044	upstream
9	LNC_003344	ENSSSCT00000053118	ENSSSCG00000015393	-||SANT/Myb domain||Myb-like domain||Myb domain||Homeobox domain-like	93416462	93463030	-	94816	downstream
9	LNC_003344	ENSSSCT00000055378	ENSSSCG00000015391	Acyltransferase ChoActase/COT/CPT	93264337	93304592	-	5506	upstream
9	LNC_003344	ENSSSCT00000039149	ENSSSCG00000024520	ABC transporter, conserved site||ABC transporter-like||P-loop containing nucleoside triphosphate hydrolase||ABC transporter type 1, transmembrane domain||AAA+ ATPase domain	93171741	93260563	+	49535	downstream
9	LNC_003344	ENSSSCT00000042672	ENSSSCG00000024520	ABC transporter, conserved site||ABC transporter-like||P-loop containing nucleoside triphosphate hydrolase||ABC transporter type 1, transmembrane domain||AAA+ ATPase domain	93171739	93260571	+	49527	downstream
9	LNC_003344	ENSSSCT00000058075	ENSSSCG00000015391	Acyltransferase ChoActase/COT/CPT	93264337	93304592	-	5506	upstream
9	LNC_003344	ENSSSCT00000016766	ENSSSCG00000015391	Acyltransferase ChoActase/COT/CPT	93263609	93308151	-	1947	upstream
8	LNC_003182	ENSSSCT00000045848	ENSSSCG00000036488	-||Zinc finger C2H2-type	30024830	30060982	+	23713	upstream
8	LNC_003182	ENSSSCT00000043133	ENSSSCG00000035208	--	30026788	30027255	+	25671	upstream
8	LNC_003182	ENSSSCT00000065306	ENSSSCG00000036488	-||Zinc finger C2H2-type	30025047	30060982	+	23930	upstream
12	LNC_000514	ENSSSCT00000043220	ENSSSCG00000037342	Bromodomain, conserved site||Bromodomain	14245334	14252046	+	10349	downstream
12	LNC_000514	ENSSSCT00000046760	ENSSSCG00000033528	Zinc finger, PHD-finger||Zinc finger, RING/FYVE/PHD-type||WHIM1 domain||Zinc finger, FYVE/PHD-type||WHIM2 domain||DDT domain||Zinc finger, PHD-type, conserved site||Zinc finger, PHD-type	14113379	14254789	+	7606	downstream
12	LNC_000514	ENSSSCT00000022690	ENSSSCG00000029005	Armadillo||Importin subunit alpha||-||Atypical Arm repeat||Armadillo-type fold||Armadillo-like helical||Importin-alpha, importin-beta-binding domain	14283087	14296746	+	12464	upstream
12	LNC_000514	ENSSSCT00000040768	ENSSSCG00000029005	Armadillo||Importin subunit alpha||-||Atypical Arm repeat||Armadillo-type fold||Armadillo-like helical||Importin-alpha, importin-beta-binding domain	14284907	14297591	+	14284	upstream
12	LNC_000514	ENSSSCT00000043587	ENSSSCG00000033528	Zinc finger, PHD-finger||Zinc finger, RING/FYVE/PHD-type||WHIM1 domain||Zinc finger, FYVE/PHD-type||WHIM2 domain||DDT domain||Zinc finger, PHD-type, conserved site||Zinc finger, PHD-type	14112643	14239576	+	22819	downstream
12	LNC_000514	ENSSSCT00000062661	ENSSSCG00000033528	Zinc finger, PHD-finger||Zinc finger, RING/FYVE/PHD-type||WHIM1 domain||Zinc finger, FYVE/PHD-type||WHIM2 domain||DDT domain||Zinc finger, PHD-type, conserved site||Zinc finger, PHD-type	14112643	14254790	+	7605	downstream
12	LNC_000514	ENSSSCT00000038813	ENSSSCG00000032176	C2 domain||WW domain||HECT domain	14368701	14492108	+	98078	upstream
12	LNC_000514	ENSSSCT00000059620	ENSSSCG00000032181	Tissue inhibitor of metalloproteinases-like, OB-fold	14259206	14261618	-	777	upstream
12	LNC_000514	ENSSSCT00000039908	ENSSSCG00000033528	Zinc finger, PHD-finger||Zinc finger, RING/FYVE/PHD-type||WHIM1 domain||Zinc finger, FYVE/PHD-type||WHIM2 domain||DDT domain||Zinc finger, PHD-type, conserved site||Zinc finger, PHD-type	14112643	14255404	+	6991	downstream
4	LNC_002351	ENSSSCT00000006548	ENSSSCG00000005965	Transcription regulator Myc, N-terminal||Myc-type, basic helix-loop-helix (bHLH) domain||Leucine zipper, Myc||Transcription regulator Myc	12455656	12459769	-	84899	downstream
7	LNC_002901	ENSSSCT00000001746	ENSSSCG00000001567	Copine||C2 domain||von Willebrand factor, type A	32398573	32508111	-	39330	downstream
7	LNC_002901	ENSSSCT00000001745	ENSSSCG00000001566	EF-hand domain pair||P-loop containing nucleoside triphosphate hydrolase||Small GTPase superfamily||Small GTP-binding protein domain	32372459	32401798	+	13216	upstream
7	LNC_002901	ENSSSCT00000001744	ENSSSCG00000001565	Cyclin-dependent kinase inhibitor||Cyclin-dependent kinase inhibitor 1, vertebrate	32359455	32362271	+	212	upstream
7	LNC_002901	ENSSSCT00000001743	ENSSSCG00000001564	RNA recognition motif domain	32289460	32302716	+	55217	downstream
7	LNC_002901	ENSSSCT00000046957	ENSSSCG00000001567	Copine||C2 domain||von Willebrand factor, type A	32409740	32508361	-	50497	downstream
7	LNC_002901	ENSSSCT00000056311	ENSSSCG00000001566	EF-hand domain pair||P-loop containing nucleoside triphosphate hydrolase||Small GTPase superfamily||Small GTP-binding protein domain	32372459	32401798	+	13216	upstream
7	LNC_002901	ENSSSCT00000045431	ENSSSCG00000035219	--	32282457	32310904	-	47029	upstream
7	LNC_002901	ENSSSCT00000060514	ENSSSCG00000001567	Copine||C2 domain||von Willebrand factor, type A	32409688	32507836	-	50445	downstream
7	LNC_002901	ENSSSCT00000056809	ENSSSCG00000036130	G protein-coupled receptor, rhodopsin-like||GPCR, rhodopsin-like, 7TM	32405435	32406583	+	46192	upstream
2	LNC_001833	ENSSSCT00000015579	ENSSSCG00000014258	Isochorismatase-like	131857121	131877984	+	8580	upstream
2	LNC_001833	ENSSSCT00000015578	ENSSSCG00000014257	AMP-binding enzyme, C-terminal domain||AMP-binding, conserved site||AMP-dependent synthetase/ligase||Fatty acid transport protein 6	131750650	131816869	+	21431	downstream
2	LNC_001833	ENSSSCT00000054871	ENSSSCG00000014257	AMP-binding enzyme, C-terminal domain||AMP-binding, conserved site||AMP-dependent synthetase/ligase||Fatty acid transport protein 6	131750650	131818371	+	19929	downstream
2	LNC_001833	ENSSSCT00000046421	ENSSSCG00000014257	AMP-binding enzyme, C-terminal domain||AMP-binding, conserved site||AMP-dependent synthetase/ligase||Fatty acid transport protein 6	131750650	131818449	+	19851	downstream
6	LNC_002833	ENSSSCT00000004328	ENSSSCG00000003913	AGC-kinase, C-terminal||Protein kinase domain||Microtubule-associated serine/threonine-protein kinase, domain||Protein kinase-like domain||PDZ domain||Microtubule-associated serine/threonine-protein kinase, pre-PK domain||Microtubule-associated serine/threonine-protein kinase 2||Serine/threonine-protein kinase, active site	165406932	165458086	-	25331	upstream
6	LNC_002833	ENSSSCT00000062846	ENSSSCG00000003909	SH2 domain||PI3K p85 subunit, inter-SH2 domain||PI3K p85 subunit	165291145	165399164	+	84253	downstream
6	LNC_002833	ENSSSCT00000004324	ENSSSCG00000003909	SH2 domain||PI3K p85 subunit, inter-SH2 domain||PI3K p85 subunit	165268281	165402661	+	80756	downstream
6	LNC_002836	ENSSSCT00000057175	ENSSSCG00000040796	Kelch repeat type 1||Galactose oxidase, beta-propeller||BTB-kelch protein||Galactose oxidase/kelch, beta-propeller||Actin-binding protein IPP||BTB/POZ domain||Kelch-type beta propeller||SKP1/BTB/POZ domain||BTB/Kelch-associated	165674642	165709634	+	55170	upstream
6	LNC_002836	ENSSSCT00000027380	ENSSSCG00000028097	Vasculin family	165710798	165762386	+	91326	upstream
6	LNC_002836	ENSSSCT00000059216	ENSSSCG00000040796	Kelch repeat type 1||Galactose oxidase, beta-propeller||BTB-kelch protein||Galactose oxidase/kelch, beta-propeller||Actin-binding protein IPP||BTB/POZ domain||Kelch-type beta propeller||SKP1/BTB/POZ domain||BTB/Kelch-associated	165674642	165702070	+	55170	upstream
6	LNC_002836	ENSSSCT00000059763	ENSSSCG00000028097	Vasculin family	165710040	165762395	+	90568	upstream
6	LNC_002836	ENSSSCT00000061739	ENSSSCG00000040796	Kelch repeat type 1||Galactose oxidase, beta-propeller||BTB-kelch protein||Galactose oxidase/kelch, beta-propeller||Actin-binding protein IPP||BTB/POZ domain||Kelch-type beta propeller||SKP1/BTB/POZ domain||BTB/Kelch-associated	165674642	165702076	+	55170	upstream
6	LNC_002836	ENSSSCT00000040668	ENSSSCG00000040796	Kelch repeat type 1||Galactose oxidase, beta-propeller||BTB-kelch protein||Galactose oxidase/kelch, beta-propeller||Actin-binding protein IPP||BTB/POZ domain||Kelch-type beta propeller||SKP1/BTB/POZ domain||BTB/Kelch-associated	165674642	165702130	+	55170	upstream
6	LNC_002836	ENSSSCT00000055357	ENSSSCG00000040796	Kelch repeat type 1||Galactose oxidase, beta-propeller||BTB-kelch protein||Galactose oxidase/kelch, beta-propeller||Actin-binding protein IPP||BTB/POZ domain||Kelch-type beta propeller||SKP1/BTB/POZ domain||BTB/Kelch-associated	165671053	165702073	+	51581	upstream
6	LNC_002836	ENSSSCT00000061682	ENSSSCG00000034035	Protein of unknown function DUF3429	165704617	165709775	-	85145	downstream
6	LNC_002836	ENSSSCT00000060804	ENSSSCG00000034035	Protein of unknown function DUF3429	165704630	165708908	-	85158	downstream
6	LNC_002836	ENSSSCT00000037351	ENSSSCG00000028097	Vasculin family	165705570	165762415	+	86098	upstream
6	LNC_002836	ENSSSCT00000061038	ENSSSCG00000028097	Vasculin family	165710693	165762385	+	91221	upstream
9	LNC_003407	ENSSSCT00000057077	ENSSSCG00000039472	Cation efflux protein	131632874	131641177	+	9261	downstream
9	LNC_003407	ENSSSCT00000063257	ENSSSCG00000035369	Retinal degeneration protein 3	131704683	131720294	+	45480	upstream
9	LNC_003407	ENSSSCT00000045887	ENSSSCG00000032870	--	131633644	131634006	-	16432	upstream
9	LNC_003407	ENSSSCT00000016997	ENSSSCG00000015604	Protein kinase domain||Protein kinase-like domain||Serine/threonine-protein kinase, active site	131547036	131561461	+	88977	downstream
9	LNC_003407	ENSSSCT00000024327	ENSSSCG00000021631	Protein kish	131725350	131729903	-	66147	downstream
9	LNC_003405	ENSSSCT00000016996	ENSSSCG00000015603	-||Phospholipid/glycerol acyltransferase||Acyltransferase, C-terminal domain	131427406	131499954	+	23638	downstream
9	LNC_003405	ENSSSCT00000066248	ENSSSCG00000015603	-||Phospholipid/glycerol acyltransferase||Acyltransferase, C-terminal domain	131427005	131504473	+	19119	downstream
9	LNC_003405	ENSSSCT00000016997	ENSSSCG00000015604	Protein kinase domain||Protein kinase-like domain||Serine/threonine-protein kinase, active site	131547036	131561461	+	19132	upstream
9	LNC_003405	ENSSSCT00000060846	ENSSSCG00000015603	-||Phospholipid/glycerol acyltransferase||Acyltransferase, C-terminal domain	131385806	131501360	+	22232	downstream
10	LNC_000185	ENSSSCT00000012079	ENSSSCG00000011036	SH3 domain||Ubiquitin interacting motif||ENTH/VHS||VHS domain	43947011	44016056	+	25634	downstream
10	LNC_000185	ENSSSCT00000038702	ENSSSCG00000011038	C-type lectin, conserved site||C-type lectin-like||Fibronectin, type II, collagen-binding||C-type lectin-like/link domain||C-type lectin fold||Ricin B, lectin domain||Kringle-like fold	44107072	44226733	+	61169	upstream
10	LNC_000185	ENSSSCT00000028575	ENSSSCG00000011036	SH3 domain||Ubiquitin interacting motif||ENTH/VHS||VHS domain	43946985	44016077	+	25613	downstream
10	LNC_000185	ENSSSCT00000035897	ENSSSCG00000011038	C-type lectin, conserved site||C-type lectin-like||Fibronectin, type II, collagen-binding||C-type lectin-like/link domain||C-type lectin fold||Ricin B, lectin domain||Kringle-like fold	44107735	44226925	+	61832	upstream
10	LNC_000185	ENSSSCT00000012080	ENSSSCG00000011037	Uncharacterised protein family, FAM23-like, transmembrane	44055157	44096346	+	9254	upstream
10	LNC_000185	ENSSSCT00000012082	ENSSSCG00000011038	C-type lectin, conserved site||C-type lectin-like||Fibronectin, type II, collagen-binding||C-type lectin-like/link domain||C-type lectin fold||Ricin B, lectin domain||Kringle-like fold	44107735	44226925	+	61832	upstream
10	LNC_000184	ENSSSCT00000062209	ENSSSCG00000038007	Protein-tyrosine phosphatase-like, PTPLA	43897162	43929414	-	97449	upstream
10	LNC_000184	ENSSSCT00000038702	ENSSSCG00000011038	C-type lectin, conserved site||C-type lectin-like||Fibronectin, type II, collagen-binding||C-type lectin-like/link domain||C-type lectin fold||Ricin B, lectin domain||Kringle-like fold	44107072	44226733	+	66241	upstream
10	LNC_000184	ENSSSCT00000028575	ENSSSCG00000011036	SH3 domain||Ubiquitin interacting motif||ENTH/VHS||VHS domain	43946985	44016077	+	10786	downstream
10	LNC_000184	ENSSSCT00000035897	ENSSSCG00000011038	C-type lectin, conserved site||C-type lectin-like||Fibronectin, type II, collagen-binding||C-type lectin-like/link domain||C-type lectin fold||Ricin B, lectin domain||Kringle-like fold	44107735	44226925	+	66904	upstream
10	LNC_000184	ENSSSCT00000050969	ENSSSCG00000038007	Protein-tyrosine phosphatase-like, PTPLA	43901594	43929356	-	97507	upstream
10	LNC_000184	ENSSSCT00000012079	ENSSSCG00000011036	SH3 domain||Ubiquitin interacting motif||ENTH/VHS||VHS domain	43947011	44016056	+	10807	downstream
10	LNC_000184	ENSSSCT00000012080	ENSSSCG00000011037	Uncharacterised protein family, FAM23-like, transmembrane	44055157	44096346	+	14326	upstream
10	LNC_000184	ENSSSCT00000012082	ENSSSCG00000011038	C-type lectin, conserved site||C-type lectin-like||Fibronectin, type II, collagen-binding||C-type lectin-like/link domain||C-type lectin fold||Ricin B, lectin domain||Kringle-like fold	44107735	44226925	+	66904	upstream
2	LNC_001905	ENSSSCT00000015509	ENSSSCG00000022845	-||Zinc finger, RING-type||E3 ubiquitin-protein ligase Praja-2||Zinc finger, RING/FYVE/PHD-type	114319971	114369731	-	49962	upstream
2	LNC_001905	ENSSSCT00000026253	ENSSSCG00000022845	-||Zinc finger, RING-type||E3 ubiquitin-protein ligase Praja-2||Zinc finger, RING/FYVE/PHD-type	114319971	114393945	-	25748	upstream
2	LNC_001905	ENSSSCT00000061337	ENSSSCG00000022845	-||Zinc finger, RING-type||E3 ubiquitin-protein ligase Praja-2||Zinc finger, RING/FYVE/PHD-type	114319727	114370396	-	49297	upstream
2	LNC_001906	ENSSSCT00000015509	ENSSSCG00000022845	-||Zinc finger, RING-type||E3 ubiquitin-protein ligase Praja-2||Zinc finger, RING/FYVE/PHD-type	114319971	114369731	-	68977	upstream
2	LNC_001906	ENSSSCT00000026253	ENSSSCG00000022845	-||Zinc finger, RING-type||E3 ubiquitin-protein ligase Praja-2||Zinc finger, RING/FYVE/PHD-type	114319971	114393945	-	44763	upstream
2	LNC_001906	ENSSSCT00000061337	ENSSSCG00000022845	-||Zinc finger, RING-type||E3 ubiquitin-protein ligase Praja-2||Zinc finger, RING/FYVE/PHD-type	114319727	114370396	-	68312	upstream
2	LNC_001907	ENSSSCT00000040986	ENSSSCG00000029860	FERM central domain||FERM domain||Ezrin/radixin/moesin-like||Ubiquitin-related domain||FERM, C-terminal PH-like domain||-||FERM/acyl-CoA-binding protein, 3-helical bundle||Band 4.1 domain||FERM, N-terminal||FERM adjacent (FA)||PH domain-like||FERM conserved site	117236227	117506019	+	-6165	antisense
2	LNC_001907	ENSSSCT00000015527	ENSSSCG00000029860	FERM central domain||FERM domain||Ezrin/radixin/moesin-like||Ubiquitin-related domain||FERM, C-terminal PH-like domain||-||FERM/acyl-CoA-binding protein, 3-helical bundle||Band 4.1 domain||FERM, N-terminal||FERM adjacent (FA)||PH domain-like||FERM conserved site	117235465	117502048	+	-5915	antisense
2	LNC_001907	ENSSSCT00000025962	ENSSSCG00000029860	FERM central domain||FERM domain||Ezrin/radixin/moesin-like||Ubiquitin-related domain||FERM, C-terminal PH-like domain||-||FERM/acyl-CoA-binding protein, 3-helical bundle||Band 4.1 domain||FERM, N-terminal||FERM adjacent (FA)||PH domain-like||FERM conserved site	117236551	117506019	+	-6165	antisense
2	LNC_001907	ENSSSCT00000058846	ENSSSCG00000029860	FERM central domain||FERM domain||Ezrin/radixin/moesin-like||Ubiquitin-related domain||FERM, C-terminal PH-like domain||-||FERM/acyl-CoA-binding protein, 3-helical bundle||Band 4.1 domain||FERM, N-terminal||FERM adjacent (FA)||PH domain-like||FERM conserved site	117236227	117506024	+	-6165	antisense
2	LNC_001907	ENSSSCT00000053785	ENSSSCG00000034032	Learning associated protein 18-like	117526487	117526859	+	24188	upstream
5	LNC_002391	ENSSSCT00000000051	ENSSSCG00000000046	Cytochrome P450, E-class, group I, CYP2D-like||Cytochrome P450, conserved site||Cytochrome P450||Cytochrome P450, E-class, group I	6538907	6543746	+	84402	upstream
5	LNC_002391	ENSSSCT00000054013	ENSSSCG00000032171	Zinc finger, PHD-type	6484401	6533733	+	29896	upstream
5	LNC_002391	ENSSSCT00000053648	ENSSSCG00000035064	--	6544615	6547285	-	90110	downstream
5	LNC_002391	ENSSSCT00000050541	ENSSSCG00000035064	--	6544615	6547285	-	90110	downstream
5	LNC_002394	ENSSSCT00000038352	ENSSSCG00000000078	Trinucleotide repeat-containing gene 6B protein||Argonaute hook domain||-||TNRC6, PABC binding domain	8064008	8200465	-	13978	downstream
5	LNC_002394	ENSSSCT00000049384	ENSSSCG00000000078	Trinucleotide repeat-containing gene 6B protein||Argonaute hook domain||-||TNRC6, PABC binding domain	8064075	8202390	-	14045	downstream
5	LNC_002394	ENSSSCT00000000083	ENSSSCG00000000077	Fumarate lyase, conserved site||Adenylosuccinate lyase C-terminal||Fumarate lyase family||L-Aspartase-like||Fumarate lyase, N-terminal||Fumarase/histidase, N-terminal||Adenylosuccinate lyase	8027588	8045528	-	42	upstream
5	LNC_002394	ENSSSCT00000000082	ENSSSCG00000000076	RUN domain||SH3 domain||Rab-GTPase-TBC domain	7976099	8017770	-	27800	upstream
5	LNC_002394	ENSSSCT00000000081	ENSSSCG00000000075	SAP domain||RPEL repeat||-	7874347	7975925	+	69645	downstream
5	LNC_002394	ENSSSCT00000048750	ENSSSCG00000000078	Trinucleotide repeat-containing gene 6B protein||Argonaute hook domain||-||TNRC6, PABC binding domain	8060526	8200256	-	10496	downstream
5	LNC_002394	ENSSSCT00000000084	ENSSSCG00000000078	Trinucleotide repeat-containing gene 6B protein||Argonaute hook domain||-||TNRC6, PABC binding domain	8064532	8175663	-	14502	downstream
5	LNC_002394	ENSSSCT00000064217	ENSSSCG00000000078	Trinucleotide repeat-containing gene 6B protein||Argonaute hook domain||-||TNRC6, PABC binding domain	8064007	8311105	-	13977	downstream
5	LNC_002394	ENSSSCT00000045761	ENSSSCG00000000075	SAP domain||RPEL repeat||-	7777056	7975925	+	69645	downstream
5	LNC_002394	ENSSSCT00000065531	ENSSSCG00000000078	Trinucleotide repeat-containing gene 6B protein||Argonaute hook domain||-||TNRC6, PABC binding domain	8062951	8242601	-	12921	downstream
5	LNC_002394	ENSSSCT00000064575	ENSSSCG00000000075	SAP domain||RPEL repeat||-	7777044	7975923	+	69647	downstream
5	LNC_002394	ENSSSCT00000031184	ENSSSCG00000000076	RUN domain||SH3 domain||Rab-GTPase-TBC domain	7976101	8017703	-	27867	upstream
5	LNC_002394	ENSSSCT00000052781	ENSSSCG00000000075	SAP domain||RPEL repeat||-	7933873	7975927	+	69643	downstream
14	LNC_000987	ENSSSCT00000011653	ENSSSCG00000010654	EGF-like domain||EGF-like domain, extracellular||Plexin repeat||Kelch-type beta propeller||PSI domain||Kelch repeat type 1||C-type lectin-like/link domain||C-type lectin fold||Laminin EGF domain||CUB domain||C-type lectin-like||EGF-like, conserved site	125406897	126178840	+	65436	upstream
14	LNC_000987	ENSSSCT00000066250	ENSSSCG00000010653	Pseudouridine synthase, catalytic domain||tRNA pseudouridine synthase II, TruB||Pseudouridine synthase II, N-terminal	125262109	125315467	+	13234	downstream
14	LNC_000987	ENSSSCT00000011652	ENSSSCG00000010653	Pseudouridine synthase, catalytic domain||tRNA pseudouridine synthase II, TruB||Pseudouridine synthase II, N-terminal	125262109	125303781	+	24920	downstream
14	LNC_000987	ENSSSCT00000041459	ENSSSCG00000010653	Pseudouridine synthase, catalytic domain||tRNA pseudouridine synthase II, TruB||Pseudouridine synthase II, N-terminal	125262109	125303781	+	24920	downstream
14	LNC_000987	ENSSSCT00000032203	ENSSSCG00000010654	EGF-like domain||EGF-like domain, extracellular||Plexin repeat||Kelch-type beta propeller||PSI domain||Kelch repeat type 1||C-type lectin-like/link domain||C-type lectin fold||Laminin EGF domain||CUB domain||C-type lectin-like||EGF-like, conserved site	125406897	125899248	+	65436	upstream
3	LNC_002011	ENSSSCT00000037586	ENSSSCG00000023409	RNA recognition motif domain, eukaryote||RNA recognition motif domain||-	72240824	72261206	+	63849	downstream
3	LNC_002011	ENSSSCT00000038253	ENSSSCG00000033099	Aspartic peptidase, active site||Aspartic peptidase domain||Retroviral-like aspartic protease 1||Peptidase A2A, retrovirus, catalytic	72381330	72494507	+	20173	upstream
3	LNC_002011	ENSSSCT00000064950	ENSSSCG00000008332	Putative treble-clef, zinc-finger domain||Uncharacterised protein C2orf42	72289392	72319270	+	5785	downstream
3	LNC_002011	ENSSSCT00000045324	ENSSSCG00000008332	Putative treble-clef, zinc-finger domain||Uncharacterised protein C2orf42	72296861	72319270	+	5785	downstream
3	LNC_002011	ENSSSCT00000009124	ENSSSCG00000008332	Putative treble-clef, zinc-finger domain||Uncharacterised protein C2orf42	72289635	72320499	+	4556	downstream
3	LNC_002011	ENSSSCT00000055423	ENSSSCG00000008332	Putative treble-clef, zinc-finger domain||Uncharacterised protein C2orf42	72296861	72319270	+	5785	downstream
3	LNC_002011	ENSSSCT00000043042	ENSSSCG00000008332	Putative treble-clef, zinc-finger domain||Uncharacterised protein C2orf42	72296210	72319270	+	5785	downstream
3	LNC_002011	ENSSSCT00000040169	ENSSSCG00000023409	RNA recognition motif domain, eukaryote||RNA recognition motif domain||-	72240591	72274348	+	50707	downstream
3	LNC_002011	ENSSSCT00000055127	ENSSSCG00000023409	RNA recognition motif domain, eukaryote||RNA recognition motif domain||-	72240620	72274348	+	50707	downstream
3	LNC_002011	ENSSSCT00000043646	ENSSSCG00000023409	RNA recognition motif domain, eukaryote||RNA recognition motif domain||-	72240621	72274348	+	50707	downstream
3	LNC_002011	ENSSSCT00000060792	ENSSSCG00000023409	RNA recognition motif domain, eukaryote||RNA recognition motif domain||-	72240675	72277296	+	47759	downstream
3	LNC_002011	ENSSSCT00000051669	ENSSSCG00000023409	RNA recognition motif domain, eukaryote||RNA recognition motif domain||-	72240675	72277296	+	47759	downstream
3	LNC_002011	ENSSSCT00000057430	ENSSSCG00000008332	Putative treble-clef, zinc-finger domain||Uncharacterised protein C2orf42	72289392	72319270	+	5785	downstream
3	LNC_002011	ENSSSCT00000027073	ENSSSCG00000023409	RNA recognition motif domain, eukaryote||RNA recognition motif domain||-	72240590	72274797	+	50258	downstream
3	LNC_002011	ENSSSCT00000041698	ENSSSCG00000023409	RNA recognition motif domain, eukaryote||RNA recognition motif domain||-	72240642	72272198	+	52857	downstream
3	LNC_002011	ENSSSCT00000028976	ENSSSCG00000027224	K Homology domain, type 1||K Homology domain	72379025	72380095	-	17868	downstream
3	LNC_002010	ENSSSCT00000037586	ENSSSCG00000023409	RNA recognition motif domain, eukaryote||RNA recognition motif domain||-	72240824	72261206	+	63849	downstream
3	LNC_002010	ENSSSCT00000038253	ENSSSCG00000033099	Aspartic peptidase, active site||Aspartic peptidase domain||Retroviral-like aspartic protease 1||Peptidase A2A, retrovirus, catalytic	72381330	72494507	+	34943	upstream
3	LNC_002010	ENSSSCT00000064950	ENSSSCG00000008332	Putative treble-clef, zinc-finger domain||Uncharacterised protein C2orf42	72289392	72319270	+	5785	downstream
3	LNC_002010	ENSSSCT00000045324	ENSSSCG00000008332	Putative treble-clef, zinc-finger domain||Uncharacterised protein C2orf42	72296861	72319270	+	5785	downstream
3	LNC_002010	ENSSSCT00000009124	ENSSSCG00000008332	Putative treble-clef, zinc-finger domain||Uncharacterised protein C2orf42	72289635	72320499	+	4556	downstream
3	LNC_002010	ENSSSCT00000055423	ENSSSCG00000008332	Putative treble-clef, zinc-finger domain||Uncharacterised protein C2orf42	72296861	72319270	+	5785	downstream
3	LNC_002010	ENSSSCT00000043042	ENSSSCG00000008332	Putative treble-clef, zinc-finger domain||Uncharacterised protein C2orf42	72296210	72319270	+	5785	downstream
3	LNC_002010	ENSSSCT00000040169	ENSSSCG00000023409	RNA recognition motif domain, eukaryote||RNA recognition motif domain||-	72240591	72274348	+	50707	downstream
3	LNC_002010	ENSSSCT00000055127	ENSSSCG00000023409	RNA recognition motif domain, eukaryote||RNA recognition motif domain||-	72240620	72274348	+	50707	downstream
3	LNC_002010	ENSSSCT00000043646	ENSSSCG00000023409	RNA recognition motif domain, eukaryote||RNA recognition motif domain||-	72240621	72274348	+	50707	downstream
3	LNC_002010	ENSSSCT00000060792	ENSSSCG00000023409	RNA recognition motif domain, eukaryote||RNA recognition motif domain||-	72240675	72277296	+	47759	downstream
3	LNC_002010	ENSSSCT00000051669	ENSSSCG00000023409	RNA recognition motif domain, eukaryote||RNA recognition motif domain||-	72240675	72277296	+	47759	downstream
3	LNC_002010	ENSSSCT00000057430	ENSSSCG00000008332	Putative treble-clef, zinc-finger domain||Uncharacterised protein C2orf42	72289392	72319270	+	5785	downstream
3	LNC_002010	ENSSSCT00000027073	ENSSSCG00000023409	RNA recognition motif domain, eukaryote||RNA recognition motif domain||-	72240590	72274797	+	50258	downstream
3	LNC_002010	ENSSSCT00000041698	ENSSSCG00000023409	RNA recognition motif domain, eukaryote||RNA recognition motif domain||-	72240642	72272198	+	52857	downstream
3	LNC_002010	ENSSSCT00000028976	ENSSSCG00000027224	K Homology domain, type 1||K Homology domain	72379025	72380095	-	32638	downstream
9	LNC_003380	ENSSSCT00000059841	ENSSSCG00000035595	EGF-type aspartate/asparagine hydroxylation site||Growth factor receptor cysteine-rich domain||Thrombospondin type-1 (TSP1) repeat||EGF-like, conserved site||Immunoglobulin I-set||Immunoglobulin-like domain||Immunoglobulin subtype||EGF-like calcium-binding, conserved site||Immunoglobulin-like fold||Complement Clr-like EGF domain||EGF-like calcium-binding domain||G2 nidogen/fibulin G2F||Green fluo…	126850577	127341646	+	68034	upstream
9	LNC_003380	ENSSSCT00000036953	ENSSSCG00000035595	EGF-type aspartate/asparagine hydroxylation site||Growth factor receptor cysteine-rich domain||Thrombospondin type-1 (TSP1) repeat||EGF-like, conserved site||Immunoglobulin I-set||Immunoglobulin-like domain||Immunoglobulin subtype||EGF-like calcium-binding, conserved site||Immunoglobulin-like fold||Complement Clr-like EGF domain||EGF-like calcium-binding domain||G2 nidogen/fibulin G2F||Green fluo…	126850577	127341646	+	68034	upstream
9	LNC_003380	ENSSSCT00000052941	ENSSSCG00000035595	EGF-type aspartate/asparagine hydroxylation site||Growth factor receptor cysteine-rich domain||Thrombospondin type-1 (TSP1) repeat||EGF-like, conserved site||Immunoglobulin I-set||Immunoglobulin-like domain||Immunoglobulin subtype||EGF-like calcium-binding, conserved site||Immunoglobulin-like fold||Complement Clr-like EGF domain||EGF-like calcium-binding domain||G2 nidogen/fibulin G2F||Green fluo…	126850577	127341646	+	68034	upstream
9	LNC_003380	ENSSSCT00000023487	ENSSSCG00000028670	Ribosomal protein L5, N-terminal||Ribosomal protein L5, conserved site||Ribosomal protein L5 domain||Ribosomal protein L5	126804575	126805110	-	22032	downstream
9	LNC_003382	ENSSSCT00000059841	ENSSSCG00000035595	EGF-type aspartate/asparagine hydroxylation site||Growth factor receptor cysteine-rich domain||Thrombospondin type-1 (TSP1) repeat||EGF-like, conserved site||Immunoglobulin I-set||Immunoglobulin-like domain||Immunoglobulin subtype||EGF-like calcium-binding, conserved site||Immunoglobulin-like fold||Complement Clr-like EGF domain||EGF-like calcium-binding domain||G2 nidogen/fibulin G2F||Green fluo…	126850577	127341646	+	49150	upstream
9	LNC_003382	ENSSSCT00000036953	ENSSSCG00000035595	EGF-type aspartate/asparagine hydroxylation site||Growth factor receptor cysteine-rich domain||Thrombospondin type-1 (TSP1) repeat||EGF-like, conserved site||Immunoglobulin I-set||Immunoglobulin-like domain||Immunoglobulin subtype||EGF-like calcium-binding, conserved site||Immunoglobulin-like fold||Complement Clr-like EGF domain||EGF-like calcium-binding domain||G2 nidogen/fibulin G2F||Green fluo…	126850577	127341646	+	49150	upstream
9	LNC_003382	ENSSSCT00000052941	ENSSSCG00000035595	EGF-type aspartate/asparagine hydroxylation site||Growth factor receptor cysteine-rich domain||Thrombospondin type-1 (TSP1) repeat||EGF-like, conserved site||Immunoglobulin I-set||Immunoglobulin-like domain||Immunoglobulin subtype||EGF-like calcium-binding, conserved site||Immunoglobulin-like fold||Complement Clr-like EGF domain||EGF-like calcium-binding domain||G2 nidogen/fibulin G2F||Green fluo…	126850577	127341646	+	49150	upstream
9	LNC_003382	ENSSSCT00000023487	ENSSSCG00000028670	Ribosomal protein L5, N-terminal||Ribosomal protein L5, conserved site||Ribosomal protein L5 domain||Ribosomal protein L5	126804575	126805110	-	3148	downstream
13	LNC_000876	ENSSSCT00000060348	ENSSSCG00000025525	Class I glutamine amidotransferase-like	207042973	207056767	+	171	upstream
13	LNC_000876	ENSSSCT00000050487	ENSSSCG00000028741	DNA (cytosine-5)-methyltransferase 3-like||Zinc finger, FYVE/PHD-type||ADD domain	207119503	207132539	-	76701	downstream
13	LNC_000876	ENSSSCT00000045633	ENSSSCG00000039085	TRAPP II complex, TRAPPC10	206936333	207013103	+	19682	downstream
13	LNC_000876	ENSSSCT00000065830	ENSSSCG00000039085	TRAPP II complex, TRAPPC10	206934972	207010170	+	22615	downstream
13	LNC_000876	ENSSSCT00000057821	ENSSSCG00000022246	Immunoglobulin-like domain||CD80-like, immunoglobulin C2-set||Immunoglobulin-like fold||Immunoglobulin V-set domain	207103418	207113123	-	60616	downstream
13	LNC_000876	ENSSSCT00000023021	ENSSSCG00000022246	Immunoglobulin-like domain||CD80-like, immunoglobulin C2-set||Immunoglobulin-like fold||Immunoglobulin V-set domain	207103418	207115909	-	60616	downstream
13	LNC_000876	ENSSSCT00000025442	ENSSSCG00000025525	Class I glutamine amidotransferase-like	207042974	207051809	+	172	upstream
13	LNC_000876	ENSSSCT00000028839	ENSSSCG00000029627	G-protein beta WD-40 repeat||WD40-repeat-containing domain||Quinoprotein alcohol dehydrogenase-like superfamily||Small-subunit processome, Utp12||Periodic tryptophan protein 2||WD40 repeat||WD40/YVTN repeat-like-containing domain||WD40 repeat, conserved site	207015099	207031879	+	906	downstream
13	LNC_000876	ENSSSCT00000029563	ENSSSCG00000028741	DNA (cytosine-5)-methyltransferase 3-like||Zinc finger, FYVE/PHD-type||ADD domain	207119503	207133114	-	76701	downstream
13	LNC_000875	ENSSSCT00000044219	ENSSSCG00000021698	Nucleolar, Nop52	206629177	206655584	+	94964	upstream
13	LNC_000875	ENSSSCT00000025735	ENSSSCG00000022164	Armadillo-like helical||Armadillo-type fold	206545356	206629156	-	11143	downstream
13	LNC_000875	ENSSSCT00000028037	ENSSSCG00000021698	Nucleolar, Nop52	206629177	206655584	+	94964	upstream
13	LNC_000875	ENSSSCT00000039036	ENSSSCG00000021698	Nucleolar, Nop52	206629628	206651123	+	95415	upstream
13	LNC_000875	ENSSSCT00000065452	ENSSSCG00000021698	Nucleolar, Nop52	206629192	206651114	+	94979	upstream
13	LNC_000875	ENSSSCT00000043921	ENSSSCG00000035037	Protein kinase, ATP binding site||Serine/threonine-protein kinase, active site||Protein kinase domain||Ubiquitin-associated domain||Protein kinase-like domain	206451886	206465260	-	63584	upstream
13	LNC_000875	ENSSSCT00000043876	ENSSSCG00000022164	Armadillo-like helical||Armadillo-type fold	206545354	206629125	-	11141	downstream
13	LNC_000873	ENSSSCT00000025735	ENSSSCG00000022164	Armadillo-like helical||Armadillo-type fold	206545356	206629156	-	44172	downstream
13	LNC_000873	ENSSSCT00000043921	ENSSSCG00000035037	Protein kinase, ATP binding site||Serine/threonine-protein kinase, active site||Protein kinase domain||Ubiquitin-associated domain||Protein kinase-like domain	206451886	206465260	-	32082	upstream
13	LNC_000873	ENSSSCT00000043876	ENSSSCG00000022164	Armadillo-like helical||Armadillo-type fold	206545354	206629125	-	44170	downstream
5	LNC_002585	ENSSSCT00000060654	ENSSSCG00000036547	Methyltransferase type 11||S-adenosyl-L-methionine-dependent methyltransferase	21123863	21128329	+	6882	upstream
5	LNC_002585	ENSSSCT00000056365	ENSSSCG00000039566	Olfactory receptor||G protein-coupled receptor, rhodopsin-like||GPCR, rhodopsin-like, 7TM	21030051	21030979	+	69705	downstream
5	LNC_002585	ENSSSCT00000054447	ENSSSCG00000031722	GPCR, rhodopsin-like, 7TM||Olfactory receptor||G protein-coupled receptor, rhodopsin-like	21076909	21078789	+	21895	downstream
5	LNC_002585	ENSSSCT00000043916	ENSSSCG00000036237	Integrin alpha beta-propellor||Integrin alpha chain||Integrin domain||FG-GAP repeat||Integrin alpha-2	21127015	21147909	-	10034	downstream
5	LNC_002585	ENSSSCT00000052431	ENSSSCG00000036237	Integrin alpha beta-propellor||Integrin alpha chain||Integrin domain||FG-GAP repeat||Integrin alpha-2	21127015	21147903	-	10034	downstream
5	LNC_002585	ENSSSCT00000037193	ENSSSCG00000040235	--	21072860	21073296	+	27388	downstream
5	LNC_002585	ENSSSCT00000041576	ENSSSCG00000033534	Small integral membrane protein 15	21046130	21046354	-	54330	upstream
5	LNC_002585	ENSSSCT00000036778	ENSSSCG00000037147	GPCR, rhodopsin-like, 7TM||G protein-coupled receptor, rhodopsin-like||Olfactory receptor	21085504	21086439	+	14245	downstream
5	LNC_002585	ENSSSCT00000033233	ENSSSCG00000000361	Tetraspanin, EC2 domain||Tetraspanin/Peripherin||Tetraspanin, conserved site||Tetraspanin	21172279	21176232	-	55298	downstream
5	LNC_002585	ENSSSCT00000000381	ENSSSCG00000000359	Biogenesis of lysosome-related organelles complex 1 subunit 1	21156857	21160737	+	39876	upstream
5	LNC_002585	ENSSSCT00000000384	ENSSSCG00000000362	Short-chain dehydrogenase/reductase, conserved site||NAD(P)-binding domain||11-cis retinol dehydrogenase||Short-chain dehydrogenase/reductase SDR	21166904	21170897	+	49923	upstream
5	LNC_002585	ENSSSCT00000000386	ENSSSCG00000000363	Transforming growth factor beta, conserved site||Transforming growth factor-beta, C-terminal||TGF-beta, propeptide||Cystine-knot cytokine||Transforming growth factor-beta-related	21191190	21201804	+	74209	upstream
5	LNC_002585	ENSSSCT00000000387	ENSSSCG00000000364	-||SAP domain	21206604	21288580	-	89623	downstream
5	LNC_002585	ENSSSCT00000000360	ENSSSCG00000035932	G protein-coupled receptor, rhodopsin-like||Olfactory receptor||GPCR, rhodopsin-like, 7TM	21011890	21012828	+	87856	downstream
5	LNC_002585	ENSSSCT00000000375	ENSSSCG00000000353	Olfactory receptor||G protein-coupled receptor, rhodopsin-like||GPCR, rhodopsin-like, 7TM	21039288	21040223	-	60461	upstream
5	LNC_002585	ENSSSCT00000058387	ENSSSCG00000034382	Olfactory receptor||G protein-coupled receptor, rhodopsin-like||GPCR, rhodopsin-like, 7TM	21021785	21022720	+	77964	downstream
5	LNC_002585	ENSSSCT00000040113	ENSSSCG00000031689	GPCR, rhodopsin-like, 7TM||G protein-coupled receptor, rhodopsin-like||Olfactory receptor	21098244	21099179	-	1505	upstream
5	LNC_002585	ENSSSCT00000047885	ENSSSCG00000000364	-||SAP domain	21199422	21261874	-	82441	downstream
5	LNC_002584	ENSSSCT00000060654	ENSSSCG00000036547	Methyltransferase type 11||S-adenosyl-L-methionine-dependent methyltransferase	21123863	21128329	+	14360	upstream
5	LNC_002584	ENSSSCT00000056365	ENSSSCG00000039566	Olfactory receptor||G protein-coupled receptor, rhodopsin-like||GPCR, rhodopsin-like, 7TM	21030051	21030979	+	69705	downstream
5	LNC_002584	ENSSSCT00000054447	ENSSSCG00000031722	GPCR, rhodopsin-like, 7TM||Olfactory receptor||G protein-coupled receptor, rhodopsin-like	21076909	21078789	+	21895	downstream
5	LNC_002584	ENSSSCT00000043916	ENSSSCG00000036237	Integrin alpha beta-propellor||Integrin alpha chain||Integrin domain||FG-GAP repeat||Integrin alpha-2	21127015	21147909	-	17512	downstream
5	LNC_002584	ENSSSCT00000052431	ENSSSCG00000036237	Integrin alpha beta-propellor||Integrin alpha chain||Integrin domain||FG-GAP repeat||Integrin alpha-2	21127015	21147903	-	17512	downstream
5	LNC_002584	ENSSSCT00000037193	ENSSSCG00000040235	--	21072860	21073296	+	27388	downstream
5	LNC_002584	ENSSSCT00000041576	ENSSSCG00000033534	Small integral membrane protein 15	21046130	21046354	-	54330	upstream
5	LNC_002584	ENSSSCT00000036778	ENSSSCG00000037147	GPCR, rhodopsin-like, 7TM||G protein-coupled receptor, rhodopsin-like||Olfactory receptor	21085504	21086439	+	14245	downstream
5	LNC_002584	ENSSSCT00000033233	ENSSSCG00000000361	Tetraspanin, EC2 domain||Tetraspanin/Peripherin||Tetraspanin, conserved site||Tetraspanin	21172279	21176232	-	62776	downstream
5	LNC_002584	ENSSSCT00000000381	ENSSSCG00000000359	Biogenesis of lysosome-related organelles complex 1 subunit 1	21156857	21160737	+	47354	upstream
5	LNC_002584	ENSSSCT00000000384	ENSSSCG00000000362	Short-chain dehydrogenase/reductase, conserved site||NAD(P)-binding domain||11-cis retinol dehydrogenase||Short-chain dehydrogenase/reductase SDR	21166904	21170897	+	57401	upstream
5	LNC_002584	ENSSSCT00000000386	ENSSSCG00000000363	Transforming growth factor beta, conserved site||Transforming growth factor-beta, C-terminal||TGF-beta, propeptide||Cystine-knot cytokine||Transforming growth factor-beta-related	21191190	21201804	+	81687	upstream
5	LNC_002584	ENSSSCT00000000387	ENSSSCG00000000364	-||SAP domain	21206604	21288580	-	97101	downstream
5	LNC_002584	ENSSSCT00000000360	ENSSSCG00000035932	G protein-coupled receptor, rhodopsin-like||Olfactory receptor||GPCR, rhodopsin-like, 7TM	21011890	21012828	+	87856	downstream
5	LNC_002584	ENSSSCT00000000375	ENSSSCG00000000353	Olfactory receptor||G protein-coupled receptor, rhodopsin-like||GPCR, rhodopsin-like, 7TM	21039288	21040223	-	60461	upstream
5	LNC_002584	ENSSSCT00000058387	ENSSSCG00000034382	Olfactory receptor||G protein-coupled receptor, rhodopsin-like||GPCR, rhodopsin-like, 7TM	21021785	21022720	+	77964	downstream
5	LNC_002584	ENSSSCT00000040113	ENSSSCG00000031689	GPCR, rhodopsin-like, 7TM||G protein-coupled receptor, rhodopsin-like||Olfactory receptor	21098244	21099179	-	1505	upstream
5	LNC_002584	ENSSSCT00000047885	ENSSSCG00000000364	-||SAP domain	21199422	21261874	-	89919	downstream
5	LNC_002586	ENSSSCT00000000410	ENSSSCG00000000382	SWI/SNFcomplex subunit SMARCC2||Homeobox domain-like||Chromo/chromo shadow domain||SMARCC, SWIRM-associated domain||SMARCC, C-terminal||SMARCC, N-terminal||SWIRM domain||SANT domain||Winged helix-turn-helix DNA-binding domain||SANT/Myb domain||BRCT domain	21563403	21586700	-	12601	downstream
5	LNC_002586	ENSSSCT00000000411	ENSSSCG00000000383	USP8 interacting||Zinc finger, RING/FYVE/PHD-type||TRAF-like||Zinc finger, RING-type, conserved site||-||Zinc finger, RING-type	21596845	21624559	-	46043	downstream
5	LNC_002586	ENSSSCT00000000412	ENSSSCG00000000384	-||Nucleic acid-binding, OB-fold||OB-fold nucleic acid binding domain, AA-tRNA synthetase-type	21624143	21634412	+	73341	upstream
5	LNC_002586	ENSSSCT00000000413	ENSSSCG00000000385	-||Zinc/iron permease	21631964	21637655	+	81162	upstream
5	LNC_002586	ENSSSCT00000000414	ENSSSCG00000000386	Ankyrin repeat-containing domain||Ankyrin repeat||-	21637613	21657092	-	86811	downstream
5	LNC_002586	ENSSSCT00000065537	ENSSSCG00000038793	--	21638198	21638570	-	87396	downstream
5	LNC_002586	ENSSSCT00000000419	ENSSSCG00000039506	EF-hand domain||EF-hand domain pair	21555072	21558988	+	4270	upstream
5	LNC_002586	ENSSSCT00000056766	ENSSSCG00000033568	Zinc finger, CCCH-type	21508228	21514395	+	13390	downstream
5	LNC_002586	ENSSSCT00000055523	ENSSSCG00000000379	C2 domain||Synaptotagmin-like mitochondrial-lipid-binding domain	21518070	21534463	+	-6678	antisense
5	LNC_002586	ENSSSCT00000000403	ENSSSCG00000000377	Peptidase M24||Peptidase M24A, methionine aminopeptidase, subfamily 2, binding site||Winged helix-turn-helix DNA-binding domain||PA2G4 family	21496025	21504095	+	23690	downstream
5	LNC_002586	ENSSSCT00000045000	ENSSSCG00000000383	USP8 interacting||Zinc finger, RING/FYVE/PHD-type||TRAF-like||Zinc finger, RING-type, conserved site||-||Zinc finger, RING-type	21596306	21624569	-	45504	downstream
5	LNC_002586	ENSSSCT00000057428	ENSSSCG00000000377	Peptidase M24||Peptidase M24A, methionine aminopeptidase, subfamily 2, binding site||Winged helix-turn-helix DNA-binding domain||PA2G4 family	21497999	21504093	+	23692	downstream
5	LNC_002586	ENSSSCT00000023025	ENSSSCG00000000377	Peptidase M24||Peptidase M24A, methionine aminopeptidase, subfamily 2, binding site||Winged helix-turn-helix DNA-binding domain||PA2G4 family	21496025	21503288	+	24497	downstream
5	LNC_002586	ENSSSCT00000049060	ENSSSCG00000000382	SWI/SNFcomplex subunit SMARCC2||Homeobox domain-like||Chromo/chromo shadow domain||SMARCC, SWIRM-associated domain||SMARCC, C-terminal||SMARCC, N-terminal||SWIRM domain||SANT domain||Winged helix-turn-helix DNA-binding domain||SANT/Myb domain||BRCT domain	21563405	21586709	-	12603	downstream
5	LNC_002586	ENSSSCT00000043831	ENSSSCG00000000374	Ribosomal protein S26e	21431659	21434295	+	93490	downstream
5	LNC_002586	ENSSSCT00000053677	ENSSSCG00000020725	Growth factor receptor cysteine-rich domain||Serine-threonine/tyrosine-protein kinase, catalytic domain||Leucine-rich repeat domain, L domain-like||Furin-like cysteine-rich domain||Protein kinase domain||Growth factor receptor domain 4||Furin-like repeat||Protein kinase-like domain||Tyrosine protein kinase, EGF/ERB/XmrK receptor||Receptor L-domain	21474625	21496279	+	31506	downstream
5	LNC_002586	ENSSSCT00000040457	ENSSSCG00000000384	-||Nucleic acid-binding, OB-fold||OB-fold nucleic acid binding domain, AA-tRNA synthetase-type	21625932	21634412	+	75130	upstream
5	LNC_002586	ENSSSCT00000000407	ENSSSCG00000039506	EF-hand domain||EF-hand domain pair	21554351	21558992	+	3549	upstream
5	LNC_002586	ENSSSCT00000000405	ENSSSCG00000000379	C2 domain||Synaptotagmin-like mitochondrial-lipid-binding domain	21518070	21534463	+	-6678	antisense
5	LNC_002586	ENSSSCT00000050279	ENSSSCG00000000379	C2 domain||Synaptotagmin-like mitochondrial-lipid-binding domain	21518070	21534463	+	-6678	antisense
5	LNC_002586	ENSSSCT00000043227	ENSSSCG00000000382	SWI/SNFcomplex subunit SMARCC2||Homeobox domain-like||Chromo/chromo shadow domain||SMARCC, SWIRM-associated domain||SMARCC, C-terminal||SMARCC, N-terminal||SWIRM domain||SANT domain||Winged helix-turn-helix DNA-binding domain||SANT/Myb domain||BRCT domain	21560934	21586768	-	10132	downstream
5	LNC_002586	ENSSSCT00000048963	ENSSSCG00000000377	Peptidase M24||Peptidase M24A, methionine aminopeptidase, subfamily 2, binding site||Winged helix-turn-helix DNA-binding domain||PA2G4 family	21497350	21504946	+	22839	downstream
5	LNC_002586	ENSSSCT00000027288	ENSSSCG00000020725	Growth factor receptor cysteine-rich domain||Serine-threonine/tyrosine-protein kinase, catalytic domain||Leucine-rich repeat domain, L domain-like||Furin-like cysteine-rich domain||Protein kinase domain||Growth factor receptor domain 4||Furin-like repeat||Protein kinase-like domain||Tyrosine protein kinase, EGF/ERB/XmrK receptor||Receptor L-domain	21474625	21496279	+	31506	downstream
5	LNC_002586	ENSSSCT00000000409	ENSSSCG00000039795	EF-hand domain||EF-hand domain pair	21559481	21562417	+	8679	upstream
5	LNC_002586	ENSSSCT00000000408	ENSSSCG00000039795	EF-hand domain||EF-hand domain pair	21559299	21562418	+	8497	upstream
5	LNC_002586	ENSSSCT00000066002	ENSSSCG00000000385	-||Zinc/iron permease	21628067	21639837	+	77265	upstream
5	LNC_002586	ENSSSCT00000046133	ENSSSCG00000000385	-||Zinc/iron permease	21631933	21637646	+	81131	upstream
5	LNC_002586	ENSSSCT00000056917	ENSSSCG00000000385	-||Zinc/iron permease	21633093	21639837	+	82291	upstream
5	LNC_002586	ENSSSCT00000040432	ENSSSCG00000000374	Ribosomal protein S26e	21431659	21434295	+	93490	downstream
5	LNC_002586	ENSSSCT00000040806	ENSSSCG00000036058	--	21597266	21601758	-	46464	downstream
5	LNC_002586	ENSSSCT00000037734	ENSSSCG00000020725	Growth factor receptor cysteine-rich domain||Serine-threonine/tyrosine-protein kinase, catalytic domain||Leucine-rich repeat domain, L domain-like||Furin-like cysteine-rich domain||Protein kinase domain||Growth factor receptor domain 4||Furin-like repeat||Protein kinase-like domain||Tyrosine protein kinase, EGF/ERB/XmrK receptor||Receptor L-domain	21477755	21495038	+	32747	downstream
5	LNC_002586	ENSSSCT00000061313	ENSSSCG00000000384	-||Nucleic acid-binding, OB-fold||OB-fold nucleic acid binding domain, AA-tRNA synthetase-type	21624762	21631708	+	73960	upstream
5	LNC_002586	ENSSSCT00000040017	ENSSSCG00000000382	SWI/SNFcomplex subunit SMARCC2||Homeobox domain-like||Chromo/chromo shadow domain||SMARCC, SWIRM-associated domain||SMARCC, C-terminal||SMARCC, N-terminal||SWIRM domain||SANT domain||Winged helix-turn-helix DNA-binding domain||SANT/Myb domain||BRCT domain	21560934	21586768	-	10132	downstream
5	LNC_002586	ENSSSCT00000047640	ENSSSCG00000000383	USP8 interacting||Zinc finger, RING/FYVE/PHD-type||TRAF-like||Zinc finger, RING-type, conserved site||-||Zinc finger, RING-type	21596845	21624566	-	46043	downstream
5	LNC_002586	ENSSSCT00000032096	ENSSSCG00000000382	SWI/SNFcomplex subunit SMARCC2||Homeobox domain-like||Chromo/chromo shadow domain||SMARCC, SWIRM-associated domain||SMARCC, C-terminal||SMARCC, N-terminal||SWIRM domain||SANT domain||Winged helix-turn-helix DNA-binding domain||SANT/Myb domain||BRCT domain	21563156	21636211	-	12354	downstream
5	LNC_002586	ENSSSCT00000044069	ENSSSCG00000000386	Ankyrin repeat-containing domain||Ankyrin repeat||-	21637614	21657092	-	86812	downstream
5	LNC_002586	ENSSSCT00000037549	ENSSSCG00000000385	-||Zinc/iron permease	21632231	21639837	+	81429	upstream
5	LNC_002586	ENSSSCT00000042385	ENSSSCG00000000377	Peptidase M24||Peptidase M24A, methionine aminopeptidase, subfamily 2, binding site||Winged helix-turn-helix DNA-binding domain||PA2G4 family	21496192	21504946	+	22839	downstream
5	LNC_002586	ENSSSCT00000000399	ENSSSCG00000000374	Ribosomal protein S26e	21431659	21434295	+	93490	downstream
5	LNC_002589	ENSSSCT00000000410	ENSSSCG00000000382	SWI/SNFcomplex subunit SMARCC2||Homeobox domain-like||Chromo/chromo shadow domain||SMARCC, SWIRM-associated domain||SMARCC, C-terminal||SMARCC, N-terminal||SWIRM domain||SANT domain||Winged helix-turn-helix DNA-binding domain||SANT/Myb domain||BRCT domain	21563403	21586700	-	8714	downstream
5	LNC_002589	ENSSSCT00000000411	ENSSSCG00000000383	USP8 interacting||Zinc finger, RING/FYVE/PHD-type||TRAF-like||Zinc finger, RING-type, conserved site||-||Zinc finger, RING-type	21596845	21624559	-	42156	downstream
5	LNC_002589	ENSSSCT00000000412	ENSSSCG00000000384	-||Nucleic acid-binding, OB-fold||OB-fold nucleic acid binding domain, AA-tRNA synthetase-type	21624143	21634412	+	69454	upstream
5	LNC_002589	ENSSSCT00000000413	ENSSSCG00000000385	-||Zinc/iron permease	21631964	21637655	+	77275	upstream
5	LNC_002589	ENSSSCT00000000414	ENSSSCG00000000386	Ankyrin repeat-containing domain||Ankyrin repeat||-	21637613	21657092	-	82924	downstream
5	LNC_002589	ENSSSCT00000065537	ENSSSCG00000038793	--	21638198	21638570	-	83509	downstream
5	LNC_002589	ENSSSCT00000000419	ENSSSCG00000039506	EF-hand domain||EF-hand domain pair	21555072	21558988	+	383	upstream
5	LNC_002589	ENSSSCT00000056766	ENSSSCG00000033568	Zinc finger, CCCH-type	21508228	21514395	+	36518	downstream
5	LNC_002589	ENSSSCT00000055523	ENSSSCG00000000379	C2 domain||Synaptotagmin-like mitochondrial-lipid-binding domain	21518070	21534463	+	16450	downstream
5	LNC_002589	ENSSSCT00000050279	ENSSSCG00000000379	C2 domain||Synaptotagmin-like mitochondrial-lipid-binding domain	21518070	21534463	+	16450	downstream
5	LNC_002589	ENSSSCT00000045000	ENSSSCG00000000383	USP8 interacting||Zinc finger, RING/FYVE/PHD-type||TRAF-like||Zinc finger, RING-type, conserved site||-||Zinc finger, RING-type	21596306	21624569	-	41617	downstream
5	LNC_002589	ENSSSCT00000057428	ENSSSCG00000000377	Peptidase M24||Peptidase M24A, methionine aminopeptidase, subfamily 2, binding site||Winged helix-turn-helix DNA-binding domain||PA2G4 family	21497999	21504093	+	46820	downstream
5	LNC_002589	ENSSSCT00000023025	ENSSSCG00000000377	Peptidase M24||Peptidase M24A, methionine aminopeptidase, subfamily 2, binding site||Winged helix-turn-helix DNA-binding domain||PA2G4 family	21496025	21503288	+	47625	downstream
5	LNC_002589	ENSSSCT00000049060	ENSSSCG00000000382	SWI/SNFcomplex subunit SMARCC2||Homeobox domain-like||Chromo/chromo shadow domain||SMARCC, SWIRM-associated domain||SMARCC, C-terminal||SMARCC, N-terminal||SWIRM domain||SANT domain||Winged helix-turn-helix DNA-binding domain||SANT/Myb domain||BRCT domain	21563405	21586709	-	8716	downstream
5	LNC_002589	ENSSSCT00000053677	ENSSSCG00000020725	Growth factor receptor cysteine-rich domain||Serine-threonine/tyrosine-protein kinase, catalytic domain||Leucine-rich repeat domain, L domain-like||Furin-like cysteine-rich domain||Protein kinase domain||Growth factor receptor domain 4||Furin-like repeat||Protein kinase-like domain||Tyrosine protein kinase, EGF/ERB/XmrK receptor||Receptor L-domain	21474625	21496279	+	54634	downstream
5	LNC_002589	ENSSSCT00000040457	ENSSSCG00000000384	-||Nucleic acid-binding, OB-fold||OB-fold nucleic acid binding domain, AA-tRNA synthetase-type	21625932	21634412	+	71243	upstream
5	LNC_002589	ENSSSCT00000000407	ENSSSCG00000039506	EF-hand domain||EF-hand domain pair	21554351	21558992	+	-338	antisense
5	LNC_002589	ENSSSCT00000000405	ENSSSCG00000000379	C2 domain||Synaptotagmin-like mitochondrial-lipid-binding domain	21518070	21534463	+	16450	downstream
5	LNC_002589	ENSSSCT00000000403	ENSSSCG00000000377	Peptidase M24||Peptidase M24A, methionine aminopeptidase, subfamily 2, binding site||Winged helix-turn-helix DNA-binding domain||PA2G4 family	21496025	21504095	+	46818	downstream
5	LNC_002589	ENSSSCT00000043227	ENSSSCG00000000382	SWI/SNFcomplex subunit SMARCC2||Homeobox domain-like||Chromo/chromo shadow domain||SMARCC, SWIRM-associated domain||SMARCC, C-terminal||SMARCC, N-terminal||SWIRM domain||SANT domain||Winged helix-turn-helix DNA-binding domain||SANT/Myb domain||BRCT domain	21560934	21586768	-	6245	downstream
5	LNC_002589	ENSSSCT00000048963	ENSSSCG00000000377	Peptidase M24||Peptidase M24A, methionine aminopeptidase, subfamily 2, binding site||Winged helix-turn-helix DNA-binding domain||PA2G4 family	21497350	21504946	+	45967	downstream
5	LNC_002589	ENSSSCT00000027288	ENSSSCG00000020725	Growth factor receptor cysteine-rich domain||Serine-threonine/tyrosine-protein kinase, catalytic domain||Leucine-rich repeat domain, L domain-like||Furin-like cysteine-rich domain||Protein kinase domain||Growth factor receptor domain 4||Furin-like repeat||Protein kinase-like domain||Tyrosine protein kinase, EGF/ERB/XmrK receptor||Receptor L-domain	21474625	21496279	+	54634	downstream
5	LNC_002589	ENSSSCT00000000409	ENSSSCG00000039795	EF-hand domain||EF-hand domain pair	21559481	21562417	+	4792	upstream
5	LNC_002589	ENSSSCT00000000408	ENSSSCG00000039795	EF-hand domain||EF-hand domain pair	21559299	21562418	+	4610	upstream
5	LNC_002589	ENSSSCT00000066002	ENSSSCG00000000385	-||Zinc/iron permease	21628067	21639837	+	73378	upstream
5	LNC_002589	ENSSSCT00000046133	ENSSSCG00000000385	-||Zinc/iron permease	21631933	21637646	+	77244	upstream
5	LNC_002589	ENSSSCT00000056917	ENSSSCG00000000385	-||Zinc/iron permease	21633093	21639837	+	78404	upstream
5	LNC_002589	ENSSSCT00000040806	ENSSSCG00000036058	--	21597266	21601758	-	42577	downstream
5	LNC_002589	ENSSSCT00000037734	ENSSSCG00000020725	Growth factor receptor cysteine-rich domain||Serine-threonine/tyrosine-protein kinase, catalytic domain||Leucine-rich repeat domain, L domain-like||Furin-like cysteine-rich domain||Protein kinase domain||Growth factor receptor domain 4||Furin-like repeat||Protein kinase-like domain||Tyrosine protein kinase, EGF/ERB/XmrK receptor||Receptor L-domain	21477755	21495038	+	55875	downstream
5	LNC_002589	ENSSSCT00000061313	ENSSSCG00000000384	-||Nucleic acid-binding, OB-fold||OB-fold nucleic acid binding domain, AA-tRNA synthetase-type	21624762	21631708	+	70073	upstream
5	LNC_002589	ENSSSCT00000040017	ENSSSCG00000000382	SWI/SNFcomplex subunit SMARCC2||Homeobox domain-like||Chromo/chromo shadow domain||SMARCC, SWIRM-associated domain||SMARCC, C-terminal||SMARCC, N-terminal||SWIRM domain||SANT domain||Winged helix-turn-helix DNA-binding domain||SANT/Myb domain||BRCT domain	21560934	21586768	-	6245	downstream
5	LNC_002589	ENSSSCT00000047640	ENSSSCG00000000383	USP8 interacting||Zinc finger, RING/FYVE/PHD-type||TRAF-like||Zinc finger, RING-type, conserved site||-||Zinc finger, RING-type	21596845	21624566	-	42156	downstream
5	LNC_002589	ENSSSCT00000032096	ENSSSCG00000000382	SWI/SNFcomplex subunit SMARCC2||Homeobox domain-like||Chromo/chromo shadow domain||SMARCC, SWIRM-associated domain||SMARCC, C-terminal||SMARCC, N-terminal||SWIRM domain||SANT domain||Winged helix-turn-helix DNA-binding domain||SANT/Myb domain||BRCT domain	21563156	21636211	-	8467	downstream
5	LNC_002589	ENSSSCT00000044069	ENSSSCG00000000386	Ankyrin repeat-containing domain||Ankyrin repeat||-	21637614	21657092	-	82925	downstream
5	LNC_002589	ENSSSCT00000037549	ENSSSCG00000000385	-||Zinc/iron permease	21632231	21639837	+	77542	upstream
5	LNC_002589	ENSSSCT00000042385	ENSSSCG00000000377	Peptidase M24||Peptidase M24A, methionine aminopeptidase, subfamily 2, binding site||Winged helix-turn-helix DNA-binding domain||PA2G4 family	21496192	21504946	+	45967	downstream
5	LNC_002588	ENSSSCT00000000410	ENSSSCG00000000382	SWI/SNFcomplex subunit SMARCC2||Homeobox domain-like||Chromo/chromo shadow domain||SMARCC, SWIRM-associated domain||SMARCC, C-terminal||SMARCC, N-terminal||SWIRM domain||SANT domain||Winged helix-turn-helix DNA-binding domain||SANT/Myb domain||BRCT domain	21563403	21586700	-	12691	downstream
5	LNC_002588	ENSSSCT00000000411	ENSSSCG00000000383	USP8 interacting||Zinc finger, RING/FYVE/PHD-type||TRAF-like||Zinc finger, RING-type, conserved site||-||Zinc finger, RING-type	21596845	21624559	-	46133	downstream
5	LNC_002588	ENSSSCT00000000412	ENSSSCG00000000384	-||Nucleic acid-binding, OB-fold||OB-fold nucleic acid binding domain, AA-tRNA synthetase-type	21624143	21634412	+	73431	upstream
5	LNC_002588	ENSSSCT00000000413	ENSSSCG00000000385	-||Zinc/iron permease	21631964	21637655	+	81252	upstream
5	LNC_002588	ENSSSCT00000000414	ENSSSCG00000000386	Ankyrin repeat-containing domain||Ankyrin repeat||-	21637613	21657092	-	86901	downstream
5	LNC_002588	ENSSSCT00000065537	ENSSSCG00000038793	--	21638198	21638570	-	87486	downstream
5	LNC_002588	ENSSSCT00000000419	ENSSSCG00000039506	EF-hand domain||EF-hand domain pair	21555072	21558988	+	4360	upstream
5	LNC_002588	ENSSSCT00000056766	ENSSSCG00000033568	Zinc finger, CCCH-type	21508228	21514395	+	28921	downstream
5	LNC_002588	ENSSSCT00000055523	ENSSSCG00000000379	C2 domain||Synaptotagmin-like mitochondrial-lipid-binding domain	21518070	21534463	+	8853	downstream
5	LNC_002588	ENSSSCT00000050279	ENSSSCG00000000379	C2 domain||Synaptotagmin-like mitochondrial-lipid-binding domain	21518070	21534463	+	8853	downstream
5	LNC_002588	ENSSSCT00000045000	ENSSSCG00000000383	USP8 interacting||Zinc finger, RING/FYVE/PHD-type||TRAF-like||Zinc finger, RING-type, conserved site||-||Zinc finger, RING-type	21596306	21624569	-	45594	downstream
5	LNC_002588	ENSSSCT00000057428	ENSSSCG00000000377	Peptidase M24||Peptidase M24A, methionine aminopeptidase, subfamily 2, binding site||Winged helix-turn-helix DNA-binding domain||PA2G4 family	21497999	21504093	+	39223	downstream
5	LNC_002588	ENSSSCT00000023025	ENSSSCG00000000377	Peptidase M24||Peptidase M24A, methionine aminopeptidase, subfamily 2, binding site||Winged helix-turn-helix DNA-binding domain||PA2G4 family	21496025	21503288	+	40028	downstream
5	LNC_002588	ENSSSCT00000049060	ENSSSCG00000000382	SWI/SNFcomplex subunit SMARCC2||Homeobox domain-like||Chromo/chromo shadow domain||SMARCC, SWIRM-associated domain||SMARCC, C-terminal||SMARCC, N-terminal||SWIRM domain||SANT domain||Winged helix-turn-helix DNA-binding domain||SANT/Myb domain||BRCT domain	21563405	21586709	-	12693	downstream
5	LNC_002588	ENSSSCT00000053677	ENSSSCG00000020725	Growth factor receptor cysteine-rich domain||Serine-threonine/tyrosine-protein kinase, catalytic domain||Leucine-rich repeat domain, L domain-like||Furin-like cysteine-rich domain||Protein kinase domain||Growth factor receptor domain 4||Furin-like repeat||Protein kinase-like domain||Tyrosine protein kinase, EGF/ERB/XmrK receptor||Receptor L-domain	21474625	21496279	+	47037	downstream
5	LNC_002588	ENSSSCT00000040457	ENSSSCG00000000384	-||Nucleic acid-binding, OB-fold||OB-fold nucleic acid binding domain, AA-tRNA synthetase-type	21625932	21634412	+	75220	upstream
5	LNC_002588	ENSSSCT00000000407	ENSSSCG00000039506	EF-hand domain||EF-hand domain pair	21554351	21558992	+	3639	upstream
5	LNC_002588	ENSSSCT00000000405	ENSSSCG00000000379	C2 domain||Synaptotagmin-like mitochondrial-lipid-binding domain	21518070	21534463	+	8853	downstream
5	LNC_002588	ENSSSCT00000000403	ENSSSCG00000000377	Peptidase M24||Peptidase M24A, methionine aminopeptidase, subfamily 2, binding site||Winged helix-turn-helix DNA-binding domain||PA2G4 family	21496025	21504095	+	39221	downstream
5	LNC_002588	ENSSSCT00000043227	ENSSSCG00000000382	SWI/SNFcomplex subunit SMARCC2||Homeobox domain-like||Chromo/chromo shadow domain||SMARCC, SWIRM-associated domain||SMARCC, C-terminal||SMARCC, N-terminal||SWIRM domain||SANT domain||Winged helix-turn-helix DNA-binding domain||SANT/Myb domain||BRCT domain	21560934	21586768	-	10222	downstream
5	LNC_002588	ENSSSCT00000048963	ENSSSCG00000000377	Peptidase M24||Peptidase M24A, methionine aminopeptidase, subfamily 2, binding site||Winged helix-turn-helix DNA-binding domain||PA2G4 family	21497350	21504946	+	38370	downstream
5	LNC_002588	ENSSSCT00000027288	ENSSSCG00000020725	Growth factor receptor cysteine-rich domain||Serine-threonine/tyrosine-protein kinase, catalytic domain||Leucine-rich repeat domain, L domain-like||Furin-like cysteine-rich domain||Protein kinase domain||Growth factor receptor domain 4||Furin-like repeat||Protein kinase-like domain||Tyrosine protein kinase, EGF/ERB/XmrK receptor||Receptor L-domain	21474625	21496279	+	47037	downstream
5	LNC_002588	ENSSSCT00000000409	ENSSSCG00000039795	EF-hand domain||EF-hand domain pair	21559481	21562417	+	8769	upstream
5	LNC_002588	ENSSSCT00000000408	ENSSSCG00000039795	EF-hand domain||EF-hand domain pair	21559299	21562418	+	8587	upstream
5	LNC_002588	ENSSSCT00000066002	ENSSSCG00000000385	-||Zinc/iron permease	21628067	21639837	+	77355	upstream
5	LNC_002588	ENSSSCT00000046133	ENSSSCG00000000385	-||Zinc/iron permease	21631933	21637646	+	81221	upstream
5	LNC_002588	ENSSSCT00000056917	ENSSSCG00000000385	-||Zinc/iron permease	21633093	21639837	+	82381	upstream
5	LNC_002588	ENSSSCT00000040806	ENSSSCG00000036058	--	21597266	21601758	-	46554	downstream
5	LNC_002588	ENSSSCT00000042385	ENSSSCG00000000377	Peptidase M24||Peptidase M24A, methionine aminopeptidase, subfamily 2, binding site||Winged helix-turn-helix DNA-binding domain||PA2G4 family	21496192	21504946	+	38370	downstream
5	LNC_002588	ENSSSCT00000061313	ENSSSCG00000000384	-||Nucleic acid-binding, OB-fold||OB-fold nucleic acid binding domain, AA-tRNA synthetase-type	21624762	21631708	+	74050	upstream
5	LNC_002588	ENSSSCT00000040017	ENSSSCG00000000382	SWI/SNFcomplex subunit SMARCC2||Homeobox domain-like||Chromo/chromo shadow domain||SMARCC, SWIRM-associated domain||SMARCC, C-terminal||SMARCC, N-terminal||SWIRM domain||SANT domain||Winged helix-turn-helix DNA-binding domain||SANT/Myb domain||BRCT domain	21560934	21586768	-	10222	downstream
5	LNC_002588	ENSSSCT00000047640	ENSSSCG00000000383	USP8 interacting||Zinc finger, RING/FYVE/PHD-type||TRAF-like||Zinc finger, RING-type, conserved site||-||Zinc finger, RING-type	21596845	21624566	-	46133	downstream
5	LNC_002588	ENSSSCT00000032096	ENSSSCG00000000382	SWI/SNFcomplex subunit SMARCC2||Homeobox domain-like||Chromo/chromo shadow domain||SMARCC, SWIRM-associated domain||SMARCC, C-terminal||SMARCC, N-terminal||SWIRM domain||SANT domain||Winged helix-turn-helix DNA-binding domain||SANT/Myb domain||BRCT domain	21563156	21636211	-	12444	downstream
5	LNC_002588	ENSSSCT00000044069	ENSSSCG00000000386	Ankyrin repeat-containing domain||Ankyrin repeat||-	21637614	21657092	-	86902	downstream
5	LNC_002588	ENSSSCT00000037549	ENSSSCG00000000385	-||Zinc/iron permease	21632231	21639837	+	81519	upstream
5	LNC_002588	ENSSSCT00000037734	ENSSSCG00000020725	Growth factor receptor cysteine-rich domain||Serine-threonine/tyrosine-protein kinase, catalytic domain||Leucine-rich repeat domain, L domain-like||Furin-like cysteine-rich domain||Protein kinase domain||Growth factor receptor domain 4||Furin-like repeat||Protein kinase-like domain||Tyrosine protein kinase, EGF/ERB/XmrK receptor||Receptor L-domain	21477755	21495038	+	48278	downstream
8	LNC_003192	ENSSSCT00000023167	ENSSSCG00000030621	Sec1-like protein	39715530	39750952	-	98404	upstream
8	LNC_003192	ENSSSCT00000009672	ENSSSCG00000008836	Sec1-like protein	39978274	40146464	-	97614	downstream
8	LNC_003199	ENSSSCT00000058209	ENSSSCG00000008954	CXC chemokine||Chemokine interleukin-8-like domain	70144930	70149557	+	32385	upstream
8	LNC_003199	ENSSSCT00000041161	ENSSSCG00000037579	Platelet factor 4||CXC chemokine||Chemokine interleukin-8-like domain||CXC chemokine, conserved site||Platelet basic protein	70021210	70025989	+	20760	downstream
8	LNC_003199	ENSSSCT00000034640	ENSSSCG00000008959	Chemokine interleukin-8-like domain||CXC chemokine, conserved site||CXC chemokine	70157214	70159138	+	44669	upstream
8	LNC_003199	ENSSSCT00000066022	ENSSSCG00000033419	--	70015797	70045145	-	1604	upstream
8	LNC_003199	ENSSSCT00000044770	ENSSSCG00000008959	Chemokine interleukin-8-like domain||CXC chemokine, conserved site||CXC chemokine	70145550	70163415	+	33005	upstream
8	LNC_003199	ENSSSCT00000009815	ENSSSCG00000008961	Tetrahydrofolate dehydrogenase/cyclohydrolase, conserved site||NAD(P)-binding domain||Tetrahydrofolate dehydrogenase/cyclohydrolase||Tetrahydrofolate dehydrogenase/cyclohydrolase, NAD(P)-binding domain||Tetrahydrofolate dehydrogenase/cyclohydrolase, catalytic domain	70193447	70285752	+	80902	upstream
8	LNC_003199	ENSSSCT00000061347	ENSSSCG00000008959	Chemokine interleukin-8-like domain||CXC chemokine, conserved site||CXC chemokine	70054756	70058147	+	-3392	antisense
8	LNC_003199	ENSSSCT00000061620	ENSSSCG00000008959	Chemokine interleukin-8-like domain||CXC chemokine, conserved site||CXC chemokine	70054756	70163415	+	-57789	antisense
8	LNC_003199	ENSSSCT00000045421	ENSSSCG00000037579	Platelet factor 4||CXC chemokine||Chemokine interleukin-8-like domain||CXC chemokine, conserved site||Platelet basic protein	70021210	70029998	+	16751	downstream
8	LNC_003199	ENSSSCT00000009811	ENSSSCG00000008957	Chemokine interleukin-8-like domain||CXC chemokine, conserved site||CXC chemokine	70007995	70010425	+	36324	downstream
8	LNC_003199	ENSSSCT00000009808	ENSSSCG00000008954	CXC chemokine||Chemokine interleukin-8-like domain	70141611	70146738	+	29066	upstream
8	LNC_003199	ENSSSCT00000009809	ENSSSCG00000037579	Platelet factor 4||CXC chemokine||Chemokine interleukin-8-like domain||CXC chemokine, conserved site||Platelet basic protein	70027971	70028705	+	18044	downstream
8	LNC_003199	ENSSSCT00000040395	ENSSSCG00000008959	Chemokine interleukin-8-like domain||CXC chemokine, conserved site||CXC chemokine	70054756	70163415	+	-57789	antisense
8	LNC_003199	ENSSSCT00000049265	ENSSSCG00000008954	CXC chemokine||Chemokine interleukin-8-like domain	70146388	70147592	+	33843	upstream
18	LNC_001588	ENSSSCT00000017997	ENSSSCG00000016529	Peptidase M14, carboxypeptidase A	14164327	14247877	-	-78822	antisense
18	LNC_001588	ENSSSCT00000042077	ENSSSCG00000016535	Caldesmon||Caldesmon/lymphocyte specific protein||-	14269740	14478503	-	26591	downstream
18	LNC_001588	ENSSSCT00000018003	ENSSSCG00000016533	Stimulated by retinoic acid gene 8 protein||Myc-type, basic helix-loop-helix (bHLH) domain	14055258	14080399	-	65061	upstream
18	LNC_001588	ENSSSCT00000018000	ENSSSCG00000016532	WD40-repeat-containing domain||WD40 repeat||WD40/YVTN repeat-like-containing domain	14092282	14126480	+	18980	downstream
18	LNC_001588	ENSSSCT00000029662	ENSSSCG00000027118	Xanthine/uracil/vitamin C permease||Xanthine/uracil permease	14006556	14054525	+	90935	downstream
18	LNC_001588	ENSSSCT00000027194	ENSSSCG00000016535	Caldesmon||Caldesmon/lymphocyte specific protein||-	14267959	14451707	-	24810	downstream
18	LNC_001588	ENSSSCT00000018005	ENSSSCG00000016535	Caldesmon||Caldesmon/lymphocyte specific protein||-	14267960	14341110	-	24811	downstream
18	LNC_001588	ENSSSCT00000063066	ENSSSCG00000016535	Caldesmon||Caldesmon/lymphocyte specific protein||-	14275196	14452120	-	32047	downstream
18	LNC_001588	ENSSSCT00000031119	ENSSSCG00000016535	Caldesmon||Caldesmon/lymphocyte specific protein||-	14267959	14365121	-	24810	downstream
18	LNC_001588	ENSSSCT00000017999	ENSSSCG00000016531	Modulator of retrovirus infection	14128383	14133483	+	11977	downstream
18	LNC_001588	ENSSSCT00000064395	ENSSSCG00000027118	Xanthine/uracil/vitamin C permease||Xanthine/uracil permease	14006724	14058302	+	87158	downstream
18	LNC_001588	ENSSSCT00000056863	ENSSSCG00000040673	TM140 protein family	14133380	14148618	-	-3158	antisense
AEMK02000452.1	LNC_003549	ENSSSCT00000064816	ENSSSCG00000002525	Zinc finger, RING/FYVE/PHD-type||TRAF-like||Zinc finger, TRAF-type||TNF receptor-associated factor 3||MATH/TRAF domain||Zinc finger, RING-type, conserved site||TNF receptor-associated factor TRAF||-||Zinc finger, RING-type	1574267	1627281	+	75740	upstream
AEMK02000452.1	LNC_003549	ENSSSCT00000034942	ENSSSCG00000002525	Zinc finger, RING/FYVE/PHD-type||TRAF-like||Zinc finger, TRAF-type||TNF receptor-associated factor 3||MATH/TRAF domain||Zinc finger, RING-type, conserved site||TNF receptor-associated factor TRAF||-||Zinc finger, RING-type	1512632	1622851	+	14105	upstream
AEMK02000452.1	LNC_003549	ENSSSCT00000002805	ENSSSCG00000002526	ELM2 domain||SANT domain||Homeobox domain-like||SANT/Myb domain	1330770	1469632	+	8607	downstream
AEMK02000452.1	LNC_003549	ENSSSCT00000033228	ENSSSCG00000002525	Zinc finger, RING/FYVE/PHD-type||TRAF-like||Zinc finger, TRAF-type||TNF receptor-associated factor 3||MATH/TRAF domain||Zinc finger, RING-type, conserved site||TNF receptor-associated factor TRAF||-||Zinc finger, RING-type	1589552	1622323	+	91025	upstream
AEMK02000452.1	LNC_003549	ENSSSCT00000034635	ENSSSCG00000002525	Zinc finger, RING/FYVE/PHD-type||TRAF-like||Zinc finger, TRAF-type||TNF receptor-associated factor 3||MATH/TRAF domain||Zinc finger, RING-type, conserved site||TNF receptor-associated factor TRAF||-||Zinc finger, RING-type	1574403	1622323	+	75876	upstream
AEMK02000452.1	LNC_003549	ENSSSCT00000062130	ENSSSCG00000002525	Zinc finger, RING/FYVE/PHD-type||TRAF-like||Zinc finger, TRAF-type||TNF receptor-associated factor 3||MATH/TRAF domain||Zinc finger, RING-type, conserved site||TNF receptor-associated factor TRAF||-||Zinc finger, RING-type	1512021	1622323	+	13494	upstream
12	LNC_000503	ENSSSCT00000018803	ENSSSCG00000017273	-||Winged helix-turn-helix DNA-binding domain||Proteasome component (PCI) domain	13704113	13730408	-	43254	upstream
12	LNC_000503	ENSSSCT00000059396	ENSSSCG00000017273	-||Winged helix-turn-helix DNA-binding domain||Proteasome component (PCI) domain	13705343	13742776	-	30886	upstream
12	LNC_000501	ENSSSCT00000018802	ENSSSCG00000017272	-||Tetratricopeptide-like helical domain||P-loop containing nucleoside triphosphate hydrolase||Zinc finger, CCCH-type	13495119	13654923	-	87563	upstream
12	LNC_000501	ENSSSCT00000018803	ENSSSCG00000017273	-||Winged helix-turn-helix DNA-binding domain||Proteasome component (PCI) domain	13704113	13730408	-	12078	upstream
12	LNC_000501	ENSSSCT00000051713	ENSSSCG00000017272	-||Tetratricopeptide-like helical domain||P-loop containing nucleoside triphosphate hydrolase||Zinc finger, CCCH-type	13495120	13654912	-	87574	upstream
12	LNC_000501	ENSSSCT00000059396	ENSSSCG00000017273	-||Winged helix-turn-helix DNA-binding domain||Proteasome component (PCI) domain	13705343	13742776	-	-290	antisense
12	LNC_000501	ENSSSCT00000064372	ENSSSCG00000017272	-||Tetratricopeptide-like helical domain||P-loop containing nucleoside triphosphate hydrolase||Zinc finger, CCCH-type	13495119	13654914	-	87572	upstream
12	LNC_000501	ENSSSCT00000041156	ENSSSCG00000017272	-||Tetratricopeptide-like helical domain||P-loop containing nucleoside triphosphate hydrolase||Zinc finger, CCCH-type	13495017	13654931	-	87555	upstream
12	LNC_000501	ENSSSCT00000051180	ENSSSCG00000017272	-||Tetratricopeptide-like helical domain||P-loop containing nucleoside triphosphate hydrolase||Zinc finger, CCCH-type	13495008	13654937	-	87549	upstream
12	LNC_000501	ENSSSCT00000056309	ENSSSCG00000017272	-||Tetratricopeptide-like helical domain||P-loop containing nucleoside triphosphate hydrolase||Zinc finger, CCCH-type	13495016	13654931	-	87555	upstream
14	LNC_001058	ENSSSCT00000045893	ENSSSCG00000009708	Pyridoxal phosphate-dependent transferase, subdomain 2||Pyridoxal phosphate-dependent transferase||Aminotransferase, class I/classII||Pyridoxal phosphate-dependent transferase, major region, subdomain 1	19768499	19792567	+	17514	downstream
14	LNC_001058	ENSSSCT00000055005	ENSSSCG00000009709	Immunoglobulin subtype 2||Immunoglobulin-like fold||Immunoglobulin I-set||Immunoglobulin subtype||Immunoglobulin-like domain	19825074	19861268	+	10107	upstream
14	LNC_001058	ENSSSCT00000010644	ENSSSCG00000009708	Pyridoxal phosphate-dependent transferase, subdomain 2||Pyridoxal phosphate-dependent transferase||Aminotransferase, class I/classII||Pyridoxal phosphate-dependent transferase, major region, subdomain 1	19768499	19792567	+	17514	downstream
14	LNC_001058	ENSSSCT00000010645	ENSSSCG00000009709	Immunoglobulin subtype 2||Immunoglobulin-like fold||Immunoglobulin I-set||Immunoglobulin subtype||Immunoglobulin-like domain	19824538	19856794	+	9571	upstream
14	LNC_001058	ENSSSCT00000010646	ENSSSCG00000009710	Ribosomal protein L7Ae/L30e/S12e/Gadd45||50S ribosomal protein L30e-like||Ribosomal protein L7Ae/L8/Nhp2 family	19898601	19899063	+	83634	upstream
11	LNC_000472	ENSSSCT00000061094	ENSSSCG00000009551	Rho guanine nucleotide exchange factor, coiled-coil domain||SH3 domain||-||Pleckstrin homology domain||Dbl homology (DH) domain||PH domain-like||Calponin homology domain	77427524	77530992	+	726	upstream
11	LNC_000472	ENSSSCT00000049670	ENSSSCG00000033732	-||Ankyrin repeat||Ankyrin repeat-containing domain	77323355	77355346	-	68005	upstream
11	LNC_000472	ENSSSCT00000039579	ENSSSCG00000033732	-||Ankyrin repeat||Ankyrin repeat-containing domain	77341219	77352840	-	70511	upstream
11	LNC_000472	ENSSSCT00000051194	ENSSSCG00000033732	-||Ankyrin repeat||Ankyrin repeat-containing domain	77323355	77356116	-	67235	upstream
11	LNC_000472	ENSSSCT00000044668	ENSSSCG00000009551	Rho guanine nucleotide exchange factor, coiled-coil domain||SH3 domain||-||Pleckstrin homology domain||Dbl homology (DH) domain||PH domain-like||Calponin homology domain	77473295	77530991	+	46497	upstream
11	LNC_000472	ENSSSCT00000010466	ENSSSCG00000033732	-||Ankyrin repeat||Ankyrin repeat-containing domain	77324443	77356139	-	67212	upstream
11	LNC_000472	ENSSSCT00000058962	ENSSSCG00000009551	Rho guanine nucleotide exchange factor, coiled-coil domain||SH3 domain||-||Pleckstrin homology domain||Dbl homology (DH) domain||PH domain-like||Calponin homology domain	77453819	77530991	+	27021	upstream
11	LNC_000472	ENSSSCT00000040487	ENSSSCG00000036545	Sperm acrosome-associated protein 7	77367151	77378185	-	45166	upstream
11	LNC_000472	ENSSSCT00000056474	ENSSSCG00000009551	Rho guanine nucleotide exchange factor, coiled-coil domain||SH3 domain||-||Pleckstrin homology domain||Dbl homology (DH) domain||PH domain-like||Calponin homology domain	77427022	77532331	+	224	upstream
11	LNC_000472	ENSSSCT00000065515	ENSSSCG00000009551	Rho guanine nucleotide exchange factor, coiled-coil domain||SH3 domain||-||Pleckstrin homology domain||Dbl homology (DH) domain||PH domain-like||Calponin homology domain	77427022	77532331	+	224	upstream
11	LNC_000472	ENSSSCT00000010470	ENSSSCG00000009551	Rho guanine nucleotide exchange factor, coiled-coil domain||SH3 domain||-||Pleckstrin homology domain||Dbl homology (DH) domain||PH domain-like||Calponin homology domain	77454070	77529003	+	27272	upstream
11	LNC_000472	ENSSSCT00000060938	ENSSSCG00000009551	Rho guanine nucleotide exchange factor, coiled-coil domain||SH3 domain||-||Pleckstrin homology domain||Dbl homology (DH) domain||PH domain-like||Calponin homology domain	77453842	77530993	+	27044	upstream
11	LNC_000472	ENSSSCT00000065778	ENSSSCG00000033732	-||Ankyrin repeat||Ankyrin repeat-containing domain	77323358	77352840	-	70511	upstream
11	LNC_000472	ENSSSCT00000025748	ENSSSCG00000009551	Rho guanine nucleotide exchange factor, coiled-coil domain||SH3 domain||-||Pleckstrin homology domain||Dbl homology (DH) domain||PH domain-like||Calponin homology domain	77454070	77529003	+	27272	upstream
6	LNC_002765	ENSSSCT00000065345	ENSSSCG00000003512	Armadillo-type fold||W2 domain||Initiation factor eIF-4 gamma, MA3||MIF4G-like, type 3	79022021	79286820	-	2253	upstream
6	LNC_002765	ENSSSCT00000003902	ENSSSCG00000003512	Armadillo-type fold||W2 domain||Initiation factor eIF-4 gamma, MA3||MIF4G-like, type 3	79022991	79249227	-	39846	upstream
6	LNC_002765	ENSSSCT00000044728	ENSSSCG00000003512	Armadillo-type fold||W2 domain||Initiation factor eIF-4 gamma, MA3||MIF4G-like, type 3	79022220	79197299	-	91774	upstream
6	LNC_002765	ENSSSCT00000045379	ENSSSCG00000003512	Armadillo-type fold||W2 domain||Initiation factor eIF-4 gamma, MA3||MIF4G-like, type 3	79022021	79251589	-	37484	upstream
6	LNC_002765	ENSSSCT00000050704	ENSSSCG00000003512	Armadillo-type fold||W2 domain||Initiation factor eIF-4 gamma, MA3||MIF4G-like, type 3	79022021	79286820	-	2253	upstream
6	LNC_002765	ENSSSCT00000057014	ENSSSCG00000003512	Armadillo-type fold||W2 domain||Initiation factor eIF-4 gamma, MA3||MIF4G-like, type 3	79022326	79249227	-	39846	upstream
6	LNC_002765	ENSSSCT00000043524	ENSSSCG00000003512	Armadillo-type fold||W2 domain||Initiation factor eIF-4 gamma, MA3||MIF4G-like, type 3	79022021	79286820	-	2253	upstream
6	LNC_002765	ENSSSCT00000065554	ENSSSCG00000003512	Armadillo-type fold||W2 domain||Initiation factor eIF-4 gamma, MA3||MIF4G-like, type 3	79022021	79286820	-	2253	upstream
6	LNC_002765	ENSSSCT00000052108	ENSSSCG00000003512	Armadillo-type fold||W2 domain||Initiation factor eIF-4 gamma, MA3||MIF4G-like, type 3	79022021	79286820	-	2253	upstream
15	LNC_001225	ENSSSCT00000052857	ENSSSCG00000025598	Cordon-bleu, ubiquitin-like domain	71342165	71498238	-	48111	downstream
15	LNC_001225	ENSSSCT00000044981	ENSSSCG00000025598	Cordon-bleu, ubiquitin-like domain	71345065	71427107	-	51011	downstream
15	LNC_001225	ENSSSCT00000047978	ENSSSCG00000025598	Cordon-bleu, ubiquitin-like domain	71343920	71416541	-	49866	downstream
15	LNC_001225	ENSSSCT00000061663	ENSSSCG00000015901	BPS (Between PH and SH2) domain||SH2 domain||Ubiquitin-related domain||PH domain-like||Pleckstrin homology domain||Ras-associating (RA) domain	71120408	71247449	-	25715	upstream
15	LNC_001225	ENSSSCT00000030173	ENSSSCG00000025598	Cordon-bleu, ubiquitin-like domain	71343931	71434983	-	49877	downstream
15	LNC_001225	ENSSSCT00000046043	ENSSSCG00000015901	BPS (Between PH and SH2) domain||SH2 domain||Ubiquitin-related domain||PH domain-like||Pleckstrin homology domain||Ras-associating (RA) domain	71120205	71247392	-	25772	upstream
15	LNC_001225	ENSSSCT00000048243	ENSSSCG00000025598	Cordon-bleu, ubiquitin-like domain	71342165	71416647	-	48111	downstream
15	LNC_001225	ENSSSCT00000044500	ENSSSCG00000025598	Cordon-bleu, ubiquitin-like domain	71343931	71497463	-	49877	downstream
15	LNC_001225	ENSSSCT00000050284	ENSSSCG00000025598	Cordon-bleu, ubiquitin-like domain	71342165	71498238	-	48111	downstream
15	LNC_001225	ENSSSCT00000041677	ENSSSCG00000015901	BPS (Between PH and SH2) domain||SH2 domain||Ubiquitin-related domain||PH domain-like||Pleckstrin homology domain||Ras-associating (RA) domain	71119929	71247383	-	25781	upstream
15	LNC_001225	ENSSSCT00000017315	ENSSSCG00000025598	Cordon-bleu, ubiquitin-like domain	71345065	71498401	-	51011	downstream
15	LNC_001225	ENSSSCT00000017314	ENSSSCG00000015901	BPS (Between PH and SH2) domain||SH2 domain||Ubiquitin-related domain||PH domain-like||Pleckstrin homology domain||Ras-associating (RA) domain	71120206	71186454	-	86710	upstream
1	LNC_000061	ENSSSCT00000027561	ENSSSCG00000005787	BRCT domain||FCP1 homology domain||HAD-like domain||FCP1-like phosphatase, C-terminal||FCP1-like phosphatase, phosphatase domain	145769771	145811422	-	20522	downstream
1	LNC_000061	ENSSSCT00000037543	ENSSSCG00000005786	Leucine-rich repeat domain, L domain-like||Leucine-rich repeat||U2A'/phosphoprotein 32 family A, C-terminal	145707418	145719141	+	16263	downstream
1	LNC_000061	ENSSSCT00000065709	ENSSSCG00000005786	Leucine-rich repeat domain, L domain-like||Leucine-rich repeat||U2A'/phosphoprotein 32 family A, C-terminal	145707619	145719143	+	16261	downstream
1	LNC_000061	ENSSSCT00000006361	ENSSSCG00000005785	PLAC||Peptidase S8, subtilisin, Ser-active site||Peptidase S8, subtilisin, His-active site||Protease propeptides/proteinase inhibitor I9||Peptidase S8/S53 domain||Peptidase S8, subtilisin-related||Proprotein convertase, P||Growth factor receptor cysteine-rich domain||Peptidase S8, subtilisin, Asp-active site||Growth factor receptor domain 4||Peptidase S8, pro-domain||EGF-like domain||Galactose-bi…	145508659	145697006	+	38398	downstream
1	LNC_000061	ENSSSCT00000006362	ENSSSCG00000005786	Leucine-rich repeat domain, L domain-like||Leucine-rich repeat||U2A'/phosphoprotein 32 family A, C-terminal	145707388	145719385	+	16019	downstream
1	LNC_000061	ENSSSCT00000006363	ENSSSCG00000005787	BRCT domain||FCP1 homology domain||HAD-like domain||FCP1-like phosphatase, C-terminal||FCP1-like phosphatase, phosphatase domain	145769774	145811678	-	20525	downstream
1	LNC_000061	ENSSSCT00000044351	ENSSSCG00000005785	PLAC||Peptidase S8, subtilisin, Ser-active site||Peptidase S8, subtilisin, His-active site||Protease propeptides/proteinase inhibitor I9||Peptidase S8/S53 domain||Peptidase S8, subtilisin-related||Proprotein convertase, P||Growth factor receptor cysteine-rich domain||Peptidase S8, subtilisin, Asp-active site||Growth factor receptor domain 4||Peptidase S8, pro-domain||EGF-like domain||Galactose-bi…	145508659	145697008	+	38396	downstream
10	LNC_000267	ENSSSCT00000040384	ENSSSCG00000010952	PAP/25A-associated||Zinc finger, CCHC-type||-||Matrin/U1-C-like, C2H2-type zinc finger||Polymerase, nucleotidyl transferase domain	28995628	29061177	+	53467	upstream
10	LNC_000267	ENSSSCT00000035632	ENSSSCG00000010952	PAP/25A-associated||Zinc finger, CCHC-type||-||Matrin/U1-C-like, C2H2-type zinc finger||Polymerase, nucleotidyl transferase domain	28995574	29061173	+	53413	upstream
10	LNC_000267	ENSSSCT00000039883	ENSSSCG00000010952	PAP/25A-associated||Zinc finger, CCHC-type||-||Matrin/U1-C-like, C2H2-type zinc finger||Polymerase, nucleotidyl transferase domain	28995614	29046320	+	53453	upstream
10	LNC_000267	ENSSSCT00000034755	ENSSSCG00000010952	PAP/25A-associated||Zinc finger, CCHC-type||-||Matrin/U1-C-like, C2H2-type zinc finger||Polymerase, nucleotidyl transferase domain	28996146	29061176	+	53985	upstream
10	LNC_000267	ENSSSCT00000011987	ENSSSCG00000010952	PAP/25A-associated||Zinc finger, CCHC-type||-||Matrin/U1-C-like, C2H2-type zinc finger||Polymerase, nucleotidyl transferase domain	28995749	29061174	+	53588	upstream
10	LNC_000265	ENSSSCT00000049672	ENSSSCG00000010947	Fructose-1,6-bisphosphatase||Fructose-1,6-bisphosphatase class 1||Fructose-1,6-bisphosphatase, active site||-||Fructose-1-6-bisphosphatase class I, N-terminal	27631483	27661704	+	45928	upstream
10	LNC_000265	ENSSSCT00000011982	ENSSSCG00000010947	Fructose-1,6-bisphosphatase||Fructose-1,6-bisphosphatase class 1||Fructose-1,6-bisphosphatase, active site||-||Fructose-1-6-bisphosphatase class I, N-terminal	27631489	27661903	+	45934	upstream
10	LNC_000265	ENSSSCT00000011983	ENSSSCG00000010948	Cathepsin propeptide inhibitor domain (I29)||Cysteine peptidase, asparagine active site||Peptidase C1A||Cysteine peptidase, histidine active site||Cysteine peptidase, cysteine active site||Peptidase C1A, papain C-terminal	27666976	27675171	-	81421	downstream
10	LNC_000265	ENSSSCT00000061549	ENSSSCG00000031174	Fructose-1-6-bisphosphatase class I, N-terminal||Fructose-1,6-bisphosphatase, active site||Fructose-1,6-bisphosphatase class 1||Fructose-1,6-bisphosphatase	27588499	27626466	+	2944	upstream
10	LNC_000265	ENSSSCT00000065852	ENSSSCG00000031174	Fructose-1-6-bisphosphatase class I, N-terminal||Fructose-1,6-bisphosphatase, active site||Fructose-1,6-bisphosphatase class 1||Fructose-1,6-bisphosphatase	27588701	27626750	+	3146	upstream
10	LNC_000265	ENSSSCT00000051595	ENSSSCG00000031174	Fructose-1-6-bisphosphatase class I, N-terminal||Fructose-1,6-bisphosphatase, active site||Fructose-1,6-bisphosphatase class 1||Fructose-1,6-bisphosphatase	27588499	27626466	+	2944	upstream
10	LNC_000268	ENSSSCT00000039883	ENSSSCG00000010952	PAP/25A-associated||Zinc finger, CCHC-type||-||Matrin/U1-C-like, C2H2-type zinc finger||Polymerase, nucleotidyl transferase domain	28995614	29046320	+	93	upstream
10	LNC_000268	ENSSSCT00000034755	ENSSSCG00000010952	PAP/25A-associated||Zinc finger, CCHC-type||-||Matrin/U1-C-like, C2H2-type zinc finger||Polymerase, nucleotidyl transferase domain	28996146	29061176	+	625	upstream
10	LNC_000268	ENSSSCT00000040384	ENSSSCG00000010952	PAP/25A-associated||Zinc finger, CCHC-type||-||Matrin/U1-C-like, C2H2-type zinc finger||Polymerase, nucleotidyl transferase domain	28995628	29061177	+	107	upstream
10	LNC_000268	ENSSSCT00000011987	ENSSSCG00000010952	PAP/25A-associated||Zinc finger, CCHC-type||-||Matrin/U1-C-like, C2H2-type zinc finger||Polymerase, nucleotidyl transferase domain	28995749	29061174	+	228	upstream
10	LNC_000268	ENSSSCT00000011989	ENSSSCG00000010954	--	29066178	29098767	+	70657	upstream
10	LNC_000268	ENSSSCT00000035632	ENSSSCG00000010952	PAP/25A-associated||Zinc finger, CCHC-type||-||Matrin/U1-C-like, C2H2-type zinc finger||Polymerase, nucleotidyl transferase domain	28995574	29061173	+	53	upstream
2	LNC_001742	ENSSSCT00000036695	ENSSSCG00000013382	PH domain-like||Pleckstrin homology domain||WW domain	42081768	42310189	+	25633	upstream
2	LNC_001742	ENSSSCT00000014615	ENSSSCG00000013381	Ribosomal protein S13/S15, N-terminal||Ribosomal protein S15||S15/NS1, RNA-binding||Ribosomal protein S15P	42030566	42033378	+	12525	downstream
2	LNC_001742	ENSSSCT00000039373	ENSSSCG00000013382	PH domain-like||Pleckstrin homology domain||WW domain	42081768	42312689	+	25633	upstream
2	LNC_001742	ENSSSCT00000024535	ENSSSCG00000025406	Phosphatidylinositol 3/4-kinase, conserved site||Phosphoinositide 3-kinase, accessory (PIK) domain||Armadillo-type fold||Phosphatidylinositol kinase||Protein kinase-like domain||C2 domain||Phosphatidylinositol 3-kinase Ras-binding (PI3K RBD) domain||Ubiquitin-related domain||Phosphatidylinositol 3-kinase, C2 domain||Phosphatidylinositol 3-/4-kinase, catalytic domain||Phox homologous domain	41933429	42022209	+	23694	downstream
2	LNC_001742	ENSSSCT00000045877	ENSSSCG00000013382	PH domain-like||Pleckstrin homology domain||WW domain	42082402	42311545	+	26267	upstream
2	LNC_001742	ENSSSCT00000049473	ENSSSCG00000013382	PH domain-like||Pleckstrin homology domain||WW domain	42081768	42312689	+	25633	upstream
2	LNC_001910	ENSSSCT00000015537	ENSSSCG00000014219	Cysteine dioxygenase type I||RmlC-like jelly roll fold||RmlC-like cupin domain	119927724	119940951	-	326	downstream
2	LNC_001910	ENSSSCT00000038543	ENSSSCG00000037595	-||Longin-like domain||AP complex, mu/sigma subunit||Clathrin adaptor complex, small chain||Adaptor protein complex, sigma subunit	119965891	120039947	+	38493	upstream
2	LNC_001910	ENSSSCT00000058971	ENSSSCG00000037595	-||Longin-like domain||AP complex, mu/sigma subunit||Clathrin adaptor complex, small chain||Adaptor protein complex, sigma subunit	119965867	120039940	+	38469	upstream
2	LNC_001910	ENSSSCT00000015538	ENSSSCG00000037595	-||Longin-like domain||AP complex, mu/sigma subunit||Clathrin adaptor complex, small chain||Adaptor protein complex, sigma subunit	119955513	120033432	+	28115	upstream
2	LNC_001910	ENSSSCT00000043744	ENSSSCG00000033912	Ubiquitin-like protein Atg12||-||Ubiquitin-related domain	119941897	119965772	-	14499	downstream
2	LNC_001910	ENSSSCT00000062758	ENSSSCG00000037595	-||Longin-like domain||AP complex, mu/sigma subunit||Clathrin adaptor complex, small chain||Adaptor protein complex, sigma subunit	119965819	120039947	+	38421	upstream
2	LNC_001910	ENSSSCT00000049974	ENSSSCG00000033912	Ubiquitin-like protein Atg12||-||Ubiquitin-related domain	119941997	119965803	-	14599	downstream
2	LNC_001910	ENSSSCT00000062841	ENSSSCG00000037595	-||Longin-like domain||AP complex, mu/sigma subunit||Clathrin adaptor complex, small chain||Adaptor protein complex, sigma subunit	119965867	120039946	+	38469	upstream
2	LNC_001910	ENSSSCT00000047844	ENSSSCG00000037595	-||Longin-like domain||AP complex, mu/sigma subunit||Clathrin adaptor complex, small chain||Adaptor protein complex, sigma subunit	119965986	120039357	+	38588	upstream
3	LNC_002119	ENSSSCT00000046308	ENSSSCG00000038055	Coronin 1A||WD40-repeat-containing domain||Domain of unknown function DUF1899||-||Trimerisation motif||Coronin||WD40 repeat, conserved site||WD40 repeat||WD40/YVTN repeat-like-containing domain	18338622	18347016	+	50992	downstream
3	LNC_002119	ENSSSCT00000054246	ENSSSCG00000033744	BolA protein	18343433	18346961	-	51047	upstream
3	LNC_002119	ENSSSCT00000041904	ENSSSCG00000036603	Batten's disease protein Cln3||Major facilitator superfamily domain||Batten's disease protein Cln3, subgroup	18435023	18451392	+	32523	upstream
3	LNC_002119	ENSSSCT00000053143	ENSSSCG00000033623	Serralysin-like metalloprotease, C-terminal||Apolipoprotein B receptor	18424627	18433663	-	22127	downstream
3	LNC_002119	ENSSSCT00000062041	ENSSSCG00000040162	Nuclear protein 1-like	18402776	18404404	+	276	upstream
3	LNC_002119	ENSSSCT00000046200	ENSSSCG00000035561	Structure-specific endonuclease subunit Slx1||GIY-YIG nuclease superfamily	18346522	18349507	+	48501	downstream
3	LNC_002119	ENSSSCT00000044253	ENSSSCG00000022778	-||SGF29 tudor-like domain	18354648	18387799	-	10209	upstream
3	LNC_002119	ENSSSCT00000058190	ENSSSCG00000022778	-||SGF29 tudor-like domain	18354805	18387847	-	10161	upstream
3	LNC_002119	ENSSSCT00000026919	ENSSSCG00000021557	Sulfotransferase domain||P-loop containing nucleoside triphosphate hydrolase	18352022	18354465	+	43543	downstream
3	LNC_002119	ENSSSCT00000053446	ENSSSCG00000040682	Mitogen-activated protein (MAP) kinase, conserved site||Protein kinase domain||Protein kinase-like domain||Mitogen-activated protein (MAP) kinase, ERK1/2||Protein kinase, ATP binding site||Serine/threonine-protein kinase, active site	18291126	18299479	-	98529	upstream
3	LNC_002119	ENSSSCT00000060796	ENSSSCG00000040682	Mitogen-activated protein (MAP) kinase, conserved site||Protein kinase domain||Protein kinase-like domain||Mitogen-activated protein (MAP) kinase, ERK1/2||Protein kinase, ATP binding site||Serine/threonine-protein kinase, active site	18288934	18299468	-	98540	upstream
3	LNC_002119	ENSSSCT00000038834	ENSSSCG00000034927	Proteasome component (PCI) domain||Winged helix-turn-helix DNA-binding domain||Eukaryotic translation initiation factor 3 subunit C, N-terminal domain||Eukaryotic translation initiation factor 3 subunit C	18467837	18489661	+	65337	upstream
3	LNC_002119	ENSSSCT00000042551	ENSSSCG00000034927	Proteasome component (PCI) domain||Winged helix-turn-helix DNA-binding domain||Eukaryotic translation initiation factor 3 subunit C, N-terminal domain||Eukaryotic translation initiation factor 3 subunit C	18467837	18489661	+	65337	upstream
3	LNC_002119	ENSSSCT00000031067	ENSSSCG00000038055	Coronin 1A||WD40-repeat-containing domain||Domain of unknown function DUF1899||-||Trimerisation motif||Coronin||WD40 repeat, conserved site||WD40 repeat||WD40/YVTN repeat-like-containing domain	18336808	18342379	+	55629	downstream
3	LNC_002119	ENSSSCT00000060457	ENSSSCG00000033623	Serralysin-like metalloprotease, C-terminal||Apolipoprotein B receptor	18424627	18433663	-	22127	downstream
3	LNC_002119	ENSSSCT00000048124	ENSSSCG00000038055	Coronin 1A||WD40-repeat-containing domain||Domain of unknown function DUF1899||-||Trimerisation motif||Coronin||WD40 repeat, conserved site||WD40 repeat||WD40/YVTN repeat-like-containing domain	18339663	18342377	+	55631	downstream
3	LNC_002119	ENSSSCT00000055611	ENSSSCG00000033623	Serralysin-like metalloprotease, C-terminal||Apolipoprotein B receptor	18424627	18433663	-	22127	downstream
3	LNC_002119	ENSSSCT00000039070	ENSSSCG00000039300	Interleukin-27 alpha	18421981	18427916	+	19481	upstream
3	LNC_002119	ENSSSCT00000050863	ENSSSCG00000038055	Coronin 1A||WD40-repeat-containing domain||Domain of unknown function DUF1899||-||Trimerisation motif||Coronin||WD40 repeat, conserved site||WD40 repeat||WD40/YVTN repeat-like-containing domain	18337460	18342380	+	55628	downstream
3	LNC_002119	ENSSSCT00000058141	ENSSSCG00000036603	Batten's disease protein Cln3||Major facilitator superfamily domain||Batten's disease protein Cln3, subgroup	18434223	18453628	+	31723	upstream
3	LNC_002119	ENSSSCT00000030661	ENSSSCG00000022778	-||SGF29 tudor-like domain	18354798	18387848	-	10160	upstream
3	LNC_002119	ENSSSCT00000043632	ENSSSCG00000034927	Proteasome component (PCI) domain||Winged helix-turn-helix DNA-binding domain||Eukaryotic translation initiation factor 3 subunit C, N-terminal domain||Eukaryotic translation initiation factor 3 subunit C	18467779	18489099	+	65279	upstream
3	LNC_002115	ENSSSCT00000056307	ENSSSCG00000032369	3-beta hydroxysteroid dehydrogenase/isomerase||NAD(P)-binding domain	17458932	17463252	-	56160	upstream
3	LNC_002115	ENSSSCT00000008523	ENSSSCG00000007776	BCL7	17547426	17551783	+	25986	upstream
3	LNC_002115	ENSSSCT00000040537	ENSSSCG00000007782	Post-SET domain||RNA recognition motif domain||SET domain||COMPASS complex Set1 subunit, N-SET domain	17463774	17488121	-	31291	upstream
3	LNC_002115	ENSSSCT00000039658	ENSSSCG00000007780	-||Zinc finger C2H2-type	17610853	17618998	+	89413	upstream
3	LNC_002115	ENSSSCT00000040590	ENSSSCG00000007780	-||Zinc finger C2H2-type	17611521	17619000	+	90081	upstream
3	LNC_002115	ENSSSCT00000008527	ENSSSCG00000007780	-||Zinc finger C2H2-type	17610349	17618999	+	88909	upstream
3	LNC_002115	ENSSSCT00000051616	ENSSSCG00000007780	-||Zinc finger C2H2-type	17612212	17618999	+	90772	upstream
3	LNC_002115	ENSSSCT00000008515	ENSSSCG00000007768	Target SNARE coiled-coil homology domain||Syntaxin, N-terminal domain||SNARE||Syntaxin/epimorphin, conserved site	17422607	17431757	-	87655	upstream
3	LNC_002115	ENSSSCT00000008529	ENSSSCG00000007782	Post-SET domain||RNA recognition motif domain||SET domain||COMPASS complex Set1 subunit, N-SET domain	17463774	17488594	-	30818	upstream
3	LNC_002115	ENSSSCT00000008517	ENSSSCG00000007770	Protein Orai-3||Calcium release-activated calcium channel protein	17490525	17497063	-	22349	upstream
3	LNC_002115	ENSSSCT00000052130	ENSSSCG00000007782	Post-SET domain||RNA recognition motif domain||SET domain||COMPASS complex Set1 subunit, N-SET domain	17463780	17481353	-	38059	upstream
3	LNC_002115	ENSSSCT00000064492	ENSSSCG00000007780	-||Zinc finger C2H2-type	17610095	17619000	+	88655	upstream
3	LNC_002115	ENSSSCT00000008521	ENSSSCG00000007774	Four-helical cytokine-like, core||Plethodontid receptivity factor PRF/cardiotrophin-like	17540942	17545171	-	19502	downstream
3	LNC_002115	ENSSSCT00000008520	ENSSSCG00000007773	Plethodontid receptivity factor PRF/cardiotrophin-like||Four-helical cytokine-like, core	17535514	17538839	+	14074	upstream
3	LNC_002115	ENSSSCT00000059268	ENSSSCG00000007768	Target SNARE coiled-coil homology domain||Syntaxin, N-terminal domain||SNARE||Syntaxin/epimorphin, conserved site	17422507	17431757	-	87655	upstream
3	LNC_002115	ENSSSCT00000024499	ENSSSCG00000028186	F-box domain||Zinc finger, PHD-type||Leucine-rich repeat, cysteine-containing subtype||Zinc finger, FYVE/PHD-type||Zinc finger, RING/FYVE/PHD-type||Zinc finger, PHD-finger||Leucine-rich repeat domain, L domain-like||Zinc finger, CXXC-type	17499070	17517224	-	2188	upstream
3	LNC_002115	ENSSSCT00000029053	ENSSSCG00000021238	Syntaxin/epimorphin, conserved site||Syntaxin 1||SNARE||Syntaxin, N-terminal domain||Target SNARE coiled-coil homology domain	17439581	17459516	+	59896	downstream
3	LNC_002115	ENSSSCT00000039413	ENSSSCG00000007782	Post-SET domain||RNA recognition motif domain||SET domain||COMPASS complex Set1 subunit, N-SET domain	17463774	17480437	-	38975	upstream
3	LNC_002112	ENSSSCT00000008487	ENSSSCG00000007741	Nuclear protein 1-like	16806851	16807722	+	3519	upstream
3	LNC_002112	ENSSSCT00000008491	ENSSSCG00000007744	Serine/threonine-protein kinase, active site||Protein kinase, ATP binding site||Phosphorylase kinase, gamma catalytic subunit||Protein kinase domain||Protein kinase-like domain||Calcium/calmodulin-dependent/calcium-dependent protein kinase	16822009	16834329	+	18677	upstream
3	LNC_002112	ENSSSCT00000008492	ENSSSCG00000007745	C-type lectin fold||Sulfatase-modifying factor enzyme	16830923	16843544	-	27591	downstream
3	LNC_002112	ENSSSCT00000008495	ENSSSCG00000007748	HAD-like domain||Phosphoserine phosphatase, domain 2||-	16877910	16903055	+	74578	upstream
3	LNC_002112	ENSSSCT00000061697	ENSSSCG00000036659	-||NIPSNAP||Dimeric alpha-beta barrel	16882643	16941657	-	79311	downstream
3	LNC_002112	ENSSSCT00000040486	ENSSSCG00000035154	--	16673866	16704543	+	84459	downstream
3	LNC_002112	ENSSSCT00000008489	ENSSSCG00000007743	--	16812404	16819124	+	9072	upstream
3	LNC_002112	ENSSSCT00000062692	ENSSSCG00000036659	-||NIPSNAP||Dimeric alpha-beta barrel	16901829	16941657	-	98497	downstream
3	LNC_002112	ENSSSCT00000055529	ENSSSCG00000007748	HAD-like domain||Phosphoserine phosphatase, domain 2||-	16877780	16903058	+	74448	upstream
3	LNC_002112	ENSSSCT00000025455	ENSSSCG00000028513	Vitamin K epoxide reductase	16688893	16764096	-	24906	upstream
3	LNC_002112	ENSSSCT00000050764	ENSSSCG00000036659	-||NIPSNAP||Dimeric alpha-beta barrel	16892649	16941657	-	89317	downstream
3	LNC_002112	ENSSSCT00000031361	ENSSSCG00000020808	GroEL-like apical domain||Chaperonin Cpn60/TCP-1 family||Chaperonin TCP-1, conserved site||GroEL-like equatorial domain||T-complex protein 1, zeta subunit||Chaperone tailless complex polypeptide 1 (TCP-1)	16843420	16858699	-	40088	downstream
9	LNC_003509	ENSSSCT00000037978	ENSSSCG00000035434	Protein translocase SecE domain||Protein translocase SEC61 complex, gamma subunit||Protein translocase complex, SecE/Sec61-gamma subunit||Preprotein translocase subunit SecE	139128296	139135405	-	22204	upstream
9	LNC_003505	ENSSSCT00000017026	ENSSSCG00000015632	Ubiquitin-related domain||Cordon-bleu, ubiquitin-like domain	136893356	137056101	-	30771	downstream
8	LNC_003091	ENSSSCT00000064619	ENSSSCG00000008984	Shroom3||Shroom family||Apx/Shrm Domain 2||Apx/Shrm Domain 1	72379054	72442805	+	69581	upstream
8	LNC_003091	ENSSSCT00000009841	ENSSSCG00000008984	Shroom3||Shroom family||Apx/Shrm Domain 2||Apx/Shrm Domain 1	72408542	72443865	+	99069	upstream
1	LNC_000086	ENSSSCT00000040330	ENSSSCG00000005066	Exocyst complex component EXOC5/Sec10||Exocyst complex component Sec10-like	186381487	186430107	-	41750	downstream
1	LNC_000086	ENSSSCT00000052868	ENSSSCG00000005065	Mu homology domain	186430298	186459008	+	90561	upstream
1	LNC_000086	ENSSSCT00000005582	ENSSSCG00000005065	Mu homology domain	186430524	186453840	+	90787	upstream
1	LNC_000086	ENSSSCT00000005583	ENSSSCG00000005066	Exocyst complex component EXOC5/Sec10||Exocyst complex component Sec10-like	186377519	186430101	-	37782	downstream
[truncated: 1,371 more rows]

## Sheet: trans-targets
lncRNA_ID	lncRNA_Gene_ID	mRNA_ID	mRNA_Gene_ID	mRNA_Gene_Description	Pearson_correlation	Pvalue
LNC_000108	XLOC_007057	ENSSSCT00000006079	ENSSSCG00000005528	CHCH	0.951399	1.9677e-06
LNC_000108	XLOC_007057	ENSSSCT00000051343	ENSSSCG00000037791	EF-hand domain pair	0.972673	1.14635e-07
LNC_000108	XLOC_007057	ENSSSCT00000039865	ENSSSCG00000002412	Mu homology domain||Stonin-2||Stonin homology||Stonin||Stonin-2, N-terminal	0.97167	1.37046e-07
LNC_000108	XLOC_007057	ENSSSCT00000024370	ENSSSCG00000015790	Mitochondrial carrier protein||Mitochondrial substrate/solute carrier||Adenine nucleotide translocator 1||Mitochondrial carrier domain	0.971785	1.34311e-07
LNC_000108	XLOC_007057	ENSSSCT00000045753	ENSSSCG00000016628	Wnt-2 protein||Wnt protein, conserved site||Wnt	0.952349	1.78563e-06
LNC_000108	XLOC_007057	ENSSSCT00000011131	ENSSSCG00000010165	-||Pecanex	0.957735	9.89236e-07
LNC_000108	XLOC_007057	ENSSSCT00000040647	ENSSSCG00000003582	-||Metallo-dependent phosphatase-like||Calcineurin-like phosphoesterase domain, ApaH type	0.962095	5.78251e-07
LNC_000108	XLOC_007057	ENSSSCT00000040113	ENSSSCG00000031689	GPCR, rhodopsin-like, 7TM||G protein-coupled receptor, rhodopsin-like||Olfactory receptor	0.99044	6.18826e-10
LNC_000108	XLOC_007057	ENSSSCT00000038181	ENSSSCG00000013468	Peptidase M3A/M3B catalytic domain||Metallopeptidase, catalytic domain||Neurolysin/Thimet oligopeptidase, N-terminal	0.955638	1.25576e-06
LNC_000108	XLOC_007057	ENSSSCT00000033810	ENSSSCG00000007478	P-type ATPase, cytoplasmic domain N||Probable phospholipid-transporting ATPase IIA||P-type ATPase, A domain||P-type ATPase||P-type ATPase, subfamily IV||P-type ATPase, N-terminal||P-type ATPase, C-terminal||P-type ATPase, phosphorylation site||HAD-like domain	0.977631	4.24815e-08
LNC_000108	XLOC_007057	ENSSSCT00000030032	ENSSSCG00000027975	Leucine-rich repeat N-terminal domain||Leucine-rich repeat domain, L domain-like||Leucine-rich repeat||Leucine-rich repeat, typical subtype	0.954111	1.48343e-06
LNC_000108	XLOC_007057	ENSSSCT00000043424	ENSSSCG00000036537	MAD homology 1, Dwarfin-type||CTF transcription factor/nuclear factor 1, DNA-binding domain||CTF transcription factor/nuclear factor 1, N-terminal||CTF transcription factor/nuclear factor 1, conserved site||CTF transcription factor/nuclear factor 1	0.952167	1.81943e-06
LNC_000108	XLOC_007057	ENSSSCT00000026367	ENSSSCG00000023141	FAD/NAD(P)-binding domain||Amine oxidase	0.952133	1.82576e-06
LNC_000108	XLOC_007057	ENSSSCT00000009797	ENSSSCG00000008943	Bicarbonate transporter, eukaryotic||Phosphotransferase/anion transporter||Bicarbonate transporter, C-terminal||Band 3 cytoplasmic domain||-||Sodium bicarbonate cotransporter	0.951689	1.91062e-06
LNC_000108	XLOC_007057	ENSSSCT00000025642	ENSSSCG00000022788	Inorganic pyrophosphatase	0.951196	2.00854e-06
LNC_000108	XLOC_007057	ENSSSCT00000042495	ENSSSCG00000031669	Phosphatidic acid phosphatase type 2/haloperoxidase	0.958441	9.10498e-07
LNC_000108	XLOC_007057	ENSSSCT00000004263	ENSSSCG00000003851	Acyltransferase ChoActase/COT/CPT	0.994464	4.05537e-11
LNC_000108	XLOC_007057	ENSSSCT00000023872	ENSSSCG00000008488	Tetratricopeptide-like helical domain	0.95446	1.42879e-06
LNC_000108	XLOC_007057	ENSSSCT00000022732	ENSSSCG00000039332	Sec16, central conserved domain||-||COPII coat assembly protein, Sec16||Ancestral coatomer element 1, Sec16/Sec31	0.986389	3.59568e-09
LNC_000108	XLOC_007057	ENSSSCT00000000525	ENSSSCG00000000487	Sugar phosphate transporter domain	0.971816	1.3358e-07
LNC_000108	XLOC_007057	ENSSSCT00000008460	ENSSSCG00000007717	S-adenosyl-L-methionine-dependent methyltransferase	0.959274	8.23995e-07
LNC_000108	XLOC_007057	ENSSSCT00000046865	ENSSSCG00000005235	Ankyrin repeat-containing domain||-||Kank N-terminal motif||Ankyrin repeat	0.950903	2.06852e-06
LNC_000108	XLOC_007057	ENSSSCT00000057570	ENSSSCG00000000223	BAR domain||Arfaptin homology (AH) domain/BAR domain||Amphiphysin	0.96095	6.69692e-07
LNC_000108	XLOC_007057	ENSSSCT00000028138	ENSSSCG00000029687	-||Transmembrane protein 246	0.977817	4.0763e-08
LNC_000108	XLOC_007057	ENSSSCT00000025938	ENSSSCG00000024613	Adenylyl cyclase class-4/guanylyl cyclase, conserved site||Adenylyl cyclase class-3/4/guanylyl cyclase||Heme-NO binding||Nucleotide cyclase||NO signalling/Golgi transport ligand-binding domain||Haem NO binding associated	0.960439	7.14046e-07
LNC_000108	XLOC_007057	ENSSSCT00000018039	ENSSSCG00000016569	Smoothened||GPCR, family 2-like||Frizzled/secreted frizzled-related protein||Frizzled domain||Frizzled protein	0.970923	1.55884e-07
LNC_000108	XLOC_007057	ENSSSCT00000041222	ENSSSCG00000026453	AMP-binding, conserved site||AMP-binding enzyme, C-terminal domain||-||AMP-dependent synthetase/ligase	0.957926	9.67464e-07
LNC_000108	XLOC_007057	ENSSSCT00000028246	ENSSSCG00000008556	Ribokinase-like||Carbohydrate kinase PfkB	0.962158	5.73509e-07
LNC_000108	XLOC_007057	ENSSSCT00000003556	ENSSSCG00000003201	Basic-leucine zipper domain||-||cAMP-dependent transcription factor ATF-5	0.979151	2.99588e-08
LNC_000108	XLOC_007057	ENSSSCT00000006859	ENSSSCG00000006260	Alpha/Beta hydrolase fold||Phospholipase/carboxylesterase/thioesterase	0.967141	2.85471e-07
LNC_000108	XLOC_007057	ENSSSCT00000017193	ENSSSCG00000015790	Mitochondrial carrier protein||Mitochondrial substrate/solute carrier||Adenine nucleotide translocator 1||Mitochondrial carrier domain	0.970194	1.76217e-07
LNC_000108	XLOC_007057	ENSSSCT00000064570	ENSSSCG00000006238	Cytochrome P450, cholesterol 7-alpha-monooxygenase-type||Cytochrome P450, E-class, group IV||Cholesterol 7-alpha-monooxygenase||-||Cytochrome P450, conserved site||Cytochrome P450	0.970591	1.64903e-07
LNC_000108	XLOC_007057	ENSSSCT00000002557	ENSSSCG00000002296	Short-chain dehydrogenase/reductase SDR||NAD(P)-binding domain	0.958091	9.48885e-07
LNC_000108	XLOC_007057	ENSSSCT00000059821	ENSSSCG00000001823	Urocanase||-||Urocanase conserved site	0.956066	1.19721e-06
LNC_000108	XLOC_007057	ENSSSCT00000058006	ENSSSCG00000013622	-||Domain of unknown function DUF4149	0.954614	1.40513e-06
LNC_000108	XLOC_007057	ENSSSCT00000012349	ENSSSCG00000011280	GPCR, family 2, vasoactive intestinal peptide receptor 1||GPCR, family 2, secretin-like||GPCR, family 2-like||GPCR, family 2, vasoactive intestinal peptide receptor||-||GPCR, family 2, secretin-like, conserved site||GPCR, family 2, extracellular hormone receptor domain	0.977867	4.03051e-08
LNC_000108	XLOC_007057	ENSSSCT00000060800	ENSSSCG00000011631	D-isomer specific 2-hydroxyacid dehydrogenase, NAD-binding domain conserved site 1||THIF-type NAD/FAD binding fold||NAD(P)-binding domain	0.969378	2.01426e-07
LNC_000108	XLOC_007057	ENSSSCT00000007788	ENSSSCG00000007116	EGF-type aspartate/asparagine hydroxylation site||Growth factor receptor cysteine-rich domain||EGF-like domain||EGF-like, conserved site||C-type lectin-like||C-type lectin fold||EGF-like calcium-binding, conserved site||C-type lectin-like/link domain||EGF-like calcium-binding domain||Complement Clr-like EGF domain	0.963983	4.49313e-07
[truncated: 141,755 more rows]
